# Supplementary material for: Leishmania regulates host YY1: Comparative proteomic analysis identifies infection modulated YY1 dependent proteins
Source: PLoS One. 2025 May 15;20(5):e0323227. doi: 10.1371/journal.pone.0323227 (PMC12080872; doi:10.1371/journal.pone.0323227)
Supplement: Table S1 — (XLSX) [file pone.0323227.s003.xlsx]

## Sheet: Original MS data
Protein names	Gene name	Protein description	1-A	1-B	1-C	1-D	2-A	2-B	2-C	2-D	3-A	3-B	3-C	3-D
TMA7B_HUMAN	TMA7B	Translation machinery-associated protein 7B	392241	355942	392476	197271	348757	260333	272071	220433	362672	387554	292780	350727
NUD4B_HUMAN	NUDT4B	Diphosphoinositol polyphosphate phosphohydrolase NUDT4B	10579.9	13145.9	17122.9	15080.1	7843.81	7007.82	11271.3	10565.9	16053.2	11467.9	11007.5	10444.8
LVK55_HUMAN	IGLV11-55	Probable non-functional immunoglobulin lambda variable 11-55		2239.09
TVBX1_HUMAN	TRBV24-1	T cell receptor beta variable 24-1								5422.72
TVA36_HUMAN	TRAV36DV7	T cell receptor alpha variable 36/delta variable 7					2660.2
TVA23_HUMAN	TRAV23DV6	T cell receptor alpha variable 23/delta variable 6		2544.65
SIM26_HUMAN	SMIM26	Small integral membrane protein 26				3360.66	4126.49			2700.59		3769.21	4720.34	3888.17
CC187_HUMAN	CCDC187	Coiled-coil domain-containing protein 187		25162.9
TVG10_HUMAN	TRGV10	Probable non-functional T cell receptor gamma variable 10	1941.8	2402.46	3861.9	3891.96					3696.8	3787.61
TVA14_HUMAN	TRAV14DV4	T cell receptor alpha variable 14/delta variable 4										15067.5
TVB68_HUMAN	TRBV6-8	T cell receptor beta variable 6-8					3789.34
HV315_HUMAN	IGHV3-15	Immunoglobulin heavy variable 3-15		5297.57	5774.03	4743.52
HV226_HUMAN	IGHV2-26	Immunoglobulin heavy variable 2-26		5911.87										4558.53
HV373_HUMAN	IGHV3-73	Immunoglobulin heavy variable 3-73					4977.61
KVD43_HUMAN	IGKV1D-43	Immunoglobulin kappa variable 1D-43	4474.63	4943.75			5002.13	5091.28	4842.81	3568.32	3149.83	4314.05	5224.1
TVA24_HUMAN	TRAV24	T cell receptor alpha variable 24							13066.1
GAL3A_HUMAN;GAL3B_HUMAN	GATD3;GATD3B	Putative glutamine amidotransferase-like class 1 domain-containing protein 3B, mitochondrial	109346	169139	152576	145197	154250	98960.2	127066	118232	142229	180817	128515	137377
PIOS1_HUMAN	PIGBOS1	Protein PIGBOS1	36616.6	20163.6	19481.9	27937.1	38047.8	43039.3	37084.1	36498.7	28148.7	25380.9	23034.8	33539.1
HV316_HUMAN	IGHV3-16	Probable non-functional immunoglobulin heavy variable 3-16								6531.13
HV118_HUMAN	IGHV1-18	Immunoglobulin heavy variable 1-18	4862.09
HV124_HUMAN	IGHV1-24	Immunoglobulin heavy variable 1-24	3147.22	4582.44
KV108_HUMAN	IGKV1-8	Immunoglobulin kappa variable 1-8	2363.67
KV224_HUMAN	IGKV2-24	Immunoglobulin kappa variable 2-24			1201.25
KV106_HUMAN	IGKV1-6	Immunoglobulin kappa variable 1-6											5092.65
KV112_HUMAN;KVD12_HUMAN	IGKV1-12;IGKV1D-12	Immunoglobulin kappa variable 1-12	8111.36								8631.06
PRA10_HUMAN;PRA33_HUMAN	PRAMEF10;PRAMEF33	PRAME family member 33										2483.2
HV64D_HUMAN	IGHV3-64D	Immunoglobulin heavy variable 3-64D										23003.8
PMA6F_HUMAN	PNMA6F	Paraneoplastic antigen Ma6F		7092.89
PMA6E_HUMAN	PNMA6E	Paraneoplastic antigen Ma6E		4107.1			2822.37
HV5X1_HUMAN	IGHV5-10-1	Immunoglobulin heavy variable 5-10-1										13839.3
TVB27_HUMAN	TRBV27	T cell receptor beta variable 27				4940.77							3551.34
TVB61_HUMAN	TRBV6-1	T cell receptor beta variable 6-1	2048.58								1819.5			3040.49
TVBJ3_HUMAN	TRBV10-3	T cell receptor beta variable 10-3					8484.69
CD3CH_HUMAN	CD300H	Protein CD300H							9745.47
A0A0R4J6X0_LEIDB;E9BE01_LEIDB	LDBPK_091410;LDBPK_190040	Histone H2B	8120.4		456649	794215			592559	675309			456008	539348
A0A0R4J832_LEIDB;E9BFA3_LEIDB	LDBPK_211160;LDBPK_211170	Histone H2A			687891	1020000		5244.13	620514	605020		6959.46	567138	824195
A0A0R4J8C2_LEIDB	LDBPK_191480	mitogen-activated protein kinase							4460.49
A0A0R4J963_LEIDB	LDBPK_170170	Elongation factor 1-alpha	2020000	1970000	3810000	5280000	3280000	2940000	3080000	3430000	2400000	2070000	2900000	3510000
A0A0R4J969_LEIDB;E9BC42_LEIDB;E9BI11_LEIDB	LDBPK_150010;LDBPK_210020;LDBPK_360020	Histone H4			447233	712771			442533	475980			351205	414505
A0A0R4J9A9_LEIDB	LDBPK_120490	Glucose-6-phosphate isomerase	173660	153049	210555	424192	337924	387116	310855	212681	145619	205112	312439	342011
CT47C_HUMAN	CT47C1	Cancer/testis antigen family 47 member C1					7434.99	8016.13		9242.72
KLF18_HUMAN	KLF18	Kruppel-like factor 18							5321.05		7665.6		4740.69
CA232_HUMAN	C1orf232	Uncharacterized protein C1orf232				6518.67		3004.35		2962.27
CENL3_HUMAN	CENPVL3	Centromere protein V-like protein 3				5185.85					6510.63	7445.3	7676.95
LBHD2_HUMAN	LBHD2	LBH domain-containing protein 2				4818.46
MMPOS_HUMAN	MMP24OS	Protein MMP24OS	23072.3			29950.7
OR4M2_HUMAN;ORM2B_HUMAN	OR4M2;OR4M2B	Olfactory receptor 4M2										4163.62
LCE6A_HUMAN	LCE6A	Late cornified envelope protein 6A	18413.5	12826	14003.6	19182.9	11312.8			16864.5	14112.1	16567.8	16833.3	17429.9
TEX49_HUMAN	TEX49	Testis-expressed protein 49												3319.22
EDD13_HUMAN	EDDM13	Epididymal protein 13				7409.57
CIROP_HUMAN	CIROP	Ciliated left-right organizer metallopeptidase	5008.34						5442.35
C97D2_HUMAN	CFAP97D2	Uncharacterized protein CFAP97D2		39620.4					21677.2		18878.3
CC195_HUMAN	CCDC195	Putative coiled-coil domain-containing protein 195							5203.13
BRDOS_HUMAN	BRD3OS	Putative uncharacterized protein BRD3OS	2148.82								2698.44
CQ113_HUMAN	C17orf113	Uncharacterized protein C17orf113						11075.2					21138.2	18801.5
CHD9N_HUMAN	CHD9NB	CHD9 neighbor protein	14022.1	12779.5		11938.7		9488.09		16420.9	11708.3		11024.9	13367.4
F237B_HUMAN	FAM237B	Protein FAM237B	5156.88				4838.94			9430.11		3973.23
CC194_HUMAN	CCDC194	Coiled-coil domain-containing protein 194				3691.83		4893.09	4219.09	3334.67			5539.07
PRS51_HUMAN	PRSS51	Serine protease-like protein 51					2318.81
F240A_HUMAN	FAM240A	Protein FAM240A					4959.71					3745.35
F240C_HUMAN	FAM240C	Protein FAM240C									1495.34
F240B_HUMAN	FAM240B	Protein FAM240B				7378.98
TM269_HUMAN	TMEM269	Transmembrane protein 269								8337.91
PVLEF_HUMAN	PVALEF	Parvalbumin-like EF-hand-containing protein								18104.9			13346.5
CPHXL_HUMAN	CPHXL	Cytoplasmic polyadenylated homeobox-like protein										876.913
TFKLK_HUMAN	TAF11L11	TATA-box-binding protein-associated factor 11-like protein 11		3422.99
MSD7_HUMAN	MSANTD7	Myb/SANT-like DNA-binding domain-containing protein 7		6127.32	6264.3
ZN722_HUMAN	ZNF722	Zinc finger protein 722									13234.7
GSTT4_HUMAN	GSTT4	Glutathione S-transferase theta-4		28238.6
S72L6_HUMAN	SSU72L6	RNA polymerase II subunit A C-terminal domain phosphatase SSU72 like protein 6			3130.07
PERC1_HUMAN	PERCC1	Protein PERCC1										20964.1
PMIS2_HUMAN	PMIS2	Transmembrane protein PMIS2				4032.39							3830.61
OSP4B_HUMAN	OOSP4B	Oocyte-secreted protein 4B								5213.54
H2AL3_HUMAN	H2AL3	Histone H2A-like 3				4642.36
PNT87_HUMAN	LINC-PINT	Transcriptional regulator PINT87aa	7223.35	6734.18			9313.22		6201.72	10039.3	6931.73		5748.25
TVB31_HUMAN	TRBV3-1	T cell receptor beta variable 3-1		13514.6	17830.7			9431.02					11996.6
TVB41_HUMAN	TRBV4-1	T cell receptor beta variable 4-1	6564.79									5314
HAPR2_HUMAN	HAPSTR2	HUWE1-associated protein modifying stress responses 2		28637.3
S12A8_HUMAN	SLC12A8	Solute carrier family 12 member 8			4419.91		3978.2	3932.94	2693.16	3616.99			6106.06
RBM47_HUMAN	RBM47	RNA-binding protein 47	25866.9	24305.8	22129.9	28266	27346.3	37193.4	32334.8	34133.2	26699.9	29026	33158.7	31445.1
UBA6_HUMAN	UBA6	Ubiquitin-like modifier-activating enzyme 6	120547	117116	113423	120909	106063	113356	122926	118059	114860	113825	120599	117798
ESYT2_HUMAN	ESYT2	Extended synaptotagmin-2	269106	257650	277204	278699	280757	280103	299145	307002	323590	304555	300358	294846
ESYT3_HUMAN	ESYT3	Extended synaptotagmin-3					13586.6
TRDV2_HUMAN	TRDV2	T cell receptor delta variable 2												1831.18
BLT3B_HUMAN	BLTP3B	Bridge-like lipid transfer protein family member 3B	24167.6	18910.9	25532.1	22883.5	29328.9	31121.4	23934.6	24706.9	22434.1	29355.5	24988.6	26628.8
SHOT1_HUMAN	SHTN1	Shootin-1	63016.2	54169.7	57329.3	45794.4	56142.3	72170.1	58703.9	61362	58564.7	59112.8	51908	53189.6
TM223_HUMAN	TMEM223	Transmembrane protein 223	19016.7	21286.9	21077.7	22803.2	18693.2	20403.4	21086.9	23995.9	20887.3	20264	19434	20807.7
SHSA3_HUMAN	SHISA3	Protein shisa-3 homolog							7483.44
RHG10_HUMAN	ARHGAP10	Rho GTPase-activating protein 10	18721	19409.4	19115.8	15823.2	17696.5	18210	19544.3	17375.9	21276.4	18056.5	21518.3	17497.9
ODAM_HUMAN	ODAM	Odontogenic ameloblast-associated protein									5700.94
ARH37_HUMAN	ARHGEF37	Rho guanine nucleotide exchange factor 37			4316.06		5389.98	5644.22	5075.56		3022.62
HACL2_HUMAN	ILVBL	2-hydroxyacyl-CoA lyase 2	18692.9	25554.5	31031.8	24955.9	27548.3	18048.7	24949.1	30038.8	28695.8	25558.7	24185.6	21818.5
NDUF8_HUMAN	NDUFAF8	NADH dehydrogenase [ubiquinone] 1 alpha subcomplex assembly factor 8												4204.25
ELOV7_HUMAN	ELOVL7	Elongation of very long chain fatty acids protein 7	46319.2		20502.4	6301.75		19537.7	24682.8	9228.29		34337.4
SRCRL_HUMAN	SSC5D	Soluble scavenger receptor cysteine-rich domain-containing protein SSC5D						7551.59
PL8L1_HUMAN	PLAC8L1	PLAC8-like protein 1		5326.2
SPD2B_HUMAN	SH3PXD2B	SH3 and PX domain-containing protein 2B	10315.2	15329.6	12381.4	14030.1	9011.14	12956.4	13110.1	11938.1	9522.26	6436.51	7756.84	9810.08
ZC12D_HUMAN	ZC3H12D	Probable ribonuclease ZC3H12D	25184.8	21352.7	17723.1	20994.7	18733.6	22250	12807.4	18785.2	19880.4	19860.5	15979	19403.6
MAGBG_HUMAN	MAGEB16	Melanoma-associated antigen B16		1939.57
TTC24_HUMAN	TTC24	Tetratricopeptide repeat protein 24									5321.06
PIPSL_HUMAN	PIPSL	Putative PIP5K1A and PSMD4-like protein									5183.68
NBAS_HUMAN	NBAS	NBAS subunit of NRZ tethering complex	43994.4	46811.9	46768.2	49616.6	44676	43078.9	50292.8	48933.9	49649.2	51270.6	52610.6	47351.1
SMCO3_HUMAN	SMCO3	Single-pass membrane and coiled-coil domain-containing protein 3						5935.23
HYKK_HUMAN	HYKK	Hydroxylysine kinase		4217.06
F234B_HUMAN	FAM234B	Protein FAM234B	14072.7	11989.4	12799.2	7441.03	10783.8	9914.1	11826.5	9355.67	11956.1	8638.39	10038.8	9128.97
DEND3_HUMAN	DENND3	DENN domain-containing protein 3	76473.3	66269.6	62534.5	56764.4	38719	46070.8	54776	57981.9	52718	55977.2	49259.1	54768.3
T131L_HUMAN	TMEM131L	Transmembrane protein 131-like	1681.02				1992.25	1902.72			2179.22	2574.79	1907.51
VWA8_HUMAN	VWA8	von Willebrand factor A domain-containing protein 8	42886.3	41481.7	40424.8	44164.9	40764.5	42389.2	47718.2	43589.3	48179.9	47834	49637.3	44713.6
SBNO1_HUMAN	SBNO1	Protein strawberry notch homolog 1	23159.8	20748.1	19437.1	19616.2	16430	25277.4	17230.8	20305.3	20297.2	25121.5	18682.3	23221.9
GTPBA_HUMAN	GTPBP10	GTP-binding protein 10	29992.3	28532	29552.4	33643.3	32440.4	27542	35160.3	32960.6	29923.9	31737.2	36171.6	31572
WDR91_HUMAN	WDR91	WD repeat-containing protein 91	87387.5	59789.4	84536.4	76489.7	89104.9	87991.1	85333.4	82821.4	82130.9	74234.8	89169.9	73245.4
PRS37_HUMAN	PRSS37	Probable inactive serine protease 37	5923.44
MTMRB_HUMAN	MTMR11	Myotubularin-related protein 11	253230	346198	358645	65490.1	50306.4	36505.3	78930.3	62485.6	286955	85581.2	365430	307597
EME2_HUMAN	EME2	Probable crossover junction endonuclease EME2		13821
POTEF_HUMAN	POTEF	POTE ankyrin domain family member F	4370000	3830000	3530000	4540000	3060000	3700000	3780000	4130000	4080000	4700000	4110000	4180000
CL18A_HUMAN;CL18B_HUMAN;CL18C_HUMAN	CLEC18A;CLEC18B;CLEC18C	C-type lectin domain family 18 member A	1575.02	2111.25						1367.77	1768.73			1671.26
VP37C_HUMAN	VPS37C	Vacuolar protein sorting-associated protein 37C	66331	58835.6	73304.5	46996	66597.5	58863	59015.2	38610.1	55499.2	68088.6	57034.9	58138.1
PSB11_HUMAN	PSMB11	Proteasome subunit beta type-11	3430.11
KRBA1_HUMAN	KRBA1	Protein KRBA1								621.32
PDES1_HUMAN	PEDS1	Plasmanylethanolamine desaturase	25109.6	35557.7	32189.3	44315	30504.6	34497	26460.8	37269.7	29069.4	27288.7	29442.2	37684.1
TPC13_HUMAN	TRAPPC13	Trafficking protein particle complex subunit 13	54102.6	54694	56480.3	49209	54669.8	47964.2	51065.6	61171	53474.6	47165.5	52568.1	58731.5
5HT3E_HUMAN	HTR3E	5-hydroxytryptamine receptor 3E			3693.53
CNOT1_HUMAN	CNOT1	CCR4-NOT transcription complex subunit 1	128150	113561	114663	117520	118738	132111	133119	121299	126133	133224	133380	123999
CDHR4_HUMAN	CDHR4	Cadherin-related family member 4					2087.9
F221B_HUMAN	FAM221B	Protein FAM221B											7181.74
PINLY_HUMAN	PINLYP	phospholipase A2 inhibitor and Ly6/PLAUR domain-containing protein	86915.2	108235	68442.8	127533	115854	95117.9	105661	125073	73066.5	91838.3	77304.3	108357
CC88B_HUMAN	CCDC88B	Coiled-coil domain-containing protein 88B	35258.6	31316.7	32151.6	32114.1	31112.5	40354.1	38541.5	35533.2	34999.5	37141.5	38175.9	36593.7
MLP3B_HUMAN;MP3B2_HUMAN	MAP1LC3B;MAP1LC3B2	Microtubule-associated proteins 1A/1B light chain 3 beta 2	1948.12	5452.82	3379.02	8374.71	5491.2	1781.57	4713.39	5589.37	2105.88	6229.63	4677.32	11233.8
KR87P_HUMAN	KRT87P	Putative keratin-87 protein					90507		16488.9				71041.6
TEX52_HUMAN	TEX52	Testis-expressed protein 52			2513.8
NKX26_HUMAN	NKX2-6	Homeobox protein Nkx-2.6		13032.5
JUNO_HUMAN	IZUMO1R	Sperm-egg fusion protein Juno	4388.58						6071.51
PALM3_HUMAN	PALM3	Paralemmin-3						3796.75
PGP_HUMAN	PGP	Glycerol-3-phosphate phosphatase	66936.4	57991.1	70356.6	62812.9	55596.9	70701.9	71066.3	77440.4	69634.4	59782.8	60524.9	50151.3
MT21E_HUMAN	METTL21EP	Putative methyltransferase-like protein 21E pseudogene			3785.07	4267.05
O6C68_HUMAN	OR6C68	Olfactory receptor 6C68										8096.09
MADL2_HUMAN	MYADML2	Myeloid-associated differentiation marker-like protein 2									6767.05
RIMC1_HUMAN	RIMOC1	RAB7A-interacting MON1-CCZ1 complex subunit 1	15954.7	10455.2	9950.13	7091.48	10766.5	7872.67	12950.9	12972.4	13994.5	14463.5	8841.89	11134.4
EPAB2_HUMAN	PABPN1L	Embryonic polyadenylate-binding protein 2							6510.41
F90AA_HUMAN	FAM90A10	Putative protein FAM90A10		8864.46
GG6L4_HUMAN	GOLGA6L4	Golgin subfamily A member 6-like protein 4	31084.5	25728	29890.6		15835.8	17943.4			28767.1	19055.4	25390
TM247_HUMAN	TMEM247	Transmembrane protein 247								1530.39
CX065_HUMAN	CXorf65	Uncharacterized protein CXorf65				16790
GG12J_HUMAN	GAGE12J	G antigen 12J				122334
OR5K3_HUMAN	OR5K3	Olfactory receptor 5K3							18296.3
ANTRL_HUMAN	ANTXRL	Anthrax toxin receptor-like								1156.9
NUPR2_HUMAN	NUPR2	Nuclear protein 2	14379.4		22403.5	20207.9		15984.8			18953.7	21894.7	19504.3
S31F3_HUMAN	SPATA31F3	Protein SPATA31F3				4481.86
OR2W5_HUMAN	OR2W5P	Putative olfactory receptor 2W5 pseudogene										8284.96
HELT_HUMAN	HELT	Hairy and enhancer of split-related protein HELT		2499.85					6559.23
SMCO2_HUMAN	SMCO2	Single-pass membrane and coiled-coil domain-containing protein 2		5720.43
ZN316_HUMAN	ZNF316	Zinc finger protein 316	11315.1	14256	10331.2	8816.73	10897.8	14556.5	9738.34	12654.8	12932.9	12998.8	12333.2	10433.9
TCAF2_HUMAN	TCAF2	TRPM8 channel-associated factor 2					13018.8
CE060_HUMAN	C5orf60	Uncharacterized protein C5orf60			3336.71				2007.93
PGPIL_HUMAN	PGPEP1L	Pyroglutamyl-peptidase 1-like protein									13233.8
TM221_HUMAN	TMEM221	Transmembrane protein 221									6820.85
WIPF3_HUMAN	WIPF3	WAS/WASL-interacting protein family member 3	5075.55	3950.1	5364.53	4655.3	4932.95	7447.78	7278.07	5672.66	5195.28	8145.38	5736.35	4373.92
ZSA5C_HUMAN	ZSCAN5C	Zinc finger and SCAN domain-containing protein 5C							3265.21
DC8L1_HUMAN	DCAF8L1	DDB1- and CUL4-associated factor 8-like protein 1				6514.42				6281.91
CC160_HUMAN	CCDC160	Coiled-coil domain-containing protein 160				6032.13
IGLO5_HUMAN	IGLON5	IgLON family member 5								51623.1
OOEP_HUMAN	OOEP	Oocyte-expressed protein homolog		1823.87
GGT3_HUMAN	GGT3P	Putative glutathione hydrolase 3 proenzyme				9050.26
CX028_HUMAN	LINC01546	Putative uncharacterized protein encoded by LINC01546			16689.8
STRCL_HUMAN	STRCP1	Putative stereocilin-like protein									25387.5
DAS1_HUMAN	DNAJC9-AS1	Putative uncharacterized protein DNAJC9-AS1												3489.82
O4C46_HUMAN	OR4C46	Olfactory receptor 4C46				8493.96
CAN8_HUMAN	CAPN8	Calpain-8				1612.3
ZN860_HUMAN	ZNF860	Zinc finger protein 860	10105						5585.02
TBAL3_HUMAN	TUBAL3	Tubulin alpha chain-like 3	13532.8	4384.26	5053.75	6467.95	10996.5	11411.5	9920.57	8079.61	11631.1	5851.47		6113.29
OTOL1_HUMAN	OTOL1	Otolin-1	12373.4			17778.6					11587.3			19876.4
FBLL1_HUMAN	FBLL1	rRNA/tRNA 2'-O-methyltransferase fibrillarin-like protein 1		14861.8		15918
SMHD1_HUMAN	SMCHD1	Structural maintenance of chromosomes flexible hinge domain-containing protein 1	69549.5	72741.6	80523.3	79706.9	71660.1	60747.8	69660.9	73476.2	76784.3	72623.3	74029.8	70415.4
HMX3_HUMAN	HMX3	Homeobox protein HMX3	3352.34		3648.77	1580.02	3374.81	1928.31	4729.31	2956.38	3547.64	2962.85	5180.41	2729.34
AKD1B_HUMAN	ANKDD1B	Ankyrin repeat and death domain-containing protein 1B										4395.41
NCF1B_HUMAN	NCF1B	Putative neutrophil cytosol factor 1B								2370.34		2845.26
CBY3_HUMAN	CBY3	Protein chibby homolog 3	15075.8
U119B_HUMAN	UNC119B	Protein unc-119 homolog B	12375.5	10835.1	15812	10599.3	18801.7	13569	10091	8970.5	15651.8	11891.3	10146.9	11556.9
O6C70_HUMAN	OR6C70	Olfactory receptor 6C70											6708.81
S15A5_HUMAN	SLC15A5	Solute carrier family 15 member 5						4573.93
NPIB2_HUMAN	NPIPB2	Putative nuclear pore complex-interacting protein family member B2					7695.33
MET15_HUMAN	METTL15	12S rRNA N4-methylcytidine (m4C) methyltransferase	11048.9	6753.55	10521.3	5573.48	11086.1	7012.76	10436.5	6863.32	9755.93	6159.99	11358.9	6529.07
SWAHD_HUMAN	SOWAHD	Ankyrin repeat domain-containing protein SOWAHD	12457.1	11972.2	10447.1	9635.61	14152.5	13361.7	12190.5	10701.4	14393.1	10408.8	14129.9	11650.1
ARGFX_HUMAN	ARGFX	Arginine-fifty homeobox			3305.31								3113.44
LRC72_HUMAN	LRRC72	Leucine-rich repeat-containing protein 72	3671.42						2717.81	2648.6
CS067_HUMAN	C19orf67	UPF0575 protein C19orf67											1884.27
CD8B2_HUMAN	CD8B2	T-cell surface glycoprotein CD8 beta-2 chain								3827.04
RIM3B_HUMAN;RIM3C_HUMAN	RIMBP3B;RIMBP3C	RIMS-binding protein 3C	3816.3
ZN233_HUMAN	ZNF233	Zinc finger protein 233	5821.8
LIPT2_HUMAN	LIPT2	Putative lipoyltransferase 2, mitochondrial	9631.42		14575.9	12870.1	12274.3	11159.4	11741.5	12403.8	12145	13330.5
ASB14_HUMAN	ASB14	Ankyrin repeat and SOCS box protein 14					12413
F90A7_HUMAN	FAM90A7	Putative protein FAM90A7											7825.94
CC85C_HUMAN	CCDC85C	Coiled-coil domain-containing protein 85C	3846.24		4246.92		5552.96	2957.63	5355.63	3041.52	6018.25	2032.77	3699.73	2644.19
ARI3C_HUMAN	ARID3C	AT-rich interactive domain-containing protein 3C		9800.82	9330.76	11043.1		3582.89	6336.44		7606.79	12683.6	9066.13	11817.1
OR5H1_HUMAN	OR5H1	Olfactory receptor 5H1					40376.1
RGPD3_HUMAN	RGPD3	RanBP2-like and GRIP domain-containing protein 3				2554.08
F223B_HUMAN	FAM223B	Protein FAM223B			10533.6
RFAL1_HUMAN;RFPLA_HUMAN	RFPL4A;RFPL4AL1	Ret finger protein-like 4A									16163.7
VTM2B_HUMAN	VSTM2B	V-set and transmembrane domain-containing protein 2B									13001.3
L37A2_HUMAN	LRRC37A2	Leucine-rich repeat-containing protein 37A2											10258.5
ZFP92_HUMAN	ZFP92	Zinc finger protein 92 homolog		1589.79				3283.27			3096.59	2309.7	4022.04
TCPQL_HUMAN	CCT8L1P	Putative T-complex protein 1 subunit theta-like 1			19655.2	6522.14			36413.2	4428.62				36030.9
INY2B_HUMAN	INSYN2B	Protein INSYN2B	7088.15	13267.7	8943.46	9100.84	5085.86	7559.48			6804.83
AXA2L_HUMAN	ANXA2P2	Putative annexin A2-like protein					4097.15							3476.91
ZN729_HUMAN	ZNF729	Zinc finger protein 729	19483.8	19730	19542.9	12818.7	21555.6	8945.66	15448.5	14967.2	22637.4	20592.1	23266.8	15988.1
GOG8C_HUMAN	GOLGA8CP	Golgin subfamily A member 8C	2994.21		3236.06		6325.94		2334.01		3769.22	4039.33	5769.76	3137.04
MARHB_HUMAN	MARCHF11	E3 ubiquitin-protein ligase MARCHF11			3797.17
NTM2B_HUMAN	NUTM2B	NUT family member 2B	54360.4		24650.2					55299.5	41761.1	20830.8	26816.6
CC169_HUMAN	CCDC169	Coiled-coil domain-containing protein 169												16331
TBB8B_HUMAN	TUBB8B	Tubulin beta 8B			10454.4
ZAR1L_HUMAN	ZAR1L	Protein ZAR1-like					5062.16
KNCN_HUMAN	KNCN	Kinocilin			19168.4					14061.5
F177B_HUMAN	FAM177B	Protein FAM177B					8872.33
ABTB3_HUMAN	ABTB3	Ankyrin repeat and BTB/POZ domain-containing protein 3							11881.2
AN36A_HUMAN	ANKRD36	Ankyrin repeat domain-containing protein 36A				9370.36				12407.3
YJEN3_HUMAN	YJEFN3	YjeF N-terminal domain-containing protein 3						13108.9					13475.9
RTL8C_HUMAN	RTL8C	Retrotransposon Gag-like protein 8C	10740.5	7057.95	10771.1	4268.27		11252.8	4731.1	5185.54	8044.65	4771.25	6277.97
ZSWM8_HUMAN	ZSWIM8	Zinc finger SWIM domain-containing protein 8	9647.06	8997.05	7051.44	8225.39	7177.73	7885.1	9220.23	8387.39	8061.02	8826.02	9814.05	6420.3
TBKB1_HUMAN	TBKBP1	TANK-binding kinase 1-binding protein 1	7952.04	6596.4	6450.16	6931.91	10094.1	10046.1	10112.8	8791.35	7232.19	8285.34	9339	8349.99
P121C_HUMAN	POM121C	Nuclear envelope pore membrane protein POM 121C	79233.9	96843.9	96702.8	107888	85587.2	86384.1	95551.3	115037	98978.1	100558	100046	93399.9
WASH1_HUMAN	WASHC1	WASH complex subunit 1	22806.2	33913	40292.1	33944.3	39172.2	32632.1	32478.4	33708.8	30896.5	36077.8	27986.4	35674.1
A2ML1_HUMAN	A2ML1	Alpha-2-macroglobulin-like protein 1				4910.36
CLM7_HUMAN	CD300LB	CMRF35-like molecule 7								7533.83
ZN785_HUMAN	ZNF785	Zinc finger protein 785		13809.3					13026.4
ZN850_HUMAN	ZNF850	Zinc finger protein 850					7484.7						5191.71
ZBBX_HUMAN	ZBBX	Zinc finger B-box domain-containing protein 1		50750
GNAT3_HUMAN	GNAT3	Guanine nucleotide-binding protein G(t) subunit alpha-3		3165.48	3799.49
FOXI3_HUMAN	FOXI3	Forkhead box protein I3							8206.37
BBIP1_HUMAN	BBIP1	BBSome-interacting protein 1							12390.9	14794.5
SMTL1_HUMAN	SMTNL1	Smoothelin-like protein 1	2618.04
YB057_HUMAN		Putative UPF0607 protein ENSP00000381514										8348.55
YA034_HUMAN		Putative UPF0607 protein ENSP00000383783										4804.74
LEG16_HUMAN	LGALS16	Galectin-16									21032.6
ZN727_HUMAN	ZNF727	Putative zinc finger protein 727	8733.22		8126.52				8280.51				12005.1	13939.5
Z705G_HUMAN	ZNF705G	Putative zinc finger protein 705G			3800.96
SERP3_HUMAN	SERPINE3	Serpin E3					29667.8
HIG1C_HUMAN	HIGD1C	HIG1 domain family member 1C	5765.72	2350.82	4085.09	4202.83	9814.12		10242.3	22049	5741.53	3409.05	2826.23	6305.21
HPF1L_HUMAN		Putative histone PARylation factor 1-like	15342.6	15258.1			19086.6					16545.6	17298.3
HECA2_HUMAN	HEPACAM2	HEPACAM family member 2												1391.53
P20L1_HUMAN	PHF20L1	PHD finger protein 20-like protein 1	6418.24	5039.59	7328.83	3711.78		3757.45	2688.29		8817.36	6965.33	2873.19
BECN2_HUMAN	BECN2	Beclin-2					4146.88			2430.01			1821.51
Z705E_HUMAN	ZNF705EP	Putative zinc finger protein 705EP			5495.91
RUXGL_HUMAN;RUXG_HUMAN	SNRPG;SNRPGP15	Putative small nuclear ribonucleoprotein G-like protein 15	507117	1060000	1050000	814522	783686	520554	645586	847827	1090000	1330000	761087	980742
FS2P1_HUMAN	FADS2B	Putative fatty acid desaturase 2-like protein FADS2B									6986.81
YU008_HUMAN		Putative uncharacterized protein ENSP00000401716						13519.9		10817.1
SM34A_HUMAN	SMIM34	Small integral membrane protein 34					6042.24
WASH4_HUMAN	WASH4P	Putative WAS protein family homolog 4	104429	80128	95126	85824.3	79617.4	87289.6	81402.4	78312.9	92422.1	86313.7	74263.2	81371.5
CAN14_HUMAN	CAPN14	Calpain-14							10286.4
YM017_HUMAN		Putative UPF0607 protein ENSP00000383144								4393.07				3534.63
IQAK1_HUMAN	IQANK1	IQ motif and ankyrin repeat domain-containing protein 1									3135.76
MAGBH_HUMAN	MAGEB17	Melanoma-associated antigen B17				2965.76
NUD19_HUMAN	NUDT19	Acyl-coenzyme A diphosphatase NUDT19	35141.1	45438.4	38458.6	47904.9	36091.8	35126.6	38983.5	45610.3	37107.7	47050.9	35857.1	40238.1
ZNF99_HUMAN	ZNF99	Zinc finger protein 99												37503
BLML_HUMAN	LACTBL1	Putative beta-lactamase-like 1					10856.4
YQ037_HUMAN		Putative uncharacterized protein FLJ38767	6074.14
MI4GD_HUMAN	MIF4GD	MIF4G domain-containing protein	19856.4	18213.9	23788.3	17411.7	25231	23375	18995.5	14617.7	21313.3	26246.9	20084.6	16908.2
FR1L4_HUMAN	FER1L4	Fer-1-like protein 4	38080.8	56344.6	51167.5	48650	19601.8		46175.7	63491.8	35837.6	53722.3	32850.9	42131.1
UPK3L_HUMAN;UPKL2_HUMAN	UPK3BL1;UPK3BL2	Uroplakin-3b-like protein 1			6657.69
MYO1G_HUMAN	MYO1G	Unconventional myosin-Ig	29790.5	19675.8	25085.4	19102.9	26648.6	28727.2	27276.5	25979.5	26233.1	26148.5	31344.1	26396.5
HACD1_HUMAN	HACD1	Very-long-chain (3R)-3-hydroxyacyl-CoA dehydratase 1						4582.2
ESPN_HUMAN	ESPN	Espin	2448.6							3737.96
SNUFL_HUMAN	SNURFL	Putative SNURF-like protein	14125.2	17042.2	16030.9	20225.9	17385.5	16955.1		21210.7	16296.6		18474.7
CI107_HUMAN	LINC00587	Putative uncharacterized protein encoded by LINC00587				6158.87		5426.87		5012.96		4563.77
ZN487_HUMAN	ZNF487	Putative zinc finger protein 487		13039.4
MRUPP_HUMAN		Putative MORF4 family-associated protein 1-like protein UPP												8407.35
O11HC_HUMAN	OR11H12	Olfactory receptor 11H12							28902
POTEC_HUMAN	POTEC	POTE ankyrin domain family member C			5474.84		7577.18				6348.89		8742.4
CF97D_HUMAN	CFAP97D1	Sperm axonemal maintenance protein CFAP97D1			12635.7
ZBT42_HUMAN	ZBTB42	Zinc finger and BTB domain-containing protein 42							1553.02
BTBDI_HUMAN	BTBD18	BTB/POZ domain-containing protein 18											2409.42
HNRC2_HUMAN	HNRNPCL2	Heterogeneous nuclear ribonucleoprotein C-like 2				4745.66
TM233_HUMAN	TMEM233	Transmembrane protein 233										578.975
ZN879_HUMAN	ZNF879	Zinc finger protein 879												1020.82
ZN736_HUMAN	ZNF736	Zinc finger protein 736						4183.17
S31C2_HUMAN	SPATA31C2	Putative spermatogenesis-associated protein 31C2					2537.28
T11X1_HUMAN	TCP11X1	T-complex protein 11 X-linked protein 1							8923.5
C2D4D_HUMAN	C2CD4D	C2 calcium-dependent domain-containing protein 4D				8512.48
GPHRA_HUMAN;GPHRB_HUMAN	GPR89A;GPR89B	Golgi pH regulator A	21897.4	27464.7	28198.7	26932.9	21328.5	17534.2	19777.4	20606.2	24582.5	26590.6	22586.4	25438.7
PP13G_HUMAN	PPP1R3G	Protein phosphatase 1 regulatory subunit 3G	21355.9	21478.8	24407.6	24128.1	24295.3	22805.7	22688.9	22336.6	13908	21372.8	16539.3	23391.7
OSCRI_HUMAN	SCRIB	SCRIB overlapping open reading frame protein	4355.86	5803.43	5867.53	5924.36	6413.97			2027.16	6100.53
WASH2_HUMAN;WASH3_HUMAN	WASH2P;WASH3P	Putative WAS protein family homolog 3	34068.2	56880.1	62266.8	51763.1	50554.3	40075.2	47063.5	52478.4	56858.2	52403.9	49557.3	51014.1
AJM1_HUMAN	AJM1	Apical junction component 1 homolog									7558.37
AG1L2_HUMAN	ALG1L2	Putative glycosyltransferase ALG1L2		12181.2							11697.3			9600.63
U17LF_HUMAN	USP17L15	Ubiquitin carboxyl-terminal hydrolase 17-like protein 15				6456.76
RAS4B_HUMAN	RASA4B	Ras GTPase-activating protein 4B									7084.99		10574.3
UMAD1_HUMAN	UMAD1	UBAP1-MVB12-associated (UMA)-domain containing protein 1	2633.8				1822.2	2520.95			3252.81
KRBX1_HUMAN	KRBOX1	KRAB domain-containing protein 1					3915.38
U17LA_HUMAN	USP17L10	Ubiquitin carboxyl-terminal hydrolase 17-like protein 10					8027.52			5224.22
MCRI1_HUMAN	MCRIP1	Mapk-regulated corepressor-interacting protein 1	54979.2	53999.5	49201.3	36533.1	54815.7	61863.2	46946.1	29211.5	49951.8	54423.5	47802.8	55134.7
TM232_HUMAN	TMEM232	Transmembrane protein 232									2919.3
DSA2D_HUMAN		Putative dispanin subfamily A member 2d		11723.1	9068.85		8365.12	5488.71			10425.6			16347.3
AK1BF_HUMAN	AKR1B15	Aldo-keto reductase family 1 member B15		14009.5			11083.8
CFA99_HUMAN	CFAP99	Cilia- and flagella-associated protein 99			6380.15							6861.43
MCIN_HUMAN	MCIDAS	Multicilin	7494.48
F90AP_HUMAN	FAM90A26	Putative protein FAM90A26									27679.7
PRS46_HUMAN	PRSS46P	Putative serine protease 46	1942.43
PROB1_HUMAN	PROB1	Proline-rich basic protein 1	56735.9	46966.6	31088.3
E9B770_LEIDB	LDBPK_010050	propionyl-CoA carboxylase			11014.3	20770.5			13822.5	12599.9			10594.7	16466.1
E9B771_LEIDB	LDBPK_010060	Uncharacterized protein			11991.9	10605.9			8518.36	9608.69			6616.04	8176.2
E9B773_LEIDB	LDBPK_010080	PHB domain-containing protein				16277.7	9625.3	14671.5				9880.99
E9B775_LEIDB	LDBPK_010110	Glutaredoxin-like protein								6206.4				7748.74
E9B776_LEIDB	LDBPK_010120	Uncharacterized protein		2912.67
E9B777_LEIDB	LDBPK_010130	Uncharacterized protein			3155.97	2944.12								2253.92
E9B781_LEIDB	LDBPK_010170	Uncharacterized protein	17412.6											12481.7
E9B783_LEIDB	LDBPK_010190	CWF21 domain-containing protein				3664.59				4140.12			2332.68
E9B784_LEIDB	LDBPK_010200	Phosphotyrosine protein phosphatase I domain-containing protein	1459.3			932.686			1396.72
E9B791_LEIDB	LDBPK_010270	Thioredoxin			5320.62					1273.35				1549.07
E9B795_LEIDB	LDBPK_010310	Acidocalcisomal exopolyphosphatase, putative			12032.1	16752.2			7398.83	5990.83				4926.12
E9B797_LEIDB	LDBPK_010330	Poly(A) export protein, putative				19794.9				14092.3
E9B798_LEIDB	LDBPK_010340	Uncharacterized protein				13430.4				8592.33			6689.38	6526.07
E9B7A2_LEIDB	LDBPK_010380	Uncharacterized protein				4076.01							5370.27	6169.11
E9B7A6_LEIDB	LDBPK_010420	Uncharacterized protein								8138.32				7356.93
E9B7A8_LEIDB	LDBPK_010440	40S ribosomal protein S7			237448	380906			196766	197398			178941	225166
E9B7B2_LEIDB	LDBPK_010480	Uncharacterized protein			29318.9	50146.3			28438.1	31996.3			28022.5	32511
E9B7B3_LEIDB	LDBPK_010490	Fatty acyl CoA syntetase 1, putative			10504.2	13004.1			7805.07	7147.93			8232.34
E9B7B4_LEIDB	LDBPK_010500	Aromatic amino acid beta-eliminating lyase/threonine aldolase domain-containing protein			13573.2	19011.8			8708.07	11039.4			12311.5	17480.1
E9B7B5_LEIDB	LDBPK_010510	Long chain fatty acid CoA ligase, putative			21037.1	38224.4			13285.2	19024.3			20359.3	14641.3
E9B7B7_LEIDB	LDBPK_010530	Fatty acyl CoA synthetase 2, putative										5754.48	5433.24
E9B7B8_LEIDB	LDBPK_010540	Long chain fatty acid CoA ligase, putative			18851	20885			12385.9	17774.6			12421.5	17425.4
E9B7C0_LEIDB	LDBPK_010560	Uncharacterized protein										16068.5
E9B7C2_LEIDB	LDBPK_010580	DUF1115 domain-containing protein		32706				31676.9	30749.2		28221.5		34122.3
E9B7C3_LEIDB	LDBPK_010590	Sidoreflexin			19268.4	22839.4			15406	15807			14459.2	14431.1
E9B7C4_LEIDB	LDBPK_010600	Uncharacterized protein (Fragment)								2905.57
E9B7C5_LEIDB	LDBPK_010610	RNA ligase (ATP)				13219.8		12213.2	10160.1	10531.7		14904.7	12583.1	10229.5
E9B7C8_LEIDB	LDBPK_010640	Uncharacterized protein			19992	29465			17142.9	21081.7			17221.3	20570.2
E9B7C9_LEIDB	LDBPK_010650	Uncharacterized protein										9986.13
E9B7D1_LEIDB	LDBPK_010670	Mitochondrial processing peptide beta subunit, putative			17103.7	24667.1			11841.9	17234.1			12459.4	16392
E9B7D4_LEIDB	LDBPK_010700	Uncharacterized protein				927.672
E9B7D5_LEIDB	LDBPK_010710	PLAC8 family protein			1404.38
E9B7E3_LEIDB	LDBPK_010790	ATP-dependent RNA helicase			310521	504357			244517	268764		4240.59	241718	297530
E9B7E9_LEIDB	LDBPK_020020	Cytochrome b-domain protein, putative			5475.8	9573.62			4719.34	5892.59
E9B7F0_LEIDB	LDBPK_020030	Uncharacterized protein				12663.7			9785.96
E9B7F1_LEIDB	LDBPK_020040	Uncharacterized protein									2525.52
E9B7F4_LEIDB	LDBPK_020070	Uncharacterized protein			11003.8	17931.6			8437.18	13089.5			8458.98	11267.3
E9B7F5_LEIDB	LDBPK_020080	C3H1-type domain-containing protein			7236.54
E9B7F8_LEIDB	LDBPK_020110	U1-type domain-containing protein					5166.87
E9B7F9_LEIDB	LDBPK_020120	RING-type domain-containing protein			7412.17	15280.4			6222.91
E9B7G0_LEIDB	LDBPK_020130	Conserved oligomeric Golgi complex subunit 1			2560.69	6856.78			3822.72	3016.22
E9B7G1_LEIDB	LDBPK_020140	Phosphoglycan beta 1,3 galactosyltransferase (Fragment)						5637.07					4662.99
E9B7H0_LEIDB	LDBPK_020230	Small GTP binding protein rab6-like protein			8540.99	15238.4			9421.35	7480.23			6125.25	10876.5
E9B7H2_LEIDB	LDBPK_020250	Uncharacterized protein			6897.75	12237.1			6366.78	4703.47
E9B7H3_LEIDB	LDBPK_020260	Protein kinase, putative						2577.81		2795.47
E9B7H5_LEIDB	LDBPK_020280	Soluble NSF attachment protein, SNAP family protein			19294.5	46287.9			25025.7	27669.4			22417.7	23745.1
E9B7H6_LEIDB	LDBPK_020290	Ribosomal RNA processing protein, putative						9780.75	7835.33
E9B7H7_LEIDB	LDBPK_020300	Fucosyltransferase												2058.58
E9B7I0_LEIDB	LDBPK_020330	Casein kinase II, alpha chain, putative	2834.35		16865	28667.4			14238.1	13782.5			10772.8	17075.7
E9B7I1_LEIDB	LDBPK_020340	Proteasome regulatory non-ATPase subunit 6, putative			25172.1	43717.1			18880.5	23163.8			17291.4	23401.6
E9B7I2_LEIDB	LDBPK_020350	Putative tRNA (cytidine(32)/guanosine(34)-2'-O)-methyltransferase				7453.99			3693.73	5350.95
E9B7I9_LEIDB	LDBPK_020420	Uncharacterized protein			16147	28570.3			14551	16300.1			14850.9	15278
E9B7J0_LEIDB	LDBPK_020430	Uncharacterized protein			145377	203180			94748.2	119354			90714.5	123972
E9B7J2_LEIDB	LDBPK_020450	Uncharacterized protein			21202.8
E9B7J3_LEIDB	LDBPK_020460	Uncharacterized protein							6082.54
E9B7J4_LEIDB	LDBPK_020470	Glycerate kinase		7911.59
E9B7J5_LEIDB	LDBPK_020480	Uncharacterized protein			5676.96	5350.36				2295.2			4632.12	5577.71
E9B7J7_LEIDB	LDBPK_020500	Uncharacterized protein			9823.39	11858.5			7671.97	6681.95			5496.49	7249.1
E9B7J9_LEIDB	LDBPK_020520	Uncharacterized protein			246456	192368			126929	122385			129578	149983
E9B7K0_LEIDB	LDBPK_020530	Uncharacterized protein			35173.8	39564.2			25557.2	28984.1			24363.2	55937.6
E9B7K1_LEIDB	LDBPK_020540	Protein kinase, putative			2457.85				2777.82	3360.1
E9B7K6_LEIDB	LDBPK_020590	Uncharacterized protein			32484.5
E9B7K9_LEIDB	LDBPK_020620	Uncharacterized protein			7699.47	7914.8			6112.82	7379.95			6075.05	7302.56
E9B7L0_LEIDB	LDBPK_020630	Nop14-like family protein			5126.9	7590.23			4305.42	4126.86			5438.97	6101.58
E9B7L1_LEIDB	LDBPK_020640	Mitochondrial carrier protein, putative			33017.3	51067			30183.9	34333.8			31283.7	34130.7
E9B7L2_LEIDB	LDBPK_020650	DNA-directed RNA polymerase III subunit RPC3							7436.49
E9B7L3_LEIDB	LDBPK_020660	Uncharacterized protein		7553.9
E9B7L5_LEIDB	LDBPK_020680	ATP-dependent Clp protease subunit, heat shock protein 78 (HSP78), putative			37747.3	53962			31277.5	31492.8			25477.1	29059
E9B7L8_LEIDB	LDBPK_020710	Peptidyl-dipeptidase, putative			56286.2	84943.6			46621.7	46480.9			47233.6	41690.4
E9B7L9_LEIDB	LDBPK_030010	RING-type domain-containing protein								5439.04
E9B7M1_LEIDB	LDBPK_030030	D-3-phosphoglycerate dehydrogenase-like protein			8673.69	15207.8			5521.96	10225.8			3613.37
E9B7M5_LEIDB	LDBPK_030070	Glycerol-3-phosphate acyl transferase				2501.8								2116.73
E9B7M7_LEIDB	LDBPK_030090	Cytochrome c oxidase assembly protein, putative			2254.01				719.192
E9B7M9_LEIDB	LDBPK_030110	Uncharacterized protein				14070.9
E9B7N1_LEIDB	LDBPK_030130	Uncharacterized protein			7409.66	12249.9				10894.6				9923.13
E9B7N3_LEIDB	LDBPK_030150	ATP-binding cassette protein subfamily F, member 1, putative				2619.83				2075.06			1913.98
E9B7N6_LEIDB	LDBPK_030180	U2 splicing auxiliary factor, putative			26138.4	43931.6			25393.9	24957.6			22638.8	25814.7
E9B7N7_LEIDB	LDBPK_030190	Multifunctional fusion protein			71125.5	91840.4			48606.2	57410.9			54563.6	59006.9
E9B7N9_LEIDB	LDBPK_030210	Uncharacterized protein							11836.5
E9B7P0_LEIDB	LDBPK_030220	Long chain fatty Acyl CoA synthetase, putative			15470.8	23400.9			14061.6	16324.9			13680.8	17859.3
E9B7P1_LEIDB	LDBPK_030230	Uncharacterized protein	4303.23
E9B7P2_LEIDB	LDBPK_030240	Ribosomal protein L38, putative			43673.8	77646.5			46525	58219.2			40084	50525.9
E9B7P4_LEIDB	LDBPK_030260	FYVE-type domain-containing protein (Fragment)			49724.5	70265.6			31608.6	46750			41613.8	41188.5
E9B7Q1_LEIDB	LDBPK_030330	Protein kinase, putative			2079.75	3513.67			1974.33	3195.32				2470.77
E9B7Q4_LEIDB	LDBPK_030360	Uncharacterized protein (Fragment)			11937.8	19594.3			14626.4	12909.4			10413.3	11960.5
E9B7Q6_LEIDB	LDBPK_030380	Uncharacterized protein			4946.88	8701.64			3905.32	5493.1			4726.58	4824.74
E9B7R0_LEIDB	LDBPK_030420	60S acidic ribosomal protein P2, putative			99368.4	65985.7			79623.1	52887.4			45757.2	97379.8
E9B7R6_LEIDB	LDBPK_030480	Phosphate transporter	12808.2	12525.6	14378.4	12909.5	5885.4		11331	13983.1	12448.1		7103.21
E9B7R8_LEIDB	LDBPK_030500	RRM domain-containing protein			20113.5	27580.2			18372.9	15904.7			14487.9	16361.6
E9B7S0_LEIDB	LDBPK_030520	26S protease regulatory subunit, putative			18942	22348			13663.3	15648.5			12843.9	12017.6
E9B7S2_LEIDB	LDBPK_030540	Uncharacterized protein					9910.45
E9B7S6_LEIDB	LDBPK_030580	Arginine N-methyltransferase, putative			10711.9	12562.3			7533.81	8387.35			5500.14	9443.06
E9B7S8_LEIDB	LDBPK_030600	MP99, putative			18235.3	27611.2			14468.7	12409.7			11112.6	13588.7
E9B7T0_LEIDB	LDBPK_030620	Uncharacterized protein			10451.4	17424.6
E9B7T1_LEIDB	LDBPK_030630	Uncharacterized protein			83871.6	222902			116236	104891			122291	133057
E9B7T4_LEIDB	LDBPK_030660	uroporphyrinogen-III synthase		4910.27	10016.5	6599.8	5633.68					7416.11		7334.2
E9B7T5_LEIDB	LDBPK_030670	Uncharacterized protein			22364.5	29424.3			14942.8	18151.7			17816.6	20107.7
E9B7T8_LEIDB	LDBPK_030700	Uncharacterized protein											4608.7
E9B7T9_LEIDB	LDBPK_030710	Uncharacterized protein								3005.13
E9B7U0_LEIDB	LDBPK_030720	Cytochrome c oxidase copper chaperone, putative			5531.15	7481.99			5984.54	2600.9			8346.82	16758.8
E9B7U1_LEIDB	LDBPK_030730	Uncharacterized protein			1015.34
E9B7U2_LEIDB	LDBPK_030740	Uncharacterized protein					5153.64
E9B7U8_LEIDB	LDBPK_030800	Uncharacterized protein	12894	10706	11849.7	12618					13225.3
E9B7V0_LEIDB	LDBPK_030970	Uncharacterized protein											4345.28
E9B7V4_LEIDB	LDBPK_030840	Uncharacterized protein					2762.11
E9B7W0_LEIDB	LDBPK_030900	Vesicle transport protein		4413.29							4827.58		5123.48
E9B7W1_LEIDB	LDBPK_030910	Amidohydrolase 3 domain-containing protein				2586.41			1316.58	1529.1			922.266
E9B7W2_LEIDB	LDBPK_030920	Uncharacterized protein	4329.78	5706.88		5478.24		4962.55
E9B7W4_LEIDB	LDBPK_030940	Uncharacterized protein			58812.9	44086.4			31590.1	25322.3			29336.8	28060.9
E9B7W5_LEIDB	LDBPK_030950	MORN repeat family protein			10026.4	18729.8			10892.4	9516.36			11010.6	11418.4
E9B7W6_LEIDB	LDBPK_030960	Elongation initiation factor 2 alpha subunit, putative			53267.1	91310.5			44853.6	49789.3			41072.9	52961.1
E9B7W7_LEIDB	LDBPK_040010	Calcium-transporting ATPase			14270.2	18270.6			15295.5	14492.8			8436.9	14430.6
E9B7W8_LEIDB	LDBPK_040030	cAMP-specific phosphodiesterase, putative			9455.1	9561.2			7280.88	8900.72			7963.4	6319.98
E9B7W9_LEIDB	LDBPK_040031	Uncharacterized protein				7606.5				4456.41				6895.12
E9B7X1_LEIDB	LDBPK_040050	Rhodanese domain-containing protein									33773.7
E9B7X2_LEIDB	LDBPK_040060	Uncharacterized protein			64096.5	90318.4			56805.9	58167.4			45480.5	54811
E9B7X4_LEIDB	LDBPK_040080	Uncharacterized protein							3273.69				4309.78	3636.65
E9B7X9_LEIDB	LDBPK_040130	Exosome complex exonuclease RRP40, putative			2584.34	6960.33			2616.46	2357.5			3561.19	4333.13
E9B7Y0_LEIDB	LDBPK_040140	Uncharacterized protein			29618	31237.1			18049.9	16645.7			25100.5	29531
E9B7Y4_LEIDB	LDBPK_040180	Surface antigen-like protein (Fragment)		22834.2						14796.2			20726
E9B7Y6_LEIDB	LDBPK_040200	Surface antigen-like protein			4644.44
E9B7Y9_LEIDB	LDBPK_040230	GRAM domain-containing protein			39622.4	42439.9			25850.6	14150.8			24500.9	36668.8
E9B7Z0_LEIDB	LDBPK_040240	RNA pseudouridylate synthase-like protein												3697.74
E9B7Z4_LEIDB	LDBPK_040280	Alcohol dehydrogenase N-terminal domain-containing protein	1879.56
E9B7Z6_LEIDB	LDBPK_040300	Beta-fructofuranosidase, putative		56149.9	50100.2		29839.8	24646.9	24095	45794		50499.5	33449.6	31751.4
E9B7Z9_LEIDB	LDBPK_040330	ADP-ribosylation factor, putative	8684.92											7370.37
E9B804_LEIDB	LDBPK_040380	Anaphase promoting complex, subunit 10-like protein												10448.6
E9B806_LEIDB	LDBPK_040400	Uncharacterized protein			100888	131334			77758.3	78870.6			71057.6	94358.3
E9B809_LEIDB	LDBPK_040430	Calpain-like cysteine peptidase, putative			43726.2	71166.8			38595.4	41382.4			34563.2	39799
E9B810_LEIDB	LDBPK_040440	Adenylosuccinate lyase			11121.4	15751.3			8249.5	11525.2				8199.81
E9B812_LEIDB	LDBPK_040470	ADP-ribosylation factor, putative			4053.19
E9B813_LEIDB	LDBPK_040480	Uncharacterized protein			11759.5	27579.6			16298.3	19068.3				10900
E9B817_LEIDB	LDBPK_040520	Uncharacterized protein			12300.2	13839.8				7000.54			8629.59	8924.58
E9B818_LEIDB	LDBPK_040530	Uncharacterized protein												3250.58
E9B819_LEIDB	LDBPK_040540	Uncharacterized protein			17275.5	25810.8			14407.9	15670.4			13246.2	15030.3
E9B822_LEIDB	LDBPK_040570	Spermidine synthase, putative			37161.7	53604			20388.3	25342.6			15891.2	35352.6
E9B825_LEIDB	LDBPK_040600	Uncharacterized protein				13513.9			6176.09	5374.38			5000.41
E9B827_LEIDB	LDBPK_040620	Uncharacterized protein						2463.08
E9B828_LEIDB	LDBPK_040630	Uncharacterized protein			54227.4	70405.8			63305.5	66636.4			61571.4	74959
E9B833_LEIDB	LDBPK_040680	Ubiquitin-conjugating enzyme e2, putative			38146.7	37028			24095	21504.1			20139.2	32598.4
E9B834_LEIDB	LDBPK_040690	Uncharacterized protein			9700.07				7770.66	8339.8				10075.4
E9B835_LEIDB	LDBPK_040700	Uncharacterized protein				19966.6
E9B836_LEIDB	LDBPK_040710	PDZ domain-containing protein			3317.01	2665.46			1986.74
E9B838_LEIDB	LDBPK_040730	Uncharacterized protein			1803.39	2604.35
E9B840_LEIDB	LDBPK_040750	60S ribosomal protein L10, putative	246853	187570	254944	320831	267744	183242	268705	343588	231152	156498	205680	243475
E9B841_LEIDB	LDBPK_040760	Nascent polypeptide associated complex subunit-like protein, copy 2 (Fragment)			69300.2	91023.4			42758.6	42326.1			34331.6	43569.4
E9B842_LEIDB	LDBPK_040770	Nascent polypeptide associated complex subunit-like protein, copy 1			75876.4	114342			65188.5	77856.9			39637.3	29235.3
E9B845_LEIDB	LDBPK_040800	Uncharacterized protein			22130.1	26022.3			23790.4	15717			16112.7	29524
E9B850_LEIDB	LDBPK_040850	Rhomboid-like protein			9290.81	11066.6			4953.65	5906.39			3351.08	5641.43
E9B854_LEIDB	LDBPK_040890	Uncharacterized protein			6508.61	14634.7			6582.53					7006.79
E9B856_LEIDB	LDBPK_040910	Uncharacterized protein			6145.18	9109.26			4621.55					6662.21
E9B859_LEIDB	LDBPK_040940	Chaperone protein DNAj, putative			15242.4	24192.1			14225.7	13077.5			13711.9	15776
E9B861_LEIDB	LDBPK_040960	Adenylate kinase, putative			153560	156478			100421	84021.3			109910	142949
E9B863_LEIDB	LDBPK_040980	Uncharacterized protein						11689.7
E9B864_LEIDB	LDBPK_040990	Uncharacterized protein	7245.66		18892.2				20498.6			26551.6		56131
E9B865_LEIDB	LDBPK_041000	Uncharacterized protein			12412.7	20278.7			9632.29	11523.5			8265.38	13907.9
E9B870_LEIDB	LDBPK_041050	Acyltransferase-like protein, copy 2			7500.99	7976.93			5507.59	5028.84			4618.63
E9B871_LEIDB	LDBPK_041060	Uncharacterized protein	21406.1	25248.9	27730.1	13549.5	19196.1	13863	19596.1	25357	21200.1	19937.6	13333	17236.9
E9B875_LEIDB	LDBPK_041100	Uncharacterized protein				9103.81
E9B877_LEIDB	LDBPK_041120	Proton motive ATPase, putative							8777.78
E9B880_LEIDB	LDBPK_041150	Uncharacterized protein			12550.1	14774.1			9712.9	9835.17			8507.91	12877.2
E9B881_LEIDB	LDBPK_041160	Uncharacterized protein							2997.01		2419.99
E9B882_LEIDB	LDBPK_041170	fructose-bisphosphatase			33155.5	53125.2			30932.6	28150.5			25702.6	31760.1
E9B884_LEIDB	LDBPK_041190	RNA-binding protein, putative			31194	42849.5			22490.9	29430.6			18921.2	27449.7
E9B887_LEIDB	LDBPK_041220	Leucine Rich repeat			6668.25	14447.7			7686.17	6885.21			8645.92	7288.5
E9B890_LEIDB	LDBPK_041250	Actin	238606	511176	673134	622412	817945	165683	586463	559493	281131	523525	349458	570245
E9B893_LEIDB	LDBPK_050030	Ras-like small GTPases, putative			108622	162899			78212.4	86517.2			79462.1	96662.3
E9B894_LEIDB	LDBPK_050040	Paraflagellar rod component par4, putative			43699.8	55832.7			38595.5	40619.3			26333.6	19532.1
E9B896_LEIDB	LDBPK_050060	Major vault protein, putative				4694.76			2086.7	2970.21			2958.45	2077.59
E9B897_LEIDB	LDBPK_050070	Dynein light chain				12699.9			8438.26	17501.7				12204.8
E9B899_LEIDB	LDBPK_050090	Nudix hydrolase domain-containing protein			13632.3	29110.6			14895.2	14814.3			12682.3	11677.2
E9B8A0_LEIDB	LDBPK_050100	Serine/threonine-protein phosphatase			44609.8	55142.1			38054.3	37206.9			30967.7	33775
E9B8A3_LEIDB	LDBPK_050130	Protein kinase, putative			7886.26	12206.8
E9B8A4_LEIDB	LDBPK_050140	RNA helicase			42859.2	63592			30033.5	29515.6			37851	34362.1
E9B8A5_LEIDB	LDBPK_050150	Leucine Rich repeat												5520.76
E9B8A7_LEIDB	LDBPK_050170	Uncharacterized protein	268863	170303	183554	186274	227136	326006	200016	211566	176250	156746	200642	193150
E9B8A8_LEIDB	LDBPK_050180	Dihydrolipoamide acetyltransferase component of pyruvate dehydrogenase complex				5840.32			4094.45	4894.36			2101.34	4467.98
E9B8A9_LEIDB	LDBPK_050190	C3H1-type domain-containing protein			16348.9	19396.7			10363.8	10915.3			10131.5	13206
E9B8B8_LEIDB	LDBPK_050280	very-long-chain (3R)-3-hydroxyacyl-CoA dehydratase			9169.37	27300.2			11048.3	12873.9			13587.5	14645.8
E9B8B9_LEIDB	LDBPK_050290	ARP2/3 complex 16kDa subunit, putative	52147.5	43902.4	47054.6				46744.7		54534.2		55726.7	46308.6
E9B8C0_LEIDB	LDBPK_050300	Phosphate carrier protein, mitochondrial-like protein												13916.4
E9B8C5_LEIDB	LDBPK_050350	Trypanothione reductase			146667	201156			116232	120924			97687.5	111111
E9B8C7_LEIDB	LDBPK_050370	Uncharacterized protein		5337.68									4290.37
E9B8C8_LEIDB	LDBPK_050380	Microtubule-associated protein, putative (Fragment)			120364	155032			87682.6	80264.1			92135.2	107117
E9B8D0_LEIDB	LDBPK_050400	Structural maintenance of chromosomes protein	103031	54850.7			78696.5	109382	77531.8			92666	79875.3	88388.6
E9B8D3_LEIDB	LDBPK_050430	Uncharacterized protein							18584	22902.8	20226.9
E9B8D5_LEIDB	LDBPK_050450	Uncharacterized protein			34501.7	43379.3			28341.8	28201.2			31329.1	33258.8
E9B8D6_LEIDB	LDBPK_050460	Nucleolar GTP-binding protein 2											13458.6
E9B8D7_LEIDB	LDBPK_050470	Uncharacterized protein						3670.38
E9B8D9_LEIDB	LDBPK_050490	Uncharacterized protein			22494.3	27592.1			13586.5	21110.3			9283.12	16873.8
E9B8E1_LEIDB	LDBPK_050510	ATPase alpha subunit	10969.4		590684	765522		7870.83	454532	476291		11134.1	424468	518873
E9B8E4_LEIDB	LDBPK_050540	LSM domain-containing protein			8554.8	9919.96			6122.01	5526.23			6197.33	5351.7
E9B8E8_LEIDB	LDBPK_050580	Integral membrane protein			13180.3	16931.7			8931.6	9239.13			8336.07	10424.7
E9B8E9_LEIDB	LDBPK_050590	ATP-dependent RNA helicase, putative			3878.49	8017.71				3509.75				3632.25
E9B8F1_LEIDB	LDBPK_050610	SURP motif domain-containing protein			4631.74	5265.1			3791.18	3925.41			1664.3	4399.47
E9B8F5_LEIDB	LDBPK_050650	Uncharacterized protein			2532.57	4676.96			2847.21				2195.41
E9B8F8_LEIDB	LDBPK_050680	Sre-2/carboxylate carrier-like protein			8029.37	13757.4								10623.6
E9B8G3_LEIDB	LDBPK_050730	Uncharacterized protein			10136.7	12653.3			6629.69	8293.19			5706.11	9236.43
E9B8G4_LEIDB	LDBPK_050740	Vta1 like family protein			14146.3	18526.1			10876.6	7568.63				14930.4
E9B8G6_LEIDB	LDBPK_050760	Kinesin-like protein							9409.46
E9B8G8_LEIDB	LDBPK_050780	Uncharacterized protein			13937.9	25452.9			13649.9	17707.9			12639	8077.69
E9B8H3_LEIDB	LDBPK_050830	S-methyl-5'-thioadenosine phosphorylase			20193.4	26163.2			11499.6	16149.1			16968.8	16653.6
E9B8H5_LEIDB	LDBPK_050850	Zinc-finger of a C2HC-type family protein			10497	18207.2			11733.7	10614			9781.94	10443.3
E9B8H6_LEIDB	LDBPK_050860	Uncharacterized protein						3192.41
E9B8H8_LEIDB	LDBPK_050880	Uncharacterized protein			9870.54	13742.5			8318.21	9076.08			7952.38	6412.94
E9B8H9_LEIDB	LDBPK_050890	Cleavage/polyadenylation specificity factor A subunit N-terminal domain-containing protein (Fragment)			29753.7	45339.9			36213.1	33389.6			29142.2	29596.7
E9B8I5_LEIDB	LDBPK_050950	Glutaminyl cyclase, putative						29908.7				39101.8		34685.5
E9B8I6_LEIDB	LDBPK_050960	Dipeptidyl peptidase 3			26331.1	51288.2			28409.7	30025.6			25275.2	30597.8
E9B8J1_LEIDB	LDBPK_051010	Methyltransferase-like protein							26788.3
E9B8J3_LEIDB	LDBPK_051030	Uncharacterized protein			26769.8	32642.4			17429.6	19984.6			19160	25098.6
E9B8J4_LEIDB	LDBPK_051040	Stomatin-like protein			18736.1	27594.2			15357.8	19286.7			11771.7	14744.4
E9B8J5_LEIDB	LDBPK_051050	Uncharacterized protein		1194.28				1077.01
E9B8J6_LEIDB	LDBPK_051060	ATPase, putative			12600	16080.5			4383.72				4718.16	9859.04
E9B8J7_LEIDB	LDBPK_051070	L-type lectin-like domain-containing protein				6475.14			7290.97					4756.01
E9B8J8_LEIDB	LDBPK_051080	Phosphatidylinositol 4-phosphate 5-kinase			12792.8	21165.1			13869.7	12072.3			6684.22	11313.7
E9B8J9_LEIDB	LDBPK_051090	Double-strand-break repair protein rad21 homolog, putative				9894.21
E9B8K0_LEIDB	LDBPK_051100	Methyltransferase domain-containing protein			23170.6	23943.6			12977	18131.3			5857.84	12635.2
E9B8K1_LEIDB	LDBPK_051110	RRM domain-containing protein			1374.78	2280.42			1087.48	1377.61				1060.39
E9B8K2_LEIDB	LDBPK_051120	Uncharacterized protein										16750.7
E9B8K4_LEIDB	LDBPK_051140	V-type proton ATPase subunit			17439.1	21437.4			15609.9	13471.7			9736.54	10884.8
E9B8K9_LEIDB	LDBPK_051190	Prefoldin subunit, putative			65661.9	77168.2			46835.5	32762.9			45814.6	61595.3
E9B8L0_LEIDB	LDBPK_051200	Protein phosphatase type 1 regulator-like protein			7327.14	9915.07			5267.68	5214.35			6414.61	6502.04
E9B8L2_LEIDB	LDBPK_060010	Histone H4	4837.97		362393	634590			353617	474377			263184	342432
E9B8L4_LEIDB	LDBPK_060030	Guanine nucleotide-binding protein subunit beta-like protein			153330	232098			137625	150455			113016	131542
E9B8L8_LEIDB	LDBPK_060070	Uncharacterized protein												4813.53
E9B8L9_LEIDB;E9B8M0_LEIDB	LDBPK_060080;LDBPK_060090	ATP-binding cassette protein subfamily G, member 1, putative (Fragment)				5296.89
E9B8M3_LEIDB	LDBPK_060120	Peptidyl-prolyl cis-trans isomerase			366545	448901			229544	207536			204322	271440
E9B8M5_LEIDB	LDBPK_060140	Proteasome subunit beta			59897.1	77069.4			41139.4	38949.6			49827.7	47928.4
E9B8N3_LEIDB	LDBPK_060220	Uncharacterized protein			12138.5	20854.1			14343	10700.8			11429.4	14775.2
E9B8N6_LEIDB	LDBPK_060250	Leucine zipper transcription factor-like protein 1			28263.3	35239.6			19939.3	22142.5			18734.4	23316.4
E9B8N7_LEIDB	LDBPK_060260	5'-3' exonuclease, putative			15130.9	31321.9			18014	16786			12470.9	20636
E9B8N8_LEIDB	LDBPK_060270	Uncharacterized protein			17617.9	23872.1			11740.8	16357.8			13982.5	14071.7
E9B8N9_LEIDB	LDBPK_060280	FHA domain-containing protein								1254.39
E9B8P1_LEIDB	LDBPK_060300	MYND finger domain-like protein							3695.93
E9B8P3_LEIDB	LDBPK_060320	Uncharacterized protein									22155.9
E9B8P6_LEIDB	LDBPK_060350	NAD(P)-dependent steroid dehydrogenase-like protein				8067.24			5399.61	5571.64			5659.73	6078.45
E9B8P7_LEIDB	LDBPK_060360	Uncharacterized protein				65248.8
E9B8P8_LEIDB	LDBPK_060370	Glutamine synthetase, putative			56622	74897.6			50247.9	46986.5			44261.2	57855.6
E9B8Q0_LEIDB	LDBPK_060390	Uncharacterized protein			3561.73	2857.51		2363.98	2076.46	1608.9			2412.58	2875.77
E9B8Q2_LEIDB	LDBPK_060410	60S ribosomal protein L19, putative			148117	227009			123051	123630			99853.2	123236
E9B8Q4_LEIDB	LDBPK_060440	Uncharacterized protein			3090.68	3683.9			2326.64	3752.77			1781.4	2842.03
E9B8Q5_LEIDB	LDBPK_060450	Uncharacterized protein										3005.76
E9B8Q6_LEIDB	LDBPK_060460	Uncharacterized protein			15671.7	19697			12466	12723.3			13489.3	11541.8
E9B8Q7_LEIDB	LDBPK_060470	Uncharacterized protein												26172.3
E9B8Q8_LEIDB	LDBPK_060480	ATP-NAD kinase-like protein			8847.17	15815.6			9228.1	8011.77			8034.1	12549.7
E9B8R5_LEIDB	LDBPK_060550	Uncharacterized protein				9587.51			4226.63	3746.52
E9B8R8_LEIDB	LDBPK_060580	Deoxyuridine triphosphatase, putative									11119.5		10877.4
E9B8R9_LEIDB	LDBPK_060590	60S ribosomal protein L23a, putative			175364	257822			155883	166129			137754	169143
E9B8S4_LEIDB	LDBPK_060640	Damage-control phosphatase ARMT1-like metal-binding domain-containing protein			18389.7	29611.1			14366.2	16597.2			17242.7	19736.1
E9B8S7_LEIDB	LDBPK_060670	Lanosterol synthase, putative			15693.1	28102.3			16025.6	16483.1			16104.7	17150.7
E9B8S8_LEIDB	LDBPK_060680	Uncharacterized protein			20792.9	27965.8			17162.5	20328.1			12918.5	16683
E9B8S9_LEIDB	LDBPK_060690	Uncharacterized protein			14217.3	16381.6			8112.89	9416.79			8648.13	10274.8
E9B8T0_LEIDB	LDBPK_060700	NADH dehydrogenase [ubiquinone] 1 beta subcomplex subunit 7		1687.15
E9B8T2_LEIDB	LDBPK_060720	Uncharacterized protein			3773.47	3893.53			3061.57	2389.92			2929.02	3243.32
E9B8T3_LEIDB	LDBPK_060730	C2 domain-containing protein			15315.6	24346.4			17015.4	14800.6			13220	12670.5
E9B8T4_LEIDB	LDBPK_060740	Uncharacterized protein								15745
E9B8T6_LEIDB	LDBPK_060760	Threonine ammonia-lyase			17028.7	23895.8			11348.9	12932.7			18979	18218.5
E9B8T9_LEIDB	LDBPK_060790	Uncharacterized protein							1077.08					959.528
E9B8U0_LEIDB	LDBPK_060800	RNA-binding protein-like protein				4082.01
E9B8U3_LEIDB	LDBPK_060830	Uncharacterized protein			1729.82	2698.47			1495.75	1485.75
E9B8U5_LEIDB	LDBPK_060850	Uncharacterized protein			2728.33	5595.32			2377.41	4128.01			1847.06	3825.02
E9B8U7_LEIDB	LDBPK_060870	Exosome-associated protein 3								5678.56			5588.37	6893.82
E9B8U9_LEIDB	LDBPK_060890	Bifunctional dihydrofolate reductase-thymidylate synthase			16652	25476.2			12690.6	13236.7			11069.9	13477.3
E9B8V0_LEIDB	LDBPK_060900	Arginine N-methyltransferase, type III			6207.51	10238			5768.19	5887.14			3757.1	6811.52
E9B8V1_LEIDB	LDBPK_060910	Acyl-coenzyme a dehydrogenase, putative			31409.8	36989			22655.7	32516.8				28367.8
E9B8V4_LEIDB	LDBPK_060940	aminoacyl-tRNA hydrolase			5241.81	8544.44			5621.06	3757.64			3238.43	5242.06
E9B8V5_LEIDB	LDBPK_060950	Uncharacterized protein			2496.66	3444.81				2460.1			3461.25	3717.86
E9B8V8_LEIDB	LDBPK_060980	glutamine--fructose-6-phosphate transaminase (isomerizing)							17409.3
E9B8V9_LEIDB	LDBPK_060990	Cell cycle associated protein MOB1, putative			31061.5	38629.4			27596.3	26060.1			27355.1	25596.8
E9B8W4_LEIDB	LDBPK_061040	Uncharacterized protein								11147.8		13547.3
E9B8W5_LEIDB	LDBPK_061050	Uncharacterized protein				1563.26			1548.02	1411.89				1438.37
E9B8W6_LEIDB	LDBPK_061060	G-patch domain-containing protein	17335.6				7767.08			6501.96
E9B8W8_LEIDB	LDBPK_061080	Uncharacterized protein			11007.8	11512.8			5437.08	8679.83				8133.17
E9B8W9_LEIDB	LDBPK_061090	Protein disulfide isomerase			49535.9	106185			53641.4	47955.4			37565.2	59919.9
E9B8X1_LEIDB	LDBPK_061110	deoxyribose-phosphate aldolase			25264	33665.2			18740	23529			10606.2	20866.4
E9B8X3_LEIDB	LDBPK_061130	Uncharacterized protein								11028.8
E9B8X4_LEIDB	LDBPK_061140	Uncharacterized protein			23094.6	34331.7			19107.1	18679.5			16466	20009.9
E9B8X6_LEIDB	LDBPK_061160	Uncharacterized protein				6040.19				4706.11				6503.23
E9B8X8_LEIDB	LDBPK_061180	BRCT domain-containing protein					3887.82	2429.27
E9B8X9_LEIDB	LDBPK_061190	Probable Zinc-ribbon domain-containing protein			10443.3
E9B8Y2_LEIDB	LDBPK_061220	Protein kinase, putative	103626		99563.6	75716.6	56469.7	55918	76812.7	47826.3	84975.2		75500.8	73008.9
E9B8Y5_LEIDB	LDBPK_061260	Uncharacterized protein		61338	46993.9
E9B8Y6_LEIDB	LDBPK_061270	Uncharacterized protein			3472.91
E9B8Z2_LEIDB	LDBPK_061330	coproporphyrinogen oxidase			17949.8	21207.5			16415.6	14966.5			14764.9	17370.3
E9B8Z3_LEIDB	LDBPK_061340	Protoporphyrinogen oxidase-like protein		1823.02
E9B8Z7_LEIDB	LDBPK_070010	Ubiquitin activating E1 enzyme, putative			5932.4	8252.11			5487.8	4921.29			4447.15	4770.05
E9B903_LEIDB	LDBPK_070070	EamA domain-containing protein		11597.6
E9B906_LEIDB	LDBPK_070100	RING-type domain-containing protein							19194
E9B909_LEIDB	LDBPK_070130	ATP-dependent DEAD/H RNA helicase, putative			56112.3	70492.7			31998.3	41486.7			25642.4	38070.2
E9B911_LEIDB	LDBPK_070150	Acyl-CoA dehydrogenase, mitochondrial, putative			14777	15630			13024.7	10095.4			12193.6	16335.3
E9B912_LEIDB	LDBPK_070160	Uncharacterized protein				9643.43			6236.87	5675.1				5891.46
E9B913_LEIDB	LDBPK_070170	Maoc family dehydratase-like protein			9569.16
E9B914_LEIDB	LDBPK_070180	Maoc family dehydratase-like protein			63677.7	70832.1		26839.6	41449.2	41038.3			40795.6	45209.1
E9B917_LEIDB	LDBPK_070210	Cytochrome c1, heme protein, mitochondrial, putative			16670	28136.1			17125.1	20923.4			12871.4	16688.7
E9B918_LEIDB	LDBPK_070220	Uncharacterized protein				9789.71
E9B923_LEIDB	LDBPK_070270	SEC7 domain-containing protein			5864.64	8664.85			6886.93	4758.59			8068.22	5142.03
E9B930_LEIDB	LDBPK_070350	Serine/threonine-protein phosphatase 2A activator			6223.83	14340.3			6406.18	8270.44			4953.65	6783.17
E9B934_LEIDB	LDBPK_070390	Anamorsin C-terminal domain-containing protein			18655.3	17547.9			6520.42	11518.7			9708.22	15116.8
E9B935_LEIDB	LDBPK_070400	Uncharacterized protein		1739.52
E9B938_LEIDB	LDBPK_070430	Acetylornithine deacetylase-like protein			8775.66	9851.64
E9B939_LEIDB	LDBPK_070440	Ubiquitin-protein ligase-like, putative			5187.78	9854.81			5997.18	4654.41			4165.92	4852.17
E9B940_LEIDB	LDBPK_070450	MPN domain-containing protein			135127	158645			90692.9	52365.6			87158	110661
E9B941_LEIDB	LDBPK_070460	Leucine-rich repeat-containing protein 51			6897.65	14130.1			6723.7	7979.27			6958.97	9075.24
E9B942_LEIDB	LDBPK_070470	Uncharacterized protein			19621	31298.9			22676.7	20899.5			20153.1	16663.8
E9B945_LEIDB	LDBPK_070500	Nudix hydrolase domain-containing protein				8674.81
E9B946_LEIDB	LDBPK_070520	Uncharacterized protein					1969.54	2140.83
E9B949_LEIDB	LDBPK_070550	60S ribosomal protein L7a			199212	339072			189589	239225			190104	216894
E9B954_LEIDB	LDBPK_070610	Ras-related protein rab-14, putative				9551.09			5988.86	4119.17			5054.95	6202.99
E9B955_LEIDB	LDBPK_070620	Uncharacterized protein			19769.8	31482.1			17421.7	17756.8			19037.6	21744.1
E9B959_LEIDB	LDBPK_070660	Electron transfer flavoprotein-ubiquinone oxidoreductase			12864.1	21418.3			9441.8	12058.1			6664.39	12715.8
E9B961_LEIDB	LDBPK_070680	Uncharacterized protein				14586			9240.23	8013.82			10344.6	10028.8
E9B962_LEIDB	LDBPK_070690	Uncharacterized protein												7590.48
E9B963_LEIDB	LDBPK_070700	P-type Ca(2+) transporter (Fragment)			12039.5	17291.5			12257.6	10430.6			8281.68	11870.6
E9B964_LEIDB	LDBPK_070710	Uncharacterized protein			55627.7	78146.2			41046.3	51726.4			35742.9	42299.2
E9B965_LEIDB	LDBPK_070720	Vacuolar-type Ca2+-ATPase, putative (Fragment)			3535.88
E9B966_LEIDB	LDBPK_070740	Uncharacterized protein					1533.03
E9B967_LEIDB	LDBPK_070750	Qa-SNARE protein, putative			23558.3	30214.5			18221.5	14950.1			13758.6	20102.7
E9B969_LEIDB	LDBPK_070780	Topoisomerase-related function protein-like protein			4753.25	8287.07			3750.88	5459.1			5378.64	4180.68
E9B970_LEIDB	LDBPK_070790	Centrin, putative			18179.9	20105.4			9840.64	8988.79			14000	12276.7
E9B972_LEIDB	LDBPK_070810	Importin N-terminal domain-containing protein			7548.5	11790.1			6279.49	6519.03			5808.68	6269.72
E9B973_LEIDB	LDBPK_070820	Malonyl-coa decarboxylase-like protein								2627.94
E9B975_LEIDB	LDBPK_070840	Protein phosphatase inhibitor family protein				7724.3			4616.1	3920.17			3601.95
E9B977_LEIDB	LDBPK_070860	Uncharacterized protein			1870.82
E9B979_LEIDB	LDBPK_070880	DNAJ-domain transmembrane-like protein						6106.74
E9B984_LEIDB	LDBPK_070930	Phosphoacetylglucosamine mutase			11828.1	18557.4			10364.1	11541			9542.47	11289.3
E9B986_LEIDB;E9B987_LEIDB	LDBPK_070950;LDBPK_070960	Uncharacterized protein (Fragment)									1659.35
E9B989_LEIDB	LDBPK_070980	Uncharacterized protein								37197.6
E9B993_LEIDB	LDBPK_071020	Splicing factor ptsr1-like protein			94593.8	139138			76568.6	91208.7			63670.1	90767.2
E9B994_LEIDB	LDBPK_071030	Serine/threonine kinase, putative			27247.1	37609.3			19809.1	20548.9			19147.7	15754
E9B997_LEIDB	LDBPK_071040	Uncharacterized protein												2944.33
E9B999_LEIDB	LDBPK_071080	Uncharacterized protein			17223.7	25197.7			15471.7	17725.6			16423.2	17628.2
E9B9A4_LEIDB	LDBPK_071210	Cation-transporting ATPase, putative			18379.8	24998			19156.6	7990.18			19965.3	17519.1
E9B9A6_LEIDB	LDBPK_071230	Lipoate-protein ligase-like	4767.5		3964.97	3135.51					2687.7		4661.61	4392.5
E9B9A9_LEIDB	LDBPK_071150	RNA binding protein-like protein			19834.5	22629.1			21949.9	20234.3			22397.7	25654.3
E9B9B2_LEIDB	LDBPK_071180	Peptidyl-prolyl cis-trans isomerase			52049.8	69759.8			43395.5	38687.4			37942.9	49830.5
E9B9B3_LEIDB	LDBPK_071260	Fatty acid desaturase, putative	9276.02						11490.9	7078.28		14738.2
E9B9B6_LEIDB	LDBPK_071290	Uncharacterized protein				12958.4			9587.73	8191.24			7773.56
E9B9B7_LEIDB	LDBPK_071300	Proteasome regulatory non-ATP-ase subunit, putative			9680.71	21434.2			15937.4	19854.1			9217.47	11066.5
E9B9B9_LEIDB	LDBPK_071320	peptide-methionine (S)-S-oxide reductase			39921	49598.8			22411.1	27052.3			17343.5	27247.2
E9B9C0_LEIDB	LDBPK_071330	Chorein N-terminal domain-containing protein			9461.15	14922.2			7780.31	9991.97			8104.87	9162.42
E9B9C3_LEIDB	LDBPK_080180	Uncharacterized protein		16660.1				16156	15225.1		11273.8			12689.6
E9B9C5_LEIDB	LDBPK_080200	Uncharacterized protein	4308.74			1570.31			2624.85		2887.3			3784.61
E9B9C6_LEIDB	LDBPK_080210	Endonuclease/exonuclease/phosphatase domain-containing protein			26107.9	32702.4			21784.4	20734.2			19035.8	28041.2
E9B9D0_LEIDB	LDBPK_080250	Ribosomal protein L9 domain-containing protein			5038.98	9788.52			4734.88	6380.54			2662.32	5409.18
E9B9D5_LEIDB	LDBPK_080300	Superoxide dismutase	6413.02		133762	170693			85393	104392			86057.8	100090
E9B9D7_LEIDB	LDBPK_080320	Isochorismatase-like domain-containing protein			3300.47
E9B9D8_LEIDB	LDBPK_080330	Mitochondrial associated ribonuclease, putative			17592.5	31234.9			16355.2	15417.2			12247.6	15159.1
E9B9E1_LEIDB	LDBPK_080360	Uncharacterized protein	38312.3	67152.4			67504.1		70053.3	68357.7	47240.6	55284.8	50116.7	66993.8
E9B9E2_LEIDB	LDBPK_080370	Uncharacterized protein							2830.68				3108.02
E9B9E7_LEIDB	LDBPK_080420	Guanine nucleotide-binding protein subunit beta-like protein			28657.8	45737.9			25826.8	26006.4			20972.6	24825.7
E9B9E8_LEIDB	LDBPK_080430	Uncharacterized protein			11606.5	14350			9133.55	7416.63			6794.48	8398.56
E9B9E9_LEIDB	LDBPK_080440	Uncharacterized protein			5109.99	13043.8			7178.54	7331.02				8351.74
E9B9F1_LEIDB	LDBPK_080460	signal peptidase I			3234.8		3712.51	2316.57					3154.48
E9B9F3_LEIDB	LDBPK_080480	Small ubiquitin protein, putative			16266.2	19488.9			12293.9	11987			11102.7	12810.4
E9B9F4_LEIDB	LDBPK_080490	Uncharacterized protein			5827.49	13326			6942.35					11583.2
E9B9F5_LEIDB	LDBPK_080500	Uncharacterized protein							6102.68	5141.55
E9B9F6_LEIDB	LDBPK_080510	Uncharacterized protein									8757.33
E9B9F7_LEIDB	LDBPK_080520	Ribose-phosphate pyrophosphokinase, putative			44140.5	41861.4			13069.9	13065.5			30544.4	26989.3
E9B9G2_LEIDB	LDBPK_080570	Translation initiation factor-like protein			126247	173913			102360	110113			84672.3	87229
E9B9G3_LEIDB	LDBPK_080580	Uncharacterized protein			2974.53	5240.54			3845.87	4037.52			3980.34	2987.74
E9B9G5_LEIDB	LDBPK_080600	Uncharacterized protein			14974.3
E9B9G6_LEIDB	LDBPK_080610	Uncharacterized protein											3758.44
E9B9G7_LEIDB	LDBPK_080620	Uncharacterized protein	3087.58											2774.5
E9B9G8_LEIDB	LDBPK_080630	Uncharacterized protein				3651.75								1912.68
E9B9H0_LEIDB	LDBPK_080650	Amastin surface glycofamily protein			10896.3	17811.7			10079.5	6271.57			9627.79	16419.8
E9B9H7_LEIDB	LDBPK_080740	Tuzin, putative	3563.51			10337.7				4680.41				6311.63
E9B9I2_LEIDB	LDBPK_080800	Uncharacterized protein			45642.7	65686.3			42400.9	41813			34211.2	39028.2
E9B9I3_LEIDB	LDBPK_080810	Uncharacterized protein				9048			5908.4	4381.93			4105.28	5117.77
E9B9I5_LEIDB	LDBPK_080830	DNA polymerase			20682.7	30187.7			22217.1	20233.1			17214.8	18152.1
E9B9I8_LEIDB	LDBPK_080860	Uncharacterized protein			18947.2
E9B9J0_LEIDB	LDBPK_080880	Uncharacterized protein			7570.56
E9B9J1_LEIDB	LDBPK_080890	Uncharacterized protein									3031.45
E9B9J2_LEIDB	LDBPK_080900	Dpy-30_motif_containing_protein_putative/Pfam:PF0 5186			27175.3	40492.4			25411	21496.8			20465.6	22786.2
E9B9J3_LEIDB	LDBPK_080910	EF-hand domain-containing protein			10808.8						11126.7
E9B9J8_LEIDB	LDBPK_080960	Cathepsin L-like protease (Fragment)			40290	46576.5			24355.6	22085.1			25511.4	40307.1
E9B9J9_LEIDB	LDBPK_081000	Histone deacetylase, putative	9651.7		3154.89	16357.3		13617.9	14267.2	8375.43	3775.27
E9B9K0_LEIDB	LDBPK_081001	RING-type domain-containing protein		5264.22
E9B9K1_LEIDB	LDBPK_081010	Uncharacterized protein	6469.78		130952	216465		4704.33	112503	127090			99852.1	81404.1
E9B9K2_LEIDB	LDBPK_081020	Stress-induced protein sti1	5430.66		97430.2	152237			87869	94351.8			69058.9	83936.2
E9B9K3_LEIDB	LDBPK_081030	Uncharacterized protein				7664.04				7002.88				4228
E9B9K4_LEIDB	LDBPK_081040	Phosphoribosylpyrophosphate synthetase			10136.1	19849.7			8709.72	7949.51			9807.31	8357.61
E9B9K5_LEIDB	LDBPK_081050	Suppressive immunomodulating factor			6019.28
E9B9K9_LEIDB	LDBPK_081090	Pre-mRNA-splicing factor SLU7									8926.91
E9B9L0_LEIDB	LDBPK_081100	Anaphase-promoting complex subunit 4 WD40 domain-containing protein			10758.1	21111.6			11696.4	12222.6			9919.14	9694.52
E9B9L1_LEIDB	LDBPK_081110	Mitochondrial membrane-anchored protein domain-containing protein										13807.4
E9B9L2_LEIDB	LDBPK_081120	Uncharacterized protein						5536.19
E9B9L5_LEIDB	LDBPK_081190	Uncharacterized protein			136728	180420			83344.6	80697.5			76755.9	100834
E9B9L7_LEIDB	LDBPK_081220	dimethylargininase			53713.5	94835			60267.2	55911.6			43890.6	63811.9
E9B9L9_LEIDB	LDBPK_081290	Tubulin beta chain (Fragment)	85115	17385	2010000	2370000		19973	1410000	1080000	6072.06	40191.1	1350000	1620000
E9B9M3_LEIDB	LDBPK_080030	Vesicle-associated membrane protein, putative			77400.7	104717			59555	57329			53957.7	70872.7
E9B9M4_LEIDB	LDBPK_080040	Uncharacterized protein				10334.1
E9B9M7_LEIDB	LDBPK_080070	ASCH domain-containing protein		4323.95
E9B9M9_LEIDB	LDBPK_080090	AP-3 complex subunit delta			4644.17	9286.65				4292.89			4603.2	4165.43
E9B9N1_LEIDB	LDBPK_080110	Uncharacterized protein			2044.16	4156.37			2459.68	2989.22				1736.86
E9B9N2_LEIDB	LDBPK_080120	Uncharacterized protein			7723.9	10532.9			6761.99	5713.61				6694.97
E9B9N7_LEIDB	LDBPK_090010	Uncharacterized protein												7920.4
E9B9N9_LEIDB	LDBPK_090030	Uncharacterized protein			53256	76839.2			46814.5	47145			44020.3	46081.3
E9B9P4_LEIDB	LDBPK_090080	RNA-binding protein 5, putative	2118.6							1144.68
E9B9P5_LEIDB	LDBPK_090090	RNA helicase, putative			1628.75	2883.87
E9B9P6_LEIDB	LDBPK_090100	RNA-binding protein 5-like protein						17426.1
E9B9P7_LEIDB	LDBPK_090110	RNA-binding protein 5-like protein			3915.45	6512.66			2875.79	2632.52
E9B9P8_LEIDB	LDBPK_090120	EF-hand domain-containing protein			75278.1	99444.9			59910.7	54396.3			50954.6	57117.2
E9B9P9_LEIDB	LDBPK_090130	Uncharacterized protein					5568.03	6548.03
E9B9Q2_LEIDB	LDBPK_090160	E3 ubiquitin-protein ligase CHFR								3317.56
E9B9Q6_LEIDB	LDBPK_090200	Microtubule associated protein-like protein										7206.52
E9B9Q7_LEIDB	LDBPK_090210	Uncharacterized protein												2659.16
E9B9Q8_LEIDB	LDBPK_090220	Uncharacterized protein	3895.11
E9B9Q9_LEIDB	LDBPK_090230	Sperm-tail PG-rich repeat			24733.8	25974.6			18012.9	20851.9			13337.7	18858
E9B9R2_LEIDB	LDBPK_090260	Uncharacterized protein								1450.71
E9B9R5_LEIDB	LDBPK_090290	CHASE domain-containing protein							20899.3
E9B9R7_LEIDB	LDBPK_090310	Uncharacterized protein											3952.59
E9B9S0_LEIDB	LDBPK_090340	ANK_REP_REGION domain-containing protein			11393	11718.8			6873	8336.91			6449.74	6294.86
E9B9S1_LEIDB	LDBPK_090350	IMS import disulfide relay-system CHCH-CHCH-like Cx9C domain-containing protein				12326.7		13979.2
E9B9S2_LEIDB	LDBPK_090360	Uncharacterized protein											2059.58
E9B9S3_LEIDB	LDBPK_090370	Uncharacterized protein			4988.66	9486.47			4235.91	3958.12			2756.16	3296.4
E9B9S5_LEIDB	LDBPK_090450	Protein kinase, putative (Fragment)			6382.62	6212.22				4365.91			5902.97	3873.26
E9B9S6_LEIDB	LDBPK_090430	Uncharacterized protein			15601.1	18433.4
E9B9S7_LEIDB	LDBPK_090380	Heat shock protein HslVU, ATPase subunit HslU, putative			3748.97	6219.21			2240.78	1503.23
E9B9T9_LEIDB	LDBPK_090520	Serine/threonine-protein phosphatase			14244.5	21023.5			13394.9	12076.9				11374.5
E9B9U1_LEIDB	LDBPK_090540	Uncharacterized protein			7223.18
E9B9U4_LEIDB	LDBPK_090570	Uncharacterized protein			17304.8	30960.6			16226.3	19463.1			15670.1	17335.6
E9B9U5_LEIDB	LDBPK_090580	Leucine-rich repeat protein, putative			11134.8	13339.7				6782.7			5954.45	8063.74
E9B9U8_LEIDB	LDBPK_090610	Uncharacterized protein			13561	20832.9			9912.03	11063.4			10348.2	10909.9
E9B9U9_LEIDB	LDBPK_090620	CULT domain-containing protein				4727.35
E9B9V1_LEIDB	LDBPK_090640	DNA helicase								4817.48				1528.66
E9B9V2_LEIDB	LDBPK_090650	Cyclin 1, putative				9955.27
E9B9V6_LEIDB	LDBPK_090690	Palmitoyltransferase			5055.02	8810.87				2750.45				1929.44
E9B9V7_LEIDB	LDBPK_090700	Zeta toxin domain-containing protein	6075
E9B9V9_LEIDB	LDBPK_090720	Prefoldin subunit 2, putative			41210.3	44214.4			25513.1	20718.9				33075.1
E9B9W2_LEIDB	LDBPK_090750	Uncharacterized protein			7317.68	15532.3			5896.22	7301.12			8733.53	10511.7
E9B9W4_LEIDB	LDBPK_090770	Cleavage and polyadenylation specificity factor 30 kDa subunit, putative				18079.4				9093.05			10907	11034.7
E9B9W6_LEIDB	LDBPK_090790	E3 ubiquitin-protein ligase			26091.6	37260.3			15015.4	13903.7				13726.7
E9B9W7_LEIDB	LDBPK_090800	Acyl-CoA binding protein, putative			6040.26	7508.17			5771.58	5472.98			4167.19	4607.34
E9B9W8_LEIDB	LDBPK_090810	Uncharacterized protein			15453.1	23111.7			12439.8	13944.3			10879.6	10388.8
E9B9W9_LEIDB	LDBPK_090820	Prolyl endopeptidase			38773	67645.1			36474.8	37789.6			36692	39760
E9B9X0_LEIDB	LDBPK_090830	Cilia- and flagella-associated protein 299			4082.18	5858.42			3638	3297.11			2854.37	4728.3
E9B9X1_LEIDB	LDBPK_090840	Uncharacterized protein			3761.94				7611.88	5754.16			6579.82	6819.27
E9B9X4_LEIDB	LDBPK_090870	AAA+ ATPase domain-containing protein				9776.58
E9B9X6_LEIDB	LDBPK_090890	Metal-dependent protein hydrolase			26231.3	44645.6			15191.1	21410.7			22678.5	26656.6
E9B9Y2_LEIDB	LDBPK_090960	Ef-hand protein 5, putative			8949.7	9389.35			4438.87	5589.8			5848.75	5903.21
E9B9Y3_LEIDB	LDBPK_090970	Calmodulin, putative	515889	618220	1000000	1290000	438555	521360	961696	841088	477920	664232	889074	1030000
E9B9Y5_LEIDB	LDBPK_090990	NFACT-R_1 domain-containing protein			8396.88	16380.7			12084.9	10226.3			7344.52	11638.7
E9B9Y8_LEIDB	LDBPK_091020	Elongation factor-1 gamma			107557	179496			100304	96227.2			89872.9	106457
E9B9Z0_LEIDB	LDBPK_091040	Uncharacterized protein			8968.37	11326.6			6169.01	6405.45			5332.14	6964.77
E9B9Z2_LEIDB	LDBPK_091060	PUB domain-containing protein		2455.29
E9B9Z3_LEIDB	LDBPK_091070	Uncharacterized protein			64966.4	104830			57385.2	60928.5			53161.9	65496.5
E9B9Z6_LEIDB	LDBPK_091100	Phospholipid:diacylglycerol acyltransferase, putative			13230.7
E9B9Z7_LEIDB	LDBPK_091110	MSP domain-containing protein			55547.6	78260.6			45404.4	55225.3			41698.5	48331.7
E9B9Z9_LEIDB	LDBPK_091130	Eukaryotic translation initiation factor 2 subunit, putative (Fragment)			8555.69	17988.3			11219.3	10529.2			15395.3	17074.5
E9BA01_LEIDB	LDBPK_091160	Uncharacterized protein			8242.03	8222.09			4242.26	5464.83			6678.22	6397.55
E9BA02_LEIDB	LDBPK_091170	Uncharacterized protein			18562.4	27694.7			15198.5	15786.2			13799.1	11935.1
E9BA03_LEIDB	LDBPK_091180	Mitochondrial RNA binding protein 2			57915.2	93043.1			54272.6	40725.8			42303.2	50720.5
E9BA04_LEIDB	LDBPK_091190	Mitochondrial import inner membrane translocase subunit TIM22					13001.9						9689.83
E9BA07_LEIDB	LDBPK_091220	Uncharacterized protein			3854.13	6275.41			3763.56	3029.79			2876.91	4081.97
E9BA13_LEIDB	LDBPK_091280	AAA family ATPase, putative			63663.2	112698			73553.4				57274.1	44414.4
E9BA16_LEIDB	LDBPK_091310	Uncharacterized protein		5289.99
E9BA18_LEIDB	LDBPK_091330	Mitochondrial carrier protein, putative					39945
E9BA24_LEIDB	LDBPK_091390	Paraflagellar rod component, putative			16461.2	25247.7			18680.4	17915.3			13374.8	14854.6
E9BA25_LEIDB	LDBPK_091400	Uncharacterized protein			3183.94				1807.65
E9BA27_LEIDB	LDBPK_091420	Uncharacterized protein											2008.05
E9BA28_LEIDB	LDBPK_091430	Uncharacterized protein									1359.62
E9BA34_LEIDB	LDBPK_091490	Bacterial trigger factor protein (TF) C-terminus family protein			36335	24443.9			16531.9	14688.1			19156.4	33397
E9BA35_LEIDB	LDBPK_091500	Ubiquinone biosynthesis protein COQ4 homolog, mitochondrial	2769.75		2896.53								3126.83	4290.52
E9BA38_LEIDB	LDBPK_091530	Rhodanese domain-containing protein			9497.69	8021.54			4853.43				3830.04	4373.25
E9BA39_LEIDB	LDBPK_091540	Rhodanese domain-containing protein								5050.87				3504.47
E9BA42_LEIDB	LDBPK_091570	Cytochrome b5-like, putative			23894.6	49048.7			18721.9	31151.6			19744.7	30794.3
E9BA44_LEIDB	LDBPK_091590	Uncharacterized protein												12406.6
E9BA45_LEIDB	LDBPK_091600	Uncharacterized protein			9675.83	15178.9			7324.34	8608.78			10347.4	7398.12
E9BA47_LEIDB	LDBPK_091620	EF-hand domain-containing protein			44782.5	41905.1			38655.8	27223.7			25536.5	31351.6
E9BA55_LEIDB	LDBPK_100070	Dehydrogenase-like protein			5661.03	8615.12			4770.75	8598.79			3824.65	6037.37
E9BA59_LEIDB	LDBPK_100110	Uncharacterized protein			12739	23510.2			11829.4	14008.8			12280.2	14201.2
E9BA62_LEIDB	LDBPK_100140	Uncharacterized protein			15698.9	16358.4			4486.61	10424			7172.22	11373.8
E9BA66_LEIDB	LDBPK_100180	PDZ domain-containing protein									48348.8
E9BA68_LEIDB	LDBPK_100200	Mitogen-activated protein kinase, putative			20588.5	35857.8			15228.8	21564.5			11294.2	20398
E9BA69_LEIDB	LDBPK_100210	Nucleolar protein, putative			46788.2	69492.1			37120.7	42460.4			38020.5	47686
E9BA71_LEIDB	LDBPK_100230	Uncharacterized protein			6244.13	8503.04							4795.63	7535.04
E9BA72_LEIDB	LDBPK_100240	Amastin surface glycofamily protein			10676.7	15601.3			8773.78	10610.5			8744.27	10841.6
E9BA73_LEIDB	LDBPK_100250	Amastin surface glycofamily protein	4387.76	2598.54					5204.62
E9BA79_LEIDB	LDBPK_100310	Isocitrate dehydrogenase [NADP]	471225	525943	543967	722639	462260	439907	477428	513994	513405	509676	496663	581654
E9BA81_LEIDB	LDBPK_100330	Protein transport protein SEC23			15859.8	27504.2			12160.8	19081.8			14708	15408
E9BA83_LEIDB	LDBPK_100350	Uncharacterized protein							14898.8
E9BA85_LEIDB	LDBPK_100370	Folate/biopterin transporter, putative			57134.3	111736			51831.6	52316.8			41315.4	57015.7
E9BA86_LEIDB	LDBPK_100380	Folate/biopterin transporter, putative (Fragment)											1521.63
E9BA87_LEIDB	LDBPK_100390	Folate/biopterin transporter, putative (Fragment)			53333.9	66497.7			88244.7	32482.1			41919.9	41754.9
E9BA90_LEIDB	LDBPK_100420	Folate/biopterin transporter, putative			12812.8	18376			10192.2	10819.1			13272.4	15559.4
E9BA91_LEIDB	LDBPK_100430	Dihydroxyacetone kinase 1-like protein			14900.7	12596.1			8991.14	8190.59			9740.46	10294.9
E9BA94_LEIDB	LDBPK_100460	RING-type domain-containing protein							3179.02
E9BA95_LEIDB	LDBPK_100480	Zf-met2 domain-containing protein			64132.1	71621.3			43114.7	48206.8			38398.4	48878.3
E9BA99_LEIDB	LDBPK_100540	Mitogen-activated protein kinase			22521.4	32265.1			17576.7	23620.6			18245.9	24318.7
E9BAA1_LEIDB	LDBPK_100560	Glycerol-3-phosphate dehydrogenase [NAD(+)]			36262.7	57314.2			28114.1	32224.3			26477	28633
E9BAA3_LEIDB	LDBPK_100580	Uncharacterized protein			3578.89	5890.35				2338.25
E9BAA4_LEIDB	LDBPK_100590	Uncharacterized protein	4146.1
E9BAA6_LEIDB	LDBPK_100610	Zinc binding dehydrogenase-like protein				13226.6			8468.11	8181.95				8670.93
E9BAA9_LEIDB	LDBPK_100640	Uncharacterized protein	4560.05	5402.95	7104	4896.21	3770.51	5023.49	4493.8	4498.42	5785.66	6746.47		6333.83
E9BAC0_LEIDB	LDBPK_100750	RRM domain-containing protein	32688.1		21102		13371.6		14743.3				33943.5	27563.6
E9BAC1_LEIDB	LDBPK_100760	Amino acid transporter, putative												6416.55
E9BAC4_LEIDB	LDBPK_100790	Uncharacterized protein			48979.3	52215.7			31907.7	24548.5			27236	45142.6
E9BAC6_LEIDB	LDBPK_100810	Uncharacterized protein			11243.2	11237.2				7286.22
E9BAC7_LEIDB	LDBPK_100820	Uncharacterized protein									6832.61
E9BAC8_LEIDB	LDBPK_100830	Guanine nucleotide-binding protein subunit beta-like protein			6312.43	18403.1			10265.1	8427.95			10496.1	7165.54
E9BAC9_LEIDB	LDBPK_100840	ZC3H15/TMA46 family C-terminal domain-containing protein			24592	29412.4			20320.2	17363.6			20795.7	21408.6
E9BAD5_LEIDB	LDBPK_100900	Nuclear transport factor 2	3964.65		88082	107707			55820.2	59196.3			45620.2	61492.6
E9BAD6_LEIDB	LDBPK_100910	Nucleolar protein 16			10003.9	9073.85		4516.9		17634
E9BAD7_LEIDB	LDBPK_100920	Histone H3	10813.8	5091.22	517370	634203			371357	478102		8248.27	321512	381534
E9BAD9_LEIDB	LDBPK_100940	peptidylprolyl isomerase			52820.9	62994			35173.3	44890			39567.6	54332.5
E9BAE1_LEIDB	LDBPK_100960	Small GTP-binding protein Rab11, putative			282748	431063			273291	289284	253755	265167	211101	249023
E9BAE3_LEIDB	LDBPK_100990	Uncharacterized protein	3728.43
E9BAE5_LEIDB	LDBPK_101010	Uncharacterized protein												24303.6
E9BAE6_LEIDB	LDBPK_101020	Uncharacterized protein			14958.4	10929			7853.2	7138.06			5166.24	8245.89
E9BAF3_LEIDB	LDBPK_101090	Nucleoside phosphorylase-like protein								4947.03
E9BAF9_LEIDB	LDBPK_101150	Uncharacterized protein		13833.6
E9BAG0_LEIDB	LDBPK_101160	MIF4G domain-containing protein (Fragment)			19827.6	24165.3			14609.9	11278.4			12239.7	15457.1
E9BAG3_LEIDB	LDBPK_101190	Uncharacterized protein		719.904
E9BAG4_LEIDB	LDBPK_101200	LsmAD domain-containing protein			37632.7	54397.5			36662.2	40484.2			27777.6	41505.1
E9BAG6_LEIDB	LDBPK_101220	Uncharacterized protein			5487.2	9952.69			6458.3	4768.19
E9BAG8_LEIDB	LDBPK_101240	Cilia- and flagella-associated protein 45			15492.2	14907.2			11974.6	15361.4			11533.4	12167.2
E9BAG9_LEIDB	LDBPK_101250	Rab1 small GTP-binding protein, putative			11221.1	18503.2			9131.75	11670.9			11504.2	4261.78
E9BAH2_LEIDB	LDBPK_101280	Flagellar protofilament ribbon protein-like protein			34512.7	60361.8			27080.4	39991.7			28579.1	35292
E9BAH3_LEIDB	LDBPK_101290	RanBP2-type domain-containing protein			4337.39
E9BAH8_LEIDB	LDBPK_101350	Uncharacterized protein				7544.04
E9BAH9_LEIDB	LDBPK_101370	DUF1861 family protein				12771.2			6655.42	6659.93				4355.78
E9BAI0_LEIDB	LDBPK_101380	Uncharacterized protein			17303.2	25928.4			12860.5	18302.5			15845.8	18616.3
E9BAI1_LEIDB	LDBPK_101390	DUF1861 family protein			6842.34	9950.71				2833.07			4874.12	5626.98
E9BAI3_LEIDB	LDBPK_101410	Uncharacterized protein			21056.8	26511.3			15544.8	18430.4			14435.3	14504.2
E9BAI4_LEIDB	LDBPK_101420	DUF1861 family protein				7864.89			6738.4	6488.81			5956.53
E9BAI5_LEIDB	LDBPK_101430	DUF1861 family protein			30619.2	58825.3			35635	33558			30065.5	42730.7
E9BAI9_LEIDB	LDBPK_110010	Uncharacterized protein				8923.1
E9BAJ0_LEIDB	LDBPK_110020	Uncharacterized protein	45787.9	38275.6	26671.8	37342.3		49713.6	44162.2	40078	41811.6	53616.7	45798.7
E9BAJ1_LEIDB	LDBPK_110030	Bacterial transferase hexapeptide (Six repeats) family protein	6598.67
E9BAJ2_LEIDB	LDBPK_110040	ATP-binding cassette protein subfamily H, member 1, putative			9187.92	8152.14			3476.57					5245.31
E9BAJ5_LEIDB	LDBPK_110070	Uncharacterized protein (Fragment)							6737.91
E9BAJ7_LEIDB	LDBPK_110090	MORN_repeat_putative/Pfam:PF02493					2524.2
E9BAJ8_LEIDB	LDBPK_110100	serine--tRNA ligase			56066.1	79540.8			44950.6	45638.7			38801.7	45668.4
E9BAJ9_LEIDB	LDBPK_110110	Protein kinase, putative	31660.1		38861.3					34297.3
E9BAK3_LEIDB	LDBPK_110150	Uncharacterized protein			4590.68	11684.6			8620.88				7642.1	15445.5
E9BAK4_LEIDB	LDBPK_110160	Uncharacterized protein					1512.82
E9BAK5_LEIDB	LDBPK_110170	Myotubularin-related 12-like C-terminal domain-containing protein										7895.72
E9BAK9_LEIDB	LDBPK_110210	inorganic diphosphatase			27980.8	51281.8			22192.3	24238.6			20543.5	21650.5
E9BAL2_LEIDB	LDBPK_110240	Proteasome subunit alpha type			32183.4	43419.1			24033.9	17509			24105.4	26856.2
E9BAM3_LEIDB	LDBPK_110350	14-3-3 protein, putative			137890	172673			126603	126908			107734	124482
E9BAM5_LEIDB	LDBPK_110370	Uncharacterized protein												6704.71
E9BAM9_LEIDB	LDBPK_110410	Ribosome biogenesis protein BOP1 homolog			22478.1	28400.2	12387.4		9944.84	14347.3			6484.57	12966.6
E9BAN2_LEIDB	LDBPK_110440	Uncharacterized protein				27728.3
E9BAN5_LEIDB	LDBPK_110470	Pumilio-repeat, RNA-binding protein, putative			7243.9	8902.25			4394.53	4863.78			5313.45	6050.31
E9BAN7_LEIDB	LDBPK_110490	Cytochrome b5, putative			10814.1	14394.1			3352.43	7693.72				8721.11
E9BAP1_LEIDB	LDBPK_110530	Uncharacterized protein	13320.6		19580.8		9090.65	9515.51	14299.9	10968.8				17504.2
E9BAP3_LEIDB	LDBPK_110550	Amino acid permease/transporter, putative												14123.8
E9BAP7_LEIDB	LDBPK_110590	mRNA (guanine-N(7))-methyltransferase			2456.45	4188.4			1754.92	2278.73			2784.68	2301.89
E9BAP8_LEIDB	LDBPK_110600	methylcrotonoyl-CoA carboxylase			161860	244762			132239	152354			117943	139998
E9BAP9_LEIDB	LDBPK_110610	CCHC-type domain-containing protein			4088.68	6025.33			4190.65
E9BAQ1_LEIDB	LDBPK_110630	Aminopeptidase, putative (Fragment)			45315.6	76378.2			40517.9	58381.7			40638.2	43942
E9BAQ2_LEIDB	LDBPK_110640	Aminopeptidase, putative (Fragment)			148253	243008			142326	137273			113203	152022
E9BAQ4_LEIDB	LDBPK_110660	Uncharacterized protein				3037.81
E9BAQ6_LEIDB	LDBPK_110680	Nodulin-like domain-containing protein					4826.29
E9BAQ8_LEIDB	LDBPK_110700	ANK_REP_REGION domain-containing protein			5316.6	6596.37			4192.7	3585.44				4050.79
E9BAQ9_LEIDB	LDBPK_110710	ATPase ASNA1 homolog			15641.5	20060.9			16882.7	17075.7			12107.8	16483.1
E9BAR6_LEIDB	LDBPK_110780	40S ribosomal protein S21, putative (Fragment)			78490.6	163539			65735	89171.1			73739.4	100070
E9BAR7_LEIDB	LDBPK_110790	Uncharacterized protein											14926.4
E9BAR9_LEIDB	LDBPK_110810	EF-hand domain-containing protein			20956.6	27494.4			16001.3	16736			12181	7640.48
E9BAS0_LEIDB	LDBPK_110820	Uncharacterized protein			114989	130917			71954.8	57626.3			72820.8	114222
E9BAS3_LEIDB	LDBPK_110850	AB hydrolase-1 domain-containing protein			6671.12	13493.5			5464.26	8023.21			8414.01	9200.2
E9BAS7_LEIDB	LDBPK_110890	Leucine Rich repeat			16528.9	28177.8			13171.6	15213.6			12250.4	16084
E9BAT1_LEIDB	LDBPK_110930	Uncharacterized protein			9136.65	14463.4			8719.38	9723.74			6770.98	9656.84
E9BAT2_LEIDB	LDBPK_110940	Uncharacterized protein			4606.06					3943.66			4607.25	2476.75
E9BAT4_LEIDB	LDBPK_110960	40S ribosomal protein S5 (Fragment)			189237	314894			183469	200719			186712	189441
E9BAT8_LEIDB	LDBPK_111000	Pyruvate, phosphate dikinase	6536.3		125554	177234			104768	126567		2623.76	89196	101647
E9BAT9_LEIDB	LDBPK_111010	Inositol-1,4,5-trisphosphate (IP3) 5-phosphatase, putative				6186.82				2398.92				5448
E9BAU1_LEIDB	LDBPK_111030	Uncharacterized protein			40691.8	51377			21977.7	25786.2			23780.3	31184.8
E9BAU2_LEIDB	LDBPK_111040	Uncharacterized protein												2933.79
E9BAU3_LEIDB	LDBPK_111050	Pretranslocation protein, alpha subunit, putative			65667.8	108171			48242.8	61586.1			41026.7	53008.7
E9BAU6_LEIDB	LDBPK_111080	Palmitoyltransferase			3785.4	1984.97				2656.83
E9BAU8_LEIDB	LDBPK_111100	Lanosterol 14-alpha-demethylase, putative			3742.53	8918.22				4693.12			3988.68	4209.21
E9BAU9_LEIDB	LDBPK_111110	60S ribosomal protein L28, putative			121285	159908			83662.8	109286			87768.7	94352.8
E9BAV0_LEIDB	LDBPK_111120	Uncharacterized protein				2606.01
E9BAV2_LEIDB	LDBPK_111140	Protein transport protein Sec31, putative			28651.8	35790.8			23426.2	26572.6			23754.7	25736.4
E9BAV4_LEIDB	LDBPK_111160	Eukaryotic release factor 3, putative			20990.1	27298.6			17807.7	15488.4			17231.2	20805.8
E9BAV6_LEIDB	LDBPK_111180	40S ribosomal protein S15A, putative			49838.2	100470			40419.3	114009			39645.1	50993.5
E9BAV8_LEIDB	LDBPK_111200	S-phase kinase-associated protein, putative			7268.57	12130.6			7175.79	11158.3			6816.87	9851.37
E9BAW7_LEIDB	LDBPK_111310	Uncharacterized protein											14173.8
E9BAW8_LEIDB	LDBPK_111320	Uncharacterized protein			2011.21	2216.93			1074.64	3021.07			1800.99	1380.72
E9BAW9_LEIDB	LDBPK_111330	Nodulin-like domain-containing protein	9225.59
E9BAX1_LEIDB	LDBPK_111350	Uncharacterized protein			14515	35728.3			11397.4	16287.1			10819.9	14054.4
E9BAX3_LEIDB	LDBPK_111370	SH3 domain-containing protein				1210.47
E9BAX5_LEIDB	LDBPK_120020	PITH domain-containing protein			8167.85	12601.3			6885.43	4935.13			11681.1	10324.4
E9BAX6_LEIDB	LDBPK_120030	Proteasome subunit beta			43762.3	79929.2			43993.1	44490.8			45120.1	52539
E9BAX7_LEIDB	LDBPK_120040	Uncharacterized protein			8842.58	11215.8				5163.9
E9BAY0_LEIDB	LDBPK_120060	Isochorismatase-like domain-containing protein			30574.1	35324.1			22648.4	23335.6			19408.5	29037.9
E9BAY1_LEIDB	LDBPK_120070	Uncharacterized protein								3048.84
E9BAY9_LEIDB	LDBPK_120140	Alg9-like mannosyltransferase, putative						6214.58
E9BAZ2_LEIDB	LDBPK_120155	Uncharacterized protein								45344.3
E9BAZ6_LEIDB	LDBPK_120190	Proteasome regulatory ATPase subunittcc1l8.3, putative			18747.8	31046.3			16562.2	18574.2			12947.5	17062.4
E9BAZ7_LEIDB	LDBPK_120200	Glyoxalase II, putative			15796.5	20882.6			12103.1	12459.9			12193.7	13247.8
E9BB00_LEIDB	LDBPK_120255	cysteine--tRNA ligase			35578.2	63065.9			34503.2	36301.3			35388.8	42524.8
E9BB02_LEIDB	LDBPK_120270	SET domain-containing protein				15996.7
E9BB10_LEIDB	LDBPK_120300	NOT2/NOT3/NOT5 C-terminal domain-containing protein			20357.2	34451.1			13966.7	15230.5			14363.6	21426.1
E9BB11_LEIDB	LDBPK_120310	GST N-terminal domain-containing protein			6046.69	6993.37			9252.2	6226.14			5674.1	6292.32
E9BB13_LEIDB	LDBPK_120330	PUM-HD domain-containing protein			2957.43	6855.39			2686.12	4095.41			2360.4	5923.63
E9BB14_LEIDB	LDBPK_120340	Uncharacterized protein			15202.4	20487.6			9265.99	8102.18			6711.03
E9BB19_LEIDB	LDBPK_120390	Uncharacterized protein										17919.1
E9BB21_LEIDB	LDBPK_120410	Uncharacterized protein			4704.01	6614.28				4468.4			1902.27	2973.83
E9BB23_LEIDB	LDBPK_120430	Uncharacterized protein					11725.3
E9BB25_LEIDB	LDBPK_120450	Uncharacterized protein		9929.17
E9BB28_LEIDB	LDBPK_120480	V-type proton ATPase subunit F			15427.6	21435.9			15378.2	9334.38			15706.6	18616.5
E9BB35_LEIDB	LDBPK_120550	Uncharacterized protein			5694.52	9498.24							3043.86
E9BB36_LEIDB	LDBPK_120560	TPR repeat family protein	5158.47
E9BB38_LEIDB	LDBPK_120580	alanine transaminase			65021.9	98496.5			58798.3	67475.2			54097.5	73312.2
E9BB42_LEIDB	LDBPK_120620	Cytochrome c oxidase subunit IV			75780.6	97625.6			56972.3	63035.8		2724.95	47840.1	58944.6
E9BB43_LEIDB	LDBPK_120630	Uncharacterized protein	3706.12
E9BB44_LEIDB	LDBPK_120640	Uncharacterized protein							2651.98
E9BB45_LEIDB	LDBPK_120650	Leucine Rich repeat	153587		203537				153274	134622	184484	39700.4	168268	224887
E9BB46_LEIDB	LDBPK_120660	Uncharacterized protein			13971.5	24158.5			16251.9	16501.2			15630.4	12084.9
E9BB47_LEIDB	LDBPK_120680	Uncharacterized protein		7151.49	7248.18	10134				8411.8		6897.18
E9BB48_LEIDB	LDBPK_120661	Uncharacterized protein			12453.2	19964.2			10899.6	14055.1			8352.08	10922
E9BB49_LEIDB	LDBPK_120667	Uncharacterized protein		7243.14		9237.2					7921.12	10517.1
E9BB51_LEIDB	LDBPK_120710	Uncharacterized protein			5735.23
E9BB52_LEIDB	LDBPK_120720	Uncharacterized protein			6762.53	15436.3			7640.84	9674.8			6208.1	9801.39
E9BB53_LEIDB	LDBPK_120070r	Uncharacterized protein				7591.49				5053.89
E9BB55_LEIDB	LDBPK_120730	NADH:flavin oxidoreductase/NADH oxidase, putative			10935.5	14445.3			8865.44	10181.6			7390.17	10329.9
E9BB56_LEIDB	LDBPK_120740	N-ethylmaleimide reductase-like protein			12570	23589.6			13205.8				14363.3	11932.9
E9BB62_LEIDB	LDBPK_120800	Uncharacterized protein							4173.85
E9BB63_LEIDB	LDBPK_120810	SNARE associated Golgi protein			3778.39	6747.84			4278.43	2209.82			5561.12	6590.25
E9BB77_LEIDB	LDBPK_130020	Cis-prenyltransferase-like protein									16588.8
E9BB78_LEIDB	LDBPK_130030	Uncharacterized protein		6578.04	7059.54	6876.59	8576.46	8693.86	6600.02	9341.86	8585.91	6432.76	8221.64
E9BB80_LEIDB	LDBPK_130050	Ribonuclease								14028.3	9574.68	9463.21
E9BB84_LEIDB	LDBPK_130090	Carboxypeptidase, putative			30405.7	50843.4			26716.1	24562.2			23664.7	29183.7
E9BB87_LEIDB	LDBPK_130120	Uncharacterized protein				6147.6								5419.87
E9BB89_LEIDB	LDBPK_130140	Uncharacterized protein			5439.22	8347.05			7509.78	3460.8			5976.14	4523.61
E9BB91_LEIDB	LDBPK_130160	Protein kinase A regulatory subunit, putative		21454	39699.6	59706.1			38688.3	39115.7			37071	38617.8
E9BB95_LEIDB	LDBPK_130200	FYVE-type domain-containing protein			29598.3	23091			10506	16694.2			10232.2	9617.05
E9BB97_LEIDB	LDBPK_130220	Small Rab GTP binding protein, putative			8736.67	15180.3			6816.39				7819.77	9925.81
E9BB99_LEIDB	LDBPK_130240	DUF4200 domain-containing protein			7906.6
E9BBA0_LEIDB	LDBPK_130250	Uncharacterized protein								4433.39
E9BBA1_LEIDB	LDBPK_130260	N-acetyltransferase subunit ARD1, putative			13185.8	20836.6			16213.1	13477.5			10974	12978.5
E9BBA2_LEIDB	LDBPK_130270	DNA/RNA-binding protein Alba-like domain-containing protein			234039	308979			165725	155418			147977	199831
E9BBA3_LEIDB	LDBPK_130280	Mitogen-activated protein kinase kinase 2				6075.55
E9BBA4_LEIDB	LDBPK_130290	Flagellar radial spoke protein, putative			48897.3	73865.4			52173.5	53376.9			40439.9	50630.5
E9BBA6_LEIDB	LDBPK_130310	Uncharacterized protein		4075					4867.46
E9BBA8_LEIDB	LDBPK_130330	Tubulin alpha chain	1100000	1210000	2050000	2660000	1050000	1010000	2000000	2290000	1490000	1070000	1920000	2300000
E9BBB0_LEIDB	LDBPK_130350	C2 domain-containing protein			5697.17	8863			6360.76	6819.03			5475.5	6686.48
E9BBB4_LEIDB	LDBPK_130390	RNA helicase, putative			70004.1	78692.7			66660.9	72453.6			57503.7	57110.7
E9BBB6_LEIDB	LDBPK_130410	Uncharacterized protein			22802.9	22385.3			12130.5	14734.8			12774.3	14545.7
E9BBB9_LEIDB	LDBPK_130440	UPF0301 protein			20340.9	27554.4			19311.8	19651.1			13736.7	16975.2
E9BBC0_LEIDB	LDBPK_130460	40S ribosomal protein S12	12266.9	17323.5	477823	567398			296626	305547			332357	440279
E9BBC1_LEIDB	LDBPK_130470	WD_REPEATS_REGION domain-containing protein			1821.62	2776.15			967.746	1578.85			1865.02	1302.99
E9BBC8_LEIDB	LDBPK_130540	Palmitoyltransferase			15727.6	25893			14234.6	15146.1			14782	14260.4
E9BBD0_LEIDB	LDBPK_130560	Lectin, putative			7428.73	12687.3			9374.92	9016.03			7085.5	9656.75
E9BBD1_LEIDB	LDBPK_130570	Peptidase M24 domain-containing protein			6955.9	9018.56			5051.53	8134.32			3502.43	5102.42
E9BBD4_LEIDB	LDBPK_130600	Arf-GAP domain-containing protein			16312.9	23042.8			12190.6	10973.4			13890.6	17296.4
E9BBD6_LEIDB	LDBPK_130620	Ubiquitin-like protein			28533.3	42605.4			23766.1	23293.2			14172.8	30460.4
E9BBE0_LEIDB	LDBPK_130660	Uncharacterized protein	6318.44
E9BBE1_LEIDB	LDBPK_130670	Protein kinase, putative			8977.38	7464.49			7094.27	6367.35				4555.02
E9BBE7_LEIDB	LDBPK_130730	Uncharacterized protein								4268.23
E9BBF0_LEIDB	LDBPK_130760	Mitochondrial processing peptidase alpha subunit, putative			78836	115979			68631.8	71935.3			61210.7	67290.9
E9BBF1_LEIDB	LDBPK_130770	C3H1-type domain-containing protein			51050.7	90697.7			44899.1	43119.8			41730.8	53485.2
E9BBF3_LEIDB	LDBPK_130790	Uncharacterized protein							7988.56
E9BBF6_LEIDB	LDBPK_130820	Glycosyltransferase family-like protein								2185.11
E9BBF7_LEIDB	LDBPK_130830	N(2), N(2)-dimethylguanosine tRNA methyltransferase, putative						4448.38
E9BBF8_LEIDB	LDBPK_130840	Actin-like protein, putative				3934.85				2268.57			2547.26	2748.96
E9BBG0_LEIDB	LDBPK_130860	Uncharacterized protein			2885.05	6792.2			4508.51	4021.09			3998.1
E9BBG3_LEIDB	LDBPK_130890	Uncharacterized protein			18716.2	27816.9			17584	11357.3			12987.7	17511.3
E9BBG7_LEIDB	LDBPK_130930	Subtilisin-like serine peptidase			16931.9
E9BBG9_LEIDB	LDBPK_130950	Uncharacterized protein			51935.5	71969.2			37817	45574.8			34968.2	40894.3
E9BBH0_LEIDB	LDBPK_130960	NADH-cytochrome b5 reductase			16205.1	43470.3			26667	26453.2			24450	32421.8
E9BBH3_LEIDB	LDBPK_130990	Proteasome regulatory ATPase subunit 2, putative			14928	21366.2			12439.3	13032.5			13253	11236.2
E9BBH4_LEIDB	LDBPK_131000	leucine--tRNA ligase			21583.7	41181.9			28040.5	32815			25252.3	26894
E9BBH5_LEIDB	LDBPK_131010	Uncharacterized protein			14489.9	10653.3			6109.14	12278			8493.53	10161.6
E9BBH6_LEIDB	LDBPK_131020	DNA-directed RNA polymerase ii 8.2 Kd polypeptide, putative	3119.66				6961.98		7475.3				5317.85
E9BBH7_LEIDB	LDBPK_131030	DUF155 domain-containing protein			10542.9	18761.6			11024.7	11138			12749.4	8484.71
E9BBI0_LEIDB	LDBPK_131060	Calmodulin, putative								3579.1
E9BBI3_LEIDB	LDBPK_131090	Adenylosuccinate synthetase			94046.6	149898			85114.8	97355.1			60118.1	77288.8
E9BBI4_LEIDB	LDBPK_131100	Uncharacterized protein			4632.78	4930.26			2783.57	3116.04
E9BBI5_LEIDB	LDBPK_131110	Nucleobase transporter			10815.5	18241.3			10109.5	10025.7			14358	15829.2
E9BBI6_LEIDB	LDBPK_131120	40S ribosomal protein S4	105300	144970	117301	217006		40706.4	117868	146431	136296		114279	138575
E9BBI7_LEIDB	LDBPK_131130	40S ribosomal protein S4, putative	2149.74
E9BBJ2_LEIDB	LDBPK_131180	GPN-loop GTPase			5789.61	6662.69				2441.51
E9BBJ4_LEIDB	LDBPK_131200	Complex 1 LYR protein domain-containing protein		16425.6			33752			37844.9	20739.9		27277.7
E9BBJ7_LEIDB	LDBPK_131230	Uncharacterized protein			8565.93	12286.8			6453.72	6598.57			6356.58	7039.12
E9BBJ9_LEIDB	LDBPK_131250	Uncharacterized protein			28409.7	34187.7			21919.9	22727.1			19131.8	23385
E9BBK0_LEIDB	LDBPK_131260	Uncharacterized protein			29846.8	47188.8			27335	26474			25986.8	31991.1
E9BBK3_LEIDB	LDBPK_131290	Metallo-beta-lactamase domain-containing protein										88799.5
E9BBK6_LEIDB	LDBPK_131320	Ubiquitin-conjugating enzyme-like protein			113479	126007			77448.4	67843.7			60934.5	81037.9
E9BBK7_LEIDB	LDBPK_131330	Centromere protein J C-terminal domain-containing protein			10503.6	11422.1			5156.56	5774.17			4263.45	6948.09
E9BBK9_LEIDB	LDBPK_131350	Kinesin-like protein			26093.7	37818.5			17702.2	19591.6			13057	17995.6
E9BBL0_LEIDB	LDBPK_131360	Squalene monooxygenase			8219.44	17071.9			10374.6	10678.3			11807.9	12059
E9BBL1_LEIDB	LDBPK_131370	DNA-directed DNA polymerase	64219.2	34767.2	29979.9		40431.5	51831.3	28689.5	40818.1	36370.4	42943.1	47039.3	46218.2
E9BBL2_LEIDB	LDBPK_131380	mitogen-activated protein kinase					9733.73
E9BBL3_LEIDB	LDBPK_131390	Dynein heavy chain, putative			30823.1	49026.3			30465.2	30628.5			27389.9	28750.8
E9BBL4_LEIDB	LDBPK_131400	Chaperonin TCP20, putative			48100.4	71846			46367.6	48143.7			34856.9	42105.3
E9BBL5_LEIDB	LDBPK_131410	60S ribosomal protein L44, putative	25285.1		50028.8	80985.6			47177.1	52881.5			47969.4	54123.2
E9BBL6_LEIDB	LDBPK_131420	Pyrroline-5-carboxylate reductase			36117.3	46181.4			30013.9	41007.7			22443	27786.6
E9BBL9_LEIDB	LDBPK_131560	Uncharacterized protein	7321.25		11881.6			9693.63	8854.36			9084.62
E9BBM0_LEIDB	LDBPK_131470	Uncharacterized protein			7237.4
E9BBM3_LEIDB	LDBPK_131500	Programmed cell death 6 protein-like protein			5108.2	2941.01			7052.66	8594.14
E9BBM6_LEIDB	LDBPK_131530	Ran-binding protein 1, putative			18108.5	30824			16150.2	16497.8			14889	18288.1
E9BBN0_LEIDB	LDBPK_131580	AAA+ ATPase domain-containing protein			6367.56	6575.54			3757.76	4565.48			4743.37	4817.83
E9BBN2_LEIDB	LDBPK_131600	Uncharacterized protein					3946.81	3083.91	6592.85					10456.7
E9BBN3_LEIDB	LDBPK_131610	Uncharacterized protein									2355.03
E9BBP0_LEIDB	LDBPK_140050	Uncharacterized protein	4780.83				5394.79			4933.43	4708.95
E9BBP3_LEIDB	LDBPK_140080	Uncharacterized protein						4183.32
E9BBP4_LEIDB	LDBPK_140090	J domain-containing protein					4120.72							5594.81
E9BBP8_LEIDB	LDBPK_140130	Nucleoside hydrolase-like protein			38358.7	44886.7			32316.5	34660.2			28412.2	39588.2
E9BBQ0_LEIDB	LDBPK_140150	60S ribosomal protein, putative			22193.6	21940.9			10660.8	12528.4			9521.21	19181.2
E9BBQ2_LEIDB	LDBPK_140170	Uncharacterized protein						22887.8					17115.3	10747.9
E9BBQ3_LEIDB	LDBPK_140180	Carboxypeptidase, putative			81879.5	121097			57643	70272.1			45098.9	56962.9
E9BBQ4_LEIDB	LDBPK_140190	Thioredoxin-like fold domain-containing protein			126459	201736			114316	101526			105414	125768
E9BBQ7_LEIDB	LDBPK_140220	PX domain-containing protein			10523.8	17873.8			11093.8	11409.4			13265.9	13261.6
E9BBQ8_LEIDB	LDBPK_140230	Exocyst complex component EXOC2/Sec5 N-terminal domain-containing protein			5889.42	7975.79			6356.73	3430.78			4851.38	3697.05
E9BBQ9_LEIDB	LDBPK_140240	HIT domain-containing protein			38917.9	54701.4			40719.7	37320.7			29605.1	43382
E9BBR0_LEIDB	LDBPK_140250	Signal sequence receptor subunit gamma											3668.37
E9BBR1_LEIDB	LDBPK_140260	VWFA domain-containing protein			20121.4	28235.1							15310.8	18778
E9BBR2_LEIDB	LDBPK_140270	Uncharacterized protein									6858.31
E9BBR3_LEIDB	LDBPK_140280	CCHC-type domain-containing protein			9476.23	14293.3			6150.02	7743.59			4506.68	6864.67
E9BBR6_LEIDB	LDBPK_140310	Proteasome subunit alpha type			83556				23198.5					19823.7
E9BBR8_LEIDB	LDBPK_140330	Amino acid transporter transmembrane domain-containing protein												106576
E9BBS0_LEIDB	LDBPK_140350	Threonine synthase, putative			8748.7	9115.69			4765.17	5240.29			6758.5	4164.54
E9BBS1_LEIDB	LDBPK_140360	CW-type domain-containing protein						1311.73
E9BBS6_LEIDB	LDBPK_140410	Uncharacterized protein											3697.36
E9BBS8_LEIDB	LDBPK_140430	C2H2-type domain-containing protein				4064.45				1151.92				2959.1
E9BBT1_LEIDB	LDBPK_140460	CS domain-containing protein			37258	53283.7		7210.06	32674.3	36446.3			30450.1	40393.3
E9BBT5_LEIDB	LDBPK_140500	Uncharacterized protein			10904.7	21514.8			15374.8	18345.7			9173.17	16778.2
E9BBT8_LEIDB	LDBPK_140530	Nascent polypeptide-associated complex subunit alpha-like UBA domain-containing protein			19198.3	17510.9			10520.5	8733.35			10871.9	14907.2
E9BBU2_LEIDB	LDBPK_140570	Uncharacterized protein			21377.8				12347.1	19710.9
E9BBU5_LEIDB	LDBPK_140600	Uncharacterized protein											13069.6
E9BBU6_LEIDB	LDBPK_140610	Uncharacterized protein					6089.27
E9BBU7_LEIDB	LDBPK_140620	Uncharacterized protein											29919.6
E9BBV2_LEIDB	LDBPK_140670	Elongation of fatty acids protein			77304.2	154370			66877.8	82591.6			79326.6	74529.3
E9BBV5_LEIDB	LDBPK_140700	Elongation of fatty acids protein			64908.2	103958			65822	46063.9			80915.3	91706.7
E9BBV6_LEIDB	LDBPK_140710	Elongation of fatty acids protein			7499.65
E9BBV8_LEIDB	LDBPK_140740	Elongation of fatty acids protein	10935.4		20624.4	20370.2		16484.7	20428.4	9805.25	13518.4	27850.2	20887.8	23018.8
E9BBV9_LEIDB	LDBPK_140750	Elongation of fatty acids protein				5359.27
E9BBW0_LEIDB	LDBPK_140760	Elongation of fatty acids protein			20424.9	10810.4			7095.6	6213.14			22150.8	24782.7
E9BBW2_LEIDB	LDBPK_140790	Elongation of fatty acids protein												6750.08
E9BBW9_LEIDB	LDBPK_140860	Uncharacterized protein			47601.2	49926.6			30175.6	26598.8			30352.6	40866.1
E9BBX1_LEIDB	LDBPK_140880	DUF4201 domain-containing protein			4698.03	6380.17			3009.29	5896.59			3339.12	4879.17
E9BBX3_LEIDB	LDBPK_140900	SNF2 family helicase-like protein, putative		46515
E9BBX4_LEIDB	LDBPK_140910	Calpain-like cysteine peptidase, putative			236291	361038			211832	204070			139702	269071
E9BBX9_LEIDB	LDBPK_140970	Glutathione synthetase			5199.34	6874.26			4076.23	5693.97			5277.8	3679.2
E9BBY1_LEIDB	LDBPK_140990	Immunodominant antigen, putative			39349	65000.9			43621.8	42047.4			34106.7	41286
E9BBY2_LEIDB	LDBPK_141000	Uncharacterized protein							14808.6
E9BBY3_LEIDB	LDBPK_141010	Ribosomal protein L10e/L16 domain-containing protein			16165.5	16238.6			12223.1	7564.88			10339.6	14056.6
E9BBY4_LEIDB	LDBPK_141020	RNA editing 3' terminal uridylyl transferase 1				10160.7			4897.51
E9BBY5_LEIDB	LDBPK_141030	PRK domain-containing protein			14772.4	18991.1			14381.1	16652.3			13672.3	14113.3
E9BBY6_LEIDB	LDBPK_141040	Cation/H+ exchanger domain-containing protein									1918.12
E9BBY7_LEIDB	LDBPK_141050	ADP/ATP translocase			14841.7	21397.9			16911	16694.6			6320.44	22711.6
E9BBZ0_LEIDB	LDBPK_141080	Uncharacterized protein			7712.47	12745.3			7849.31	7237.93			2589.91	4528.95
E9BBZ2_LEIDB	LDBPK_141100	DUF202 domain-containing protein			29232.5	33813.2			18161	19731.7			17931.8	20853.8
E9BBZ4_LEIDB	LDBPK_141120	Ubiquinone biosynthesis protein		7622.31
E9BBZ5_LEIDB	LDBPK_141130	Dynein heavy chain, putative				16175.4			8430.7	10855.5			12484.2	14832.9
E9BBZ6_LEIDB	LDBPK_141140	Protein kinase, putative				6328.46
E9BC00_LEIDB	LDBPK_141180	Kinesin K39, putative (Fragment)												4827.13
E9BC02_LEIDB	LDBPK_141200	Uncharacterized protein		2438.38
E9BC06_LEIDB	LDBPK_141240	phosphopyruvate hydratase	18331.9		297074	483178		10493	329064	332719		9083.85	263034	314900
E9BC08_LEIDB	LDBPK_141260	Poly(A) polymerase			2030.17	2777.92							2947.85
E9BC09_LEIDB	LDBPK_141270	Bifunctional NAD(P)H-hydrate repair enzyme			12415.2	11834.1			7500.24	7120.34			6374.33	9268.04
E9BC12_LEIDB	LDBPK_141300	Uncharacterized protein			17524.3	25927.4			17351.6	17496.2			15930	19057.8
E9BC14_LEIDB	LDBPK_141320	Uncharacterized protein			3971.8	9942.32			5967.64	6824.3			8855.26	8945.76
E9BC16_LEIDB	LDBPK_141340	Uncharacterized protein					7579.52			15169.9			10726.6
E9BC18_LEIDB	LDBPK_141360	Pyrroline-5-carboxylate reductase catalytic N-terminal domain-containing protein								5490.04
E9BC22_LEIDB	LDBPK_141400	Serine hydroxymethyltransferase			30952	37377.8			22721.8	24871			20288.3	23026.6
E9BC23_LEIDB	LDBPK_141410	J domain-containing protein			3812.8	5710.56			3081.19	6316.97			4813.35	4569.85
E9BC27_LEIDB	LDBPK_141450	inositol-3-phosphate synthase			18312.4	25869.8			13633.5	16840.6			15689.8	16816.6
E9BC28_LEIDB	LDBPK_141460	Tyrosyl-tRNA synthetase, putative			36394.1	43705.2			25747.7	29127.1			21934.8	30446
E9BC29_LEIDB	LDBPK_141470	Uncharacterized protein								56187.4
E9BC30_LEIDB	LDBPK_141480	GOLD domain-containing protein							105011
E9BC31_LEIDB	LDBPK_141490	Uncharacterized protein			15278.8	25419.3			16362.6	19395.4			8532.15	14556.1
E9BC34_LEIDB	LDBPK_141520	Uncharacterized protein		2371.33								1626.63
E9BC36_LEIDB	LDBPK_141540	C2 domain-containing protein (Fragment)	5152.7		103552	157759			102369	99184.2			70887.6	101024
E9BC37_LEIDB	LDBPK_141550	Vacuolar protein 14 C-terminal Fig4-binding domain-containing protein												4631.51
E9BC38_LEIDB	LDBPK_141560	Mitochondrial pyruvate carrier	4717.37		47626.9	47727.8			34913.8	25142.7			27352.2	32528.1
E9BC39_LEIDB	LDBPK_141570	Uncharacterized protein										16529.1
E9BC45_LEIDB	LDBPK_150040	Lysine decarboxylase family protein			25844	42452.6			24658.2	21792.2			23642.8	26930.8
E9BC46_LEIDB	LDBPK_150050	NADH-cytochrome b5 reductase			13240.5	18822.9			6364.72	8950.16			9962.66	13674.3
E9BC50_LEIDB	LDBPK_150090	Heat shock protein HslVU, ATPase subunit HslU, putative			7564.47	12943.2			5084.95	6635.14			6494.54	9337.4
E9BC51_LEIDB	LDBPK_150100	Flavin-binding monooxygenase-like family protein	2380.41				3443.22			3523.05			3273.78	4580.97
E9BC52_LEIDB	LDBPK_150110	Uncharacterized protein	14773.9							16197.2			17891.6
E9BC53_LEIDB	LDBPK_150120	Mitochondrial carrier protein, putative					3262.47
E9BC58_LEIDB	LDBPK_150170	Protein phosphatase 2C, putative			15645.2	20775.2			11857.3	14167.9			11510.4	16198.1
E9BC59_LEIDB	LDBPK_150180	Serine/threonine-protein kinase, putative				9350.25					13045
E9BC67_LEIDB	LDBPK_150260	Guanine nucleotide-binding protein subunit beta-like protein			10454.7		8236.85
E9BC68_LEIDB	LDBPK_150270	Lysine--tRNA ligase			27039.2	39552.6			26230.4	25277.7			22772.3	30323.8
E9BC72_LEIDB	LDBPK_150310	Replication Factor A 28 kDa subunit, putative			12129	13537.7			8045.37	9957.82			6297.11	8965.74
E9BC74_LEIDB	LDBPK_150330	Ribonucleoprotein p18, mitochondrial, putative			317081	357558			200940	190304			156420	243522
E9BC77_LEIDB	LDBPK_150360	Ecotin, putative				4083.04
E9BC78_LEIDB	LDBPK_150370	Ecotin, putative			1665.61	1760.98			1100.77	893.299				1458.91
E9BC79_LEIDB	LDBPK_150380	Abhydrolase_3 domain-containing protein				6605.99			6401.62
E9BC81_LEIDB	LDBPK_150400	Uncharacterized protein					5649.49	4253.43		5499.37		5459.71		7379.05
E9BC82_LEIDB	LDBPK_150410	Pseudouridine synthase RsuA/RluA-like domain-containing protein					33009.9					25503.4
E9BC84_LEIDB	LDBPK_150430	60S acidic ribosomal protein, putative			68147.1	72001.8			48526.6	53812.7			33981.7	56760.9
E9BC88_LEIDB	LDBPK_150470	Uncharacterized protein	13277.3
E9BC89_LEIDB	LDBPK_150480	Uncharacterized protein			3542.17	4535.18			2837.85	1273.09				4275.46
E9BC91_LEIDB	LDBPK_150500	Uncharacterized protein												63813
E9BC93_LEIDB	LDBPK_150520	Katanin-like protein	518669	311753	411852	385907	498397	526547	502014	418966	372363	354274	447593	362295
E9BC94_LEIDB	LDBPK_150530	Ecotin, putative			9424.39
E9BC95_LEIDB	LDBPK_150540	Ecotin, putative			8901.62	12987.4			4454.41	5626.61			3879.02	8323.21
E9BC96_LEIDB	LDBPK_150550	Uncharacterized protein							1003.83
E9BC97_LEIDB	LDBPK_150560	Uncharacterized protein			21975.5	29923.8			20314.8	17898			16879.7	21507.2
E9BC98_LEIDB	LDBPK_150570	Uncharacterized protein								11656.7
E9BCA0_LEIDB	LDBPK_150590	Uncharacterized protein												3443.72
E9BCA1_LEIDB	LDBPK_150600	Uncharacterized protein			4373.32	10212.6			5170.09	5335.62
E9BCA2_LEIDB	LDBPK_150610	Uncharacterized protein			13165.9	14155			9852.84	11046.5			7516.45	12117
E9BCA5_LEIDB	LDBPK_150640	CRAL-TRIO domain-containing protein			3552.52	5230.73			3141.88	3904.83				3266.09
E9BCA9_LEIDB	LDBPK_150680	Uncharacterized protein			9649.6	13064.4			8126.69	6282.37			5791.38	6043.5
E9BCB2_LEIDB	LDBPK_150710	COX assembly mitochondrial protein						13650.3	12700.5
E9BCB3_LEIDB	LDBPK_150720	Uncharacterized protein			6743	12716.7			7536.32	9112.21			6778.69	8371.69
E9BCB4_LEIDB	LDBPK_150740	Uncharacterized protein							1709.26
E9BCB9_LEIDB	LDBPK_150790	Uncharacterized protein	5515.85	4742.75	7957.38		8930.38	4693.83	5927.46			7906.78		7404.95
E9BCC1_LEIDB	LDBPK_150810	Protein kinase, putative			30571.4	35397.4			21709	20743.2			24666.4	23036.9
E9BCC2_LEIDB	LDBPK_150820	Uncharacterized protein			5678.19	9202.37			4797.67	5500.04
E9BCC5_LEIDB	LDBPK_150850	Peroxisomal membrane protein PEX16			7733.37	11921.8			6648.74	7694.53			7238.03	5401.46
E9BCC6_LEIDB	LDBPK_150860	Dolichol phosphate-mannose biosynthesis regulatory protein				7277.63								6784.01
E9BCD1_LEIDB	LDBPK_150910	Uncharacterized protein						3401.09
E9BCD3_LEIDB	LDBPK_150930	Uncharacterized protein				855.085
E9BCD5_LEIDB	LDBPK_150950	ATP-binding cassette protein subfamily G, member 4, putative			10228.6	13456.5			4213	5713.29				6498.7
E9BCD8_LEIDB	LDBPK_150980	Protein phosphatase 2A regulatory subunit, putative			2370.4	3795.92				1730.79			1364.13	2594.52
E9BCD9_LEIDB	LDBPK_150990	Calmodulin-like protein			29794.3	32068.3			22488.8	17876.1			20962.8	24512.5
E9BCE2_LEIDB	LDBPK_151030	Ubiquitin-like modifier-activating enzyme 5			7204.82	13689.5			9368.76	12024.7			7611.86	7703.54
E9BCE4_LEIDB	LDBPK_151050	Succinate dehydrogenase, putative		26403.4	39578	62723.6	5279.72		31281.4	37872.7	25143.4		38780.6	22840.6
E9BCE5_LEIDB	LDBPK_151070	NAD-specific glutamate dehydrogenase			84569.9	125493		7559.08	86055.1	91117.2			89254.8	98032.2
E9BCE6_LEIDB	LDBPK_151080	Solanesyl-diphosphate synthase, putative			16500.2	23772.3			14189.7	12045.2			11541.5	11526
E9BCE7_LEIDB	LDBPK_151090	SKI-interacting protein SKIP SNW domain-containing protein			7459.85	10879.5			4394.52	6724.13			3828.29	5346.79
E9BCF0_LEIDB	LDBPK_151120	Tryparedoxin peroxidase			8556.21	15567.4			5797.05	3357.88			2130.34	3257.32
E9BCF2_LEIDB	LDBPK_151140	Tryparedoxin peroxidase	23886.7		961590	1230000		10061.8	702425	833110		13789.4	734633	831489
E9BCF3_LEIDB	LDBPK_151150	Transcription factor IIB C-terminal module 1 domain-containing protein			15677.2	23434.3			9289.04	7418.77			10612.5	11644.6
E9BCF5_LEIDB	LDBPK_151170	Cyclic nucleotide-binding domain-containing protein			14747.4	23331.5			13794.9	14764.4			14597.6	14508
E9BCF8_LEIDB	LDBPK_151200	60S acidic ribosomal protein P2	4338		316757	276212			140355	164908			138940	204598
E9BCF9_LEIDB	LDBPK_151210	Inositol/phosphatidylinositol phosphatase, putative	25095.6	49703.8	35227.6	45623.7				41308.4	32807.4	44996.3	38095	38331.8
E9BCG0_LEIDB	LDBPK_151220	DnaJ domain family protein												4111.08
E9BCG9_LEIDB	LDBPK_151300b	Uncharacterized protein				7403.16
E9BCH1_LEIDB	LDBPK_151320	Ubiquitin hydrolase, putative			11669.7	19239.5			12072.9	10275.5			9979.2	10320.4
E9BCH2_LEIDB	LDBPK_151330	MGT1 magnesium transporter			6691.8	19612.9			8624.72	7356.85			6339.31	7466.9
E9BCH4_LEIDB	LDBPK_151350	Actin-like protein, putative			3613.94	5942.54			3005.75	1414.18			3299.57	3172.1
E9BCH6_LEIDB	LDBPK_151370	FCP1 homology domain-containing protein							2948.38		9296.57
E9BCH7_LEIDB	LDBPK_151380	Uncharacterized protein				13539.2		12423.4			15058.5	16094	18166.7
E9BCH9_LEIDB	LDBPK_151400	Fe2OG dioxygenase domain-containing protein										3235.33
E9BCI1_LEIDB	LDBPK_151420	Uncharacterized protein										20072.2
E9BCI2_LEIDB	LDBPK_151430	Nucleolar RNA binding protein, putative			46932.4	57830.8			43385.8	46062			38647.6	46459
E9BCI3_LEIDB	LDBPK_151440	Uncharacterized protein							1941.68
E9BCI8_LEIDB	LDBPK_151490	glutamine--tRNA ligase			22562.6	36036			22129.1	22734.8			21182.9	26715.8
E9BCI9_LEIDB	LDBPK_151500	Proliferating cell nuclear antigen			25875.3	46216.7			19171.5	22529.3			15529.9	17984.3
E9BCJ2_LEIDB	LDBPK_151530	Ribonucloprotein			111654	94543.9			52660.7	48026.3			45866.1	72280.2
E9BCJ3_LEIDB	LDBPK_151540	Phosphodiesterase			46290.1	49284.6			36184.9	37411.6			32209.2	36565.3
E9BCJ8_LEIDB	LDBPK_151590	Uncharacterized protein			16350.8	15820.9			20087.1	14758.2			10177.2	10849.9
E9BCK0_LEIDB	LDBPK_151610	Radical SAM core domain-containing protein				2205.06		1949.14		3872.95
E9BCK2_LEIDB	LDBPK_151630	Protein kinase, putative				7475.78			6420.87				6947.04	11058.5
E9BCK5_LEIDB	LDBPK_160010	Anti-silencing protein a-like protein				10264.6
E9BCK6_LEIDB	LDBPK_160020	Ribosomal protein L18e/L15P domain-containing protein				2476.93
E9BCK7_LEIDB	LDBPK_160030	Uncharacterized protein			13160.3	11990.5			9971.19				10060.8	9701.31
E9BCK8_LEIDB	LDBPK_160040	Arginine N-methyltransferase, type I	38911.8	24813.9	20936.7	28123.2	31614.4	33170.8	34543.3	35998	35899.7		41018.5	27756.6
E9BCK9_LEIDB	LDBPK_160050	Prolyl 4-hydroxylase alpha subunit domain-containing protein	9214.47								9027.8
E9BCL0_LEIDB	LDBPK_160060	ATP-dependent RNA helicase						2311.7
E9BCL2_LEIDB	LDBPK_160080	Uncharacterized protein	2854.76
E9BCL3_LEIDB	LDBPK_160090	DUF4110 domain-containing protein			3013.75	7726.96			3440.8	3284.59			3671.34	3987.83
E9BCL7_LEIDB	LDBPK_160130	Uncharacterized protein												14080.9
E9BCL8_LEIDB	LDBPK_160140	Uncharacterized protein					4448.35		6337.17
E9BCL9_LEIDB	LDBPK_160150	Eukaryotic translation initiation factor 1A, putative			41193.3	56238.7			29290.1	34420.7			28502.7	39148
E9BCM8_LEIDB	LDBPK_160240	Protein tyrosine phosphatase-like protein			51748.6	54956.9			35168.8	36644			37875.9	38564.1
E9BCN0_LEIDB	LDBPK_160260	Protein tyrosine phosphatase-likie protein			8821.46	17443.3			7996.99	6919.46			6903.98	9117.47
E9BCN1_LEIDB	LDBPK_160270	AB hydrolase-1 domain-containing protein			10759.2	14472.4			6938.38	6356.38				6276.72
E9BCN3_LEIDB	LDBPK_160290	MIR domain-containing protein							6587.89					12889.6
E9BCN4_LEIDB	LDBPK_160300	Proteasome 26S non-ATPase subunit 9, putative						4403.42
E9BCN5_LEIDB	LDBPK_160310	Protein kinase, putative								3691.52
E9BCN8_LEIDB	LDBPK_160340	Uncharacterized protein				8133.26		4255.31	4874.15	4950.3	4460.14	4963.28
E9BCP4_LEIDB	LDBPK_160400	Xrn1 N-terminal domain-containing protein								2678.61
E9BCP5_LEIDB	LDBPK_160410	Uncharacterized protein			6317.93	9311.88				3726.11				6300.67
E9BCQ1_LEIDB	LDBPK_160480	Uncharacterized protein						8775.67
E9BCQ6_LEIDB	LDBPK_160530	Uncharacterized protein			33598.1	47116.7			25429.5	19897.7			26760.1	29671.3
E9BCQ7_LEIDB	LDBPK_160540	Dihydroorotate dehydrogenase (fumarate)				19729.4			15688.1	13733				18972.3
E9BCQ8_LEIDB	LDBPK_160550	aspartate carbamoyltransferase			38724.5	70201.7			34824.3	41110.8			43604.9	39305.3
E9BCQ9_LEIDB	LDBPK_160560	Orotidine-5-phosphate decarboxylase/orotate phosphoribosyltransferase, putative			42865.9	63120.1			28827	42338.8			30718.6	37647
E9BCR1_LEIDB	LDBPK_160580	Dihydroorotase, putative				6945.74			3917.78
E9BCR2_LEIDB	LDBPK_160590	argininosuccinate synthase			7964.97	16841.9			9239.93	11227.4			9602.15	12421.4
E9BCS1_LEIDB	LDBPK_160680	DNA-(apurinic or apyrimidinic site) endonuclease			4207.8	8592.95			5518	4350.7			5770.23	6594.27
E9BCS2_LEIDB	LDBPK_160690	Translation initiation factor beta propellor-like domain-containing protein				15907.3
E9BCS5_LEIDB	LDBPK_160720	Uncharacterized protein							6920.25
E9BCS9_LEIDB	LDBPK_160760	Transaldolase			62491.5	106561			64962.9	69827			51694.4	65540.6
E9BCT1_LEIDB	LDBPK_160780	Uncharacterized protein			14487.9	22700.5			12894.6	12436.2			16436.9	13473.9
E9BCT4_LEIDB	LDBPK_160810	Uncharacterized protein								3171.18			1329.89
E9BCT5_LEIDB	LDBPK_160820	Uncharacterized protein							6245.39
E9BCT6_LEIDB	LDBPK_160830	FeS cluster biogenesis domain-containing protein			6688.15	10672.8			4776.54	5195.74				2370.07
E9BCT8_LEIDB	LDBPK_160850	Metallopeptidase, putative			121249		142249		136636		132048			124028
E9BCU2_LEIDB	LDBPK_160890	Nucleolar protein, Nop52 family protein			8186.52	13446.1			4121.56	6446.31			8276.94	10285.8
E9BCU7_LEIDB	LDBPK_160940	Uncharacterized protein											10530.8
E9BCU8_LEIDB	LDBPK_160950	Dynein light chain			5691.18	6601.73			3583.94	5763.95			3514.35
E9BCU9_LEIDB	LDBPK_160960	Sucrose-phosphate synthase-like protein			57448	94852			56331.8	60033.5			49536.5	58091
E9BCV0_LEIDB	LDBPK_160970	Methyltransferase domain family protein								6448.28
E9BCW4_LEIDB	LDBPK_161100	Ubiquitin-fold modifier 1			69886.7	77476.3			51540.5	46380.5			41387.5	65964.4
E9BCW9_LEIDB	LDBPK_161150	Coenzyme Q-binding protein COQ10 START domain-containing protein											1377.2
E9BCX0_LEIDB	LDBPK_161160	Uncharacterized protein	24512.8		15708.5		16398.2	21970.5	22718	23370.9	32866.9	29522.2		22061.8
E9BCX1_LEIDB	LDBPK_161170	Tyrosyl or methionyl-tRNA synthetase-like protein			18397.6	22171.8			12143	13269.3			11470.8	15732.5
E9BCX2_LEIDB	LDBPK_161180	WW domain-containing protein			5179.16									5406.16
E9BCX7_LEIDB	LDBPK_161230	Coatomer subunit delta			15355.9	23041.2			13695.5	14071			11610.3	17775.6
E9BCX8_LEIDB	LDBPK_161240	CSC1/OSCA1-like 7TM region domain-containing protein							7405.91
E9BCX9_LEIDB	LDBPK_161250	Cyclophilin, putative			13083.7	10504.1
E9BCY4_LEIDB	LDBPK_161300	Uncharacterized protein								4506.95	18585.8	6004.93
E9BCY7_LEIDB	LDBPK_161330	Uncharacterized protein				1991.33
E9BCZ0_LEIDB	LDBPK_161380	Cytochrome c, putative			169203	233560			118816	130070			68094.9	125694
E9BCZ6_LEIDB	LDBPK_161440	Sm domain-containing protein			17327.2	21855			8825.38	10964.7			10915	10257.3
E9BCZ7_LEIDB	LDBPK_161450	ADP-ribosylation factor-like protein 6			16069.1	23368.5			15692.8	14249.8			17223	10275.8
E9BCZ8_LEIDB	LDBPK_161460	OTU domain-containing protein							5270.23
E9BCZ9_LEIDB	LDBPK_161470	EMG1/NEP1 methyltransferase family protein			8663.42	11780.5			4154.92				4826.63
E9BD01_LEIDB	LDBPK_161490	Dynein regulatory complex protein 10							4637.76					3002.46
E9BD02_LEIDB	LDBPK_161500	Uncharacterized protein			17154.4	34559.1			21408.3	21336.2			23913.8	32107.8
E9BD03_LEIDB	LDBPK_161510	Paraflagellar rod protein 2C			176920	242743			192836	197414			159788	176903
E9BD08_LEIDB	LDBPK_161570	Kinesin, putative (Fragment)			9730.45		15376.4	10108.6
E9BD09_LEIDB	LDBPK_161580	Uncharacterized protein			3426.25	11012.6			5631.27	3615.3			2526.06	4662.68
E9BD10_LEIDB	LDBPK_161590	Uncharacterized protein			4628.13	6523.48								6601.29
E9BD12_LEIDB	LDBPK_161610	Uncharacterized protein			20520.2	22715.5			10015.8	15072.8			12988.3	21689.8
E9BD14_LEIDB	LDBPK_161630	Endoplasmic reticulum oxidoreductin, putative			12127.5	15893.2			10361.1	12624.7			13298.9	11866.4
E9BD16_LEIDB	LDBPK_161650	Guanine nucleotide-binding protein subunit beta-like protein			6839.18	9810.45			6469.35	7086.03			5119.62	5801.39
E9BD20_LEIDB	LDBPK_161690	U1 small nuclear ribonucleoprotein, putative	8817.64
E9BD21_LEIDB	LDBPK_161700	Eukaryotic translation initiation factor 4 gamma, putative			6458.71	10035.9			4970.01	12120.3			7044.05	7964.12
E9BD22_LEIDB	LDBPK_161710	Prohibitin			78969.2	135836			73886.3	65390.6			63084.5	70655.5
E9BD27_LEIDB	LDBPK_161760	Clu domain-containing protein			11925.8	21235.8			14834.5	17325.1			10648.2	11635.8
E9BD28_LEIDB	LDBPK_170010	Separase			118296	145118			79710.9	79416.2			101860	98392.1
E9BD31_LEIDB	LDBPK_170040	RING-type domain-containing protein			5345.27
E9BD33_LEIDB	LDBPK_170060	Uncharacterized protein				5218.09				2185.22			2636.43
E9BD35_LEIDB	LDBPK_170080	ADP-ribosylation factor, putative			5884.41	8892.93			5041.53	8660.4			6256.1	7769.8
E9BD36_LEIDB	LDBPK_170120	ATP pyrophosphate-lyase (Fragment)			3656.47	6459.07				4025.28			5670.73	3468.32
E9BD38_LEIDB	LDBPK_170140	Receptor-type adenylate cyclase b (Fragment)				4978.75			2940.46	4252.32			6235.11	6324.12
E9BD41_LEIDB	LDBPK_170200	Elongation factor 1-alpha (Fragment)											26739.3
E9BD44_LEIDB	LDBPK_170230	ER membrane protein complex subunit 2			22031.6	29268.5			15402	19911.4			21305.3	20356.1
E9BD45_LEIDB	LDBPK_170240	Uncharacterized protein			5944.68	8330.2			2868.56	3015.43			2062.24	4360.84
E9BD51_LEIDB	LDBPK_170300	Cystathionine beta-synthase			44169.8	65472.8			39038.1	45194.5			33981.3	42484.8
E9BD52_LEIDB	LDBPK_170310	Uncharacterized protein			8110.71	8708.36			6403.34	6807.6			7275.58	7942.28
E9BD53_LEIDB	LDBPK_170320	NADH-ubiquinone oxidoreductase, mitochondrial, putative									2455.56
E9BD54_LEIDB	LDBPK_170330	Histone H2A			40549.4	55329			24168.5	14752.7			21564.5	34068.5
E9BD57_LEIDB	LDBPK_170360	DUF667 domain-containing protein					2632.19	3800.48				1832.17
E9BD58_LEIDB	LDBPK_170370	Uncharacterized protein									3101.03
E9BD60_LEIDB	LDBPK_170390	Uncharacterized protein							8030.1	7236.86				6502.73
E9BD61_LEIDB	LDBPK_170400	DUS-like FMN-binding domain-containing protein			6856.7	9528.16			4472.02	4440.73			5092.81	5509.55
E9BD62_LEIDB	LDBPK_170410	Cytidine deaminase-like protein		4212.55
E9BD67_LEIDB	LDBPK_170460	Uncharacterized protein			11195.3	14465.1			13168.3	10156.1				13519.8
E9BD71_LEIDB	LDBPK_170500	Uncharacterized protein										1276.7
E9BD75_LEIDB	LDBPK_170540	Phenazine biosynthesis-like protein			12803.6	24579.2			15030.2	20995.3			11859.1	14229.9
E9BD77_LEIDB	LDBPK_170560	Uncharacterized protein			7200.56					8055.01			6328.21	8805.6
E9BD79_LEIDB	LDBPK_170580	Uncharacterized protein		22072.6
E9BD81_LEIDB	LDBPK_170600	AAA+ ATPase domain-containing protein					4568.81
E9BD82_LEIDB	LDBPK_170610	RNA-binding protein, putative		7194.1
E9BD90_LEIDB	LDBPK_170690	Uncharacterized protein			30102.5	30604.1			13433.8	7349.86			11522.1	13041.3
E9BD91_LEIDB	LDBPK_170700	ACB domain-containing protein			184653	195321			150933	128326			94570.1	162800
E9BD92_LEIDB	LDBPK_170710	Uncharacterized protein												16095.2
E9BD93_LEIDB	LDBPK_170720	Uncharacterized protein		4318.91	6526.4	11972.8			7029.77	7082.02				8256.77
E9BD97_LEIDB	LDBPK_170760	Uncharacterized protein			8063.82	16440			9906.5	8060.34			10084.9	13796.1
E9BD98_LEIDB	LDBPK_170770	Protein kinase, putative (Fragment)			13350.3
E9BD99_LEIDB	LDBPK_170780	Vacuolar import/degradation Vid27 C-terminal domain-containing protein			3145.94	6161.33			3023.94	3265.47			2239.63	3991.9
E9BDA1_LEIDB	LDBPK_170800	Uncharacterized protein								14044.8
E9BDA5_LEIDB	LDBPK_170840	Uncharacterized protein		2530.46								2325.02
E9BDA7_LEIDB	LDBPK_170860	Uncharacterized protein										3711.06
GMPR_LEIDO	GMPR	GMP reductase			8267.86	28191.9			11240.9	13419.5			14583.4	18116.9
E9BDA9_LEIDB	LDBPK_170880	Ysine decarboxylase-like protein			11500.1	15693.5			12217.3	19022.8			8907.53	11739
E9BDB0_LEIDB	LDBPK_170890	Kinesin-like protein			6966.95	10782.3			5267.42	6439.42				6456.94
E9BDB3_LEIDB	LDBPK_170920	Uncharacterized protein			13313.2
E9BDB8_LEIDB	LDBPK_170970	META domain containing protein			41157.2	68717.6			41035.7	46428.4			34076.7	38018
E9BDC0_LEIDB	LDBPK_170990	DUF306 domain-containing protein			7388.6	12749.2			14087.5	12541.4
E9BDC3_LEIDB	LDBPK_171020	ATP-dependent RNA helicase, putative			5227.7	12235.6			5211.66	4056.84			5705.37	5809.78
E9BDC9_LEIDB	LDBPK_171080	Uncharacterized protein			31758.3	65906.2			26173.7	25269.2			16698.4	35785.3
E9BDD1_LEIDB	LDBPK_171100	Uncharacterized protein							4304.64	4787.87			3504.49	4459.49
E9BDD2_LEIDB	LDBPK_171110	Hydrolase, alpha/beta fold family-like protein	1750.55
E9BDD3_LEIDB	LDBPK_171120	Glycosyltransferase (GlcNAc) family protein							9729.13				9169	9926.26
E9BDD5_LEIDB	LDBPK_171140	Hydrolase-like protein		4851.54	4817.22	4447.54	5868.89		3207.77	2196.43		5808.97
E9BDD8_LEIDB	LDBPK_171160	Hydrolase-like protein			4783.43							5602.1		6512.43
E9BDE0_LEIDB	LDBPK_171180	Uncharacterized protein							5393.92	5170.42
E9BDE2_LEIDB	LDBPK_171200	3-oxo-5-alpha-steroid 4-dehydrogenase-like protein					4604.54
E9BDE3_LEIDB	LDBPK_171210	Kinesin, putative			2658.63	9028.7			4716.25	4449.94			4782.7	4457.88
E9BDF2_LEIDB	LDBPK_171300	Uncharacterized protein					7398.28
E9BDF4_LEIDB	LDBPK_171320	Histone H2B	172105	455089	375371	680442	306051	339980	536922	584260	222371	363035	467178	390328
E9BDF6_LEIDB	LDBPK_171340	Uncharacterized protein			6765					6645.54				8144.85
E9BDF7_LEIDB	LDBPK_171350	RNA cytidine acetyltransferase			13332.1	18543			9314.34	8840.25			9379.04	14583.8
E9BDF8_LEIDB	LDBPK_171360	SSD domain-containing protein			3261.72	4557.35			1891.05
E9BDG1_LEIDB	LDBPK_171390	Translation initiation factor, putative			54630.6	86227.7			48246.1	49156.2			48430	56421.7
E9BDG2_LEIDB	LDBPK_171400	Uncharacterized protein				8464.33						9770.88
E9BDG5_LEIDB	LDBPK_171430	Ubiquitin-like domain-containing protein			8416.61	12060.3			7199.21	7301.63			5320.31	8079.64
E9BDG9_LEIDB	LDBPK_171470	L-gulonolactone oxidase, putative		3839.17
E9BDH3_LEIDB	LDBPK_171510	Inositol-1-monophosphatase		1243.11										2318.45
E9BDH4_LEIDB	LDBPK_171520	ubiquitinyl hydrolase 1			16551.6	27622.8			17500.2	15180.7			11296.8	13422.6
E9BDH5_LEIDB	LDBPK_171530	Zinc-finger protein ZPR1, putative			6390.59	4953.83							4383.7
E9BDH7_LEIDB	LDBPK_171550	Major facilitator superfamily (MFS) profile domain-containing protein		7853.16		6796.91
E9BDH8_LEIDB	LDBPK_171560	Ion transport domain-containing protein										37770.1
E9BDH9_LEIDB	LDBPK_171570	Rab-GAP TBC domain-containing protein			6301.5
E9BDI2_LEIDB	LDBPK_180010	Kinetoplast polyadenylation/uridylation factor 1				13483.6
E9BDI3_LEIDB	LDBPK_180020	Diphosphomevalonate decarboxylase			28269.5	44557.6			21867.2	26101.8			19487.2	31756.4
E9BDI4_LEIDB	LDBPK_180030	RRM domain-containing protein												1990.46
E9BDI5_LEIDB	LDBPK_180040	Transporter, putative					2130.17
E9BDI8_LEIDB	LDBPK_180070	DZANK-type domain-containing protein			5191.47	8180.39			7937.9	4861			6300.53	6426.82
E9BDI9_LEIDB	LDBPK_180080	3-beta hydroxysteroid dehydrogenase/isomerase domain-containing protein	2820.51						2992.92			3626.8		4557.75
E9BDJ0_LEIDB	LDBPK_180090	Alpha glucosidase II subunit, putative			4273.81	7476.74							4918.32	4230.8
E9BDJ3_LEIDB	LDBPK_180120	ARF-like 2-binding protein			5494.08	6961.76			3796.97	4523.42				7860.11
E9BDJ6_LEIDB	LDBPK_180150	protein-serine/threonine phosphatase			32058.5	65152.4			30009	35540.3			28037.1	26555.5
E9BDK1_LEIDB	LDBPK_180200	UDP-galactopyranose mutase			6532.41	11919.5			7724.88	4844.24			3983.81	8792.18
E9BDK2_LEIDB	LDBPK_180210	Activator of Hsp90 ATPase N-terminal domain-containing protein			33531.4	54585			33319.9	20066.7			32897	37098.6
E9BDK3_LEIDB	LDBPK_180220	RNA-binding protein, putative			73736.7	103782			61959.3	53664.7			55580.9	66819.9
E9BDK4_LEIDB	LDBPK_180230	60S ribosomal protein L7, putative			4001.08	5565.33				3246.07			2358.26	3050.65
E9BDK6_LEIDB	LDBPK_180250	Uncharacterized protein						7493.21
E9BDK8_LEIDB	LDBPK_180270	Protein kinase, putative	23702.9	17817.9	31777.6	43900.7	22648.4		26369.1	28587.9	21312	16151.3	21195.7	27857.2
E9BDK9_LEIDB	LDBPK_180280	Uncharacterized protein			41824.3	66239.9			35489.9	35625.8			31313.1	34470.6
E9BDL0_LEIDB	LDBPK_180290	Dephospho-CoA kinase			3569.34	3908.48			3558.12	1393.39
E9BDL1_LEIDB	LDBPK_180300	NTF2 domain-containing protein			11576.2	29688.9			14568.9	15661.5			16257.6	17149.3
E9BDL2_LEIDB	LDBPK_180310	Uncharacterized protein		3778.7
E9BDL3_LEIDB	LDBPK_180320	Probable Zinc-ribbon domain-containing protein	9294.11		11984.1				11464.1
E9BDM2_LEIDB	LDBPK_180410	Uncharacterized protein									18945.8
E9BDM3_LEIDB	LDBPK_180420	Uncharacterized protein											7688.68
E9BDM6_LEIDB	LDBPK_180450	Carboxypeptidase			8898.66	17746.2			9705.87	7556.12			10893.8	11853.7
E9BDM7_LEIDB	LDBPK_180460	Tubulin-specific chaperone, putative			9966.89	14615.8			8708.9	8516.71			7276.87	11946.3
E9BDM8_LEIDB	LDBPK_180470	Guanine nucleotide-binding protein subunit beta-like protein			4281.75	8292.92			5617.64	5567.78			5984.86	4200.91
E9BDN2_LEIDB	LDBPK_180510	Aconitate hydratase	30207.5		76357.8	112472			59081.2	64530.9	31651.3		57268.8	73571.7
E9BDN3_LEIDB	LDBPK_180520	Uncharacterized protein	7407.42
E9BDN4_LEIDB	LDBPK_180530	Tubulin binding cofactor C family protein			13129.5	17284.8				10295.1			5986.42	9747.73
E9BDN5_LEIDB	LDBPK_180540	TMEM135_C_rich domain-containing protein		3821.67
E9BDN6_LEIDB	LDBPK_180550	Uncharacterized protein			17603.5	20772.1			14373.1	10692.2			7940.21	14665.5
E9BDN7_LEIDB	LDBPK_180560	V-type proton ATPase subunit C			24593.8	31619.7			23674.4	24358.6			17676.1	17600.3
E9BDN9_LEIDB	LDBPK_180580	Peroxisomal enoyl-coa hydratase, putative			8113.47	9783.58			7200.43	7060.32			6025.19	8818.91
E9BDP0_LEIDB	LDBPK_180590	RNA binding protein, putative			71251.7	73844.2			51001.9	37400.9			39339.3	68896
E9BDP2_LEIDB	LDBPK_180610	Uncharacterized protein			18550.9	24655.1			12492.9	9722.35			9382.72	13956
E9BDP3_LEIDB	LDBPK_180620	ATP-dependent zinc metallopeptidase, putative			6945.54	8770.04			4613.45	5640.34			5358.76	6421.13
E9BDP5_LEIDB	LDBPK_180650	Serine/threonine kinase-like protein, putative			42312.7	67880.4			37299.8	34683.1			29721.5	39898.1
E9BDP7_LEIDB	LDBPK_180670	Uncharacterized protein			30392.1	45989.6			27760.6	23393.4			30374.2	29698.3
E9BDP8_LEIDB	LDBPK_180680	Uncharacterized protein						11087.8
E9BDQ0_LEIDB	LDBPK_180700	Citrate synthase (Fragment)	5472.73		93571.5	117235		5614.96	60239.3	67676.4			44920.9	68378.3
E9BDQ2_LEIDB	LDBPK_180720	Origin recognition complex subunit 4		13286.4	13710.5	9821.49			11223.5		11650.6
E9BDQ4_LEIDB	LDBPK_180740	Elongation factor Tu, putative			30009.9	56241.8			26186.3	33007.9			28692.3	32339.8
E9BDQ6_LEIDB	LDBPK_180760	C2H2-type domain-containing protein				3225.18
E9BDQ8_LEIDB	LDBPK_180780	DNA-directed RNA polymerases II, putative			9761.36	19448.7			9781.8	9875.29			11451.7	13328.3
E9BDR0_LEIDB	LDBPK_180800	Ribosomal protein S8 family protein							10021
E9BDR2_LEIDB	LDBPK_180820	Uncharacterized protein			17193.5	26632.4			15503.9	15674.7			15844.9	19203.5
E9BDR5_LEIDB	LDBPK_180850	Uncharacterized protein			3931.4	5646.5			4371.79	2731.41			3228.82	5819.37
E9BDR6_LEIDB	LDBPK_180860	Uncharacterized protein				9027.65			8411.73
E9BDR7_LEIDB	LDBPK_180870	Uncharacterized protein								6770.07
E9BDR9_LEIDB	LDBPK_180890	Rab7 GTP binding protein, putative			5159.58	9573.2			6492.22	8212.06			8260.04	10851.8
E9BDS4_LEIDB	LDBPK_180940	Uncharacterized protein		345979	321148	303874		321164	312923	296207	291148		285392	215032
E9BDS8_LEIDB	LDBPK_180980	Uncharacterized protein		7912.48
E9BDS9_LEIDB	LDBPK_180990	UTP--glucose-1-phosphate uridylyltransferase			14322.1	30118.9			15844.2	19578.6			16086.2	17788.2
E9BDT0_LEIDB	LDBPK_181000	Mitochondrial carrier family protein		3047.03	3401.03
E9BDT4_LEIDB	LDBPK_181040	PhoD-like phosphatase			2255.57		3442.04			2874.04
E9BDT9_LEIDB	LDBPK_181090	Protein kinase A catalytic subunit			9086.7	15496.3			8446.62	7187.7			7939.21	11558.1
E9BDU0_LEIDB	LDBPK_181100	Phosphodiesterase			7428.88	8942.38			4893.97				4943	4751.19
E9BDU3_LEIDB	LDBPK_181130	AN1-type domain-containing protein							18813.5	19899.2	20382		20597.9
E9BDU4_LEIDB	LDBPK_181140	Ras-related protein rab-5, putative			55138.8	65671.3			40794.9	42428.9			31562.7	46055.4
E9BDU8_LEIDB	LDBPK_181180	Uncharacterized protein			7090.39	5438.52				3096.26
E9BDV2_LEIDB	LDBPK_181220	Prolyl-tRNA synthetase, putative (Fragment)			5818.45	11754.2			6637.63	8947.12			3632.09	7078.55
E9BDV3_LEIDB	LDBPK_181230	Prolyl-tRNA synthetase, putative (Fragment)			28493.6	38259.4			21658.6	20386			18241.1	23721
E9BDV7_LEIDB	LDBPK_181270	Uncharacterized protein (Fragment)			44254	62998.4			43552.1	49581.2			39102.2	41326.5
E9BDV8_LEIDB	LDBPK_081680	Mitochondrial carrier family protein			53980.2	42864.7			40342	29311.3			45388.5	34074.5
E9BDW1_LEIDB	LDBPK_181300	Uncharacterized protein				3878.81			3364.5	2357.13				4593.78
E9BDW5_LEIDB	LDBPK_181340	Uncharacterized protein			6174.9	11822.1			9369.05	5276.73			6962.62	7855.03
E9BDW6_LEIDB	LDBPK_181350	Heat shock protein, putative	7551.95		127721	212268			108114	111249		8411.24	117516	129509
E9BDW7_LEIDB	LDBPK_181360	Pyruvate dehydrogenase E1 component alpha subunit, putative			66356.8	105006			68152.5	76089.8			51455.9	71597.1
E9BDX1_LEIDB	LDBPK_181400	Pumilio protein, putative			7747.41	6748.12			3155.67	4064.47				6121.58
E9BDX5_LEIDB	LDBPK_181440	Uncharacterized protein			9319.12	10265			4699.44	6266.73				7974.08
E9BDX7_LEIDB	LDBPK_181460	NADH:ubiquinone oxidoreductase 78 Kd subunit-like protein				7693.01			4522.19					4580.63
E9BDX8_LEIDB	LDBPK_181470	Chaperone protein DNAj, putative										2542.03
E9BDY1_LEIDB	LDBPK_181500	P-type H+-ATPase, putative				2753.67			1597.48	2003.08				2314.03
E9BDY2_LEIDB	LDBPK_181510	Plasma membrane ATPase			56352.6	88812.2			45557.5	49751.4			44206.2	52972.6
E9BDY5_LEIDB	LDBPK_181540	BTB domain-containing protein								27190.6
E9BDY7_LEIDB	LDBPK_181560	RING-type domain-containing protein								11681.5
E9BDY8_LEIDB	LDBPK_181570	Nonspecific nucleoside			18781.7	29339.8			10454.8	21540			11537.1	18472.2
E9BDY9_LEIDB	LDBPK_181580	Uncharacterized protein									2520.32
E9BDZ1_LEIDB	LDBPK_181600	Noc2p family protein				40180.5
E9BDZ3_LEIDB	LDBPK_181620	Uncharacterized protein			10679.8	12410.5			7355.04	7797.51			5732.89	11091.8
E9BDZ4_LEIDB	LDBPK_181630	Uncharacterized protein			3286.99				3756.51	5248.44			6414.76	6167.78
E9BDZ5_LEIDB	LDBPK_181640	Uncharacterized protein			69033.4	96203.3			51358.6	71759			41475.6	66962.4
E9BDZ6_LEIDB	LDBPK_181650	Chaperone protein DNAj, putative							6983.67
E9BE00_LEIDB	LDBPK_190020	Uncharacterized protein			125315	137329			66169.7	64182			64974.6	103276
E9BE04_LEIDB	LDBPK_190080	J domain-containing protein			8394.35	10506.9				9289.93			6747.25
E9BE05_LEIDB	LDBPK_190090	Fibrillarin, putative			51005.3	66013.9			34897.6	39047.4			29557.8	48065.8
E9BE06_LEIDB	LDBPK_190100	Clathrin light chain			23251.2	31868.5			17709.7	12198.2			17442	26546.1
E9BE08_LEIDB	LDBPK_190120	Derlin							25286.9
E9BE09_LEIDB	LDBPK_190130	Protein kinase, putative			8388.24	15786.2			9594.95	6989.11			9903.72	9834.62
E9BE10_LEIDB	LDBPK_190140	Protein kinase, putative			32373.9	45019.9			22644.9	24718.6			25021.3	32008.6
E9BE11_LEIDB	LDBPK_190150	Aminopeptidase, putative			102382	143561			84782.5	87172.7			79173.3	96677.1
E9BE12_LEIDB	LDBPK_190160	Uncharacterized protein			27818
E9BE14_LEIDB	LDBPK_190180	HTH cro/C1-type domain-containing protein			110401	131233			71309.1	77263.2			65500.8	82436.1
E9BE16_LEIDB	LDBPK_190200	ADP/ATP translocase	530835	1790000	1420000	2180000	1160000	644872	1370000	1490000	1560000	264789	1420000	1530000
E9BE18_LEIDB	LDBPK_190220	Complex 1 LYR protein domain-containing protein				10544.6
E9BE19_LEIDB	LDBPK_190230	Guanine nucleotide-binding protein-like 3 N-terminal domain-containing protein			5815.63	11297.9			4337.71	4667.57				6471.9
E9BE21_LEIDB	LDBPK_190250	Kinesin-like protein			37824.8	67024.9			36911.4	41405.9			33864.6	39745.1
E9BE22_LEIDB	LDBPK_190260	Uncharacterized protein			8112.83	9772.9				4085.72				9331.48
E9BE25_LEIDB	LDBPK_190290	RNA binding protein, putative			15365.1	17985.7			13266.6	14257.9			11075.1	15203.4
E9BE26_LEIDB	LDBPK_190300	RNA binding protein			16869.4	25840.9	4295.47	10004.3	16395.6	14333			114445	18738.6
E9BE28_LEIDB	LDBPK_190320	Intraflagellar transport protein component, putative			66499.5	82524.1	2837.58		57143.2	41794.5			48588.7	44744.5
E9BE29_LEIDB	LDBPK_190330	Uncharacterized protein			10272	9854.26								9390.92
E9BE30_LEIDB	LDBPK_190340	Uncharacterized protein			7025.47	13691.3			9141.2	9273.52			8485.92	8446.11
E9BE31_LEIDB	LDBPK_190350	Lipoyl synthase, mitochondrial										1791.57
E9BE39_LEIDB	LDBPK_190440	Nucleosome assembly protein, putative			32802.2	50089.9			26018.8	25348.9			22563.3	31667.8
E9BE44_LEIDB	LDBPK_190490	DUF6787 domain-containing protein												12409.2
E9BE45_LEIDB	LDBPK_190500	Uncharacterized protein			6086.1	7797.9				5296.59				5114.25
E9BE47_LEIDB	LDBPK_190520	Uncharacterized protein			2795.86	6023.04			4762.64	3393.6			4655.56	5838.34
E9BE49_LEIDB	LDBPK_190540	Methionine aminopeptidase			20451.9	36144.4			19042.8	23872.9			14175.7	16709.5
E9BE53_LEIDB	LDBPK_190580	C-CAP/cofactor C-like domain-containing protein				4205.9			2800.03	3464.1
E9BE58_LEIDB	LDBPK_190630	Histone H3 variant, putative			39438.1	67875.9			46414.2	65281.8			30114.3	34611.8
E9BE60_LEIDB	LDBPK_190650	Uncharacterized protein			12267.6	21865.7			9616.92	10388.4			9265.01	13981.8
E9BE61_LEIDB	LDBPK_190660	Plastid-encoded RNA polymerase subunit alpha			13185.2	19215.4			12469.2	9997.25			9245.1	10565.8
E9BE64_LEIDB	LDBPK_190690	Kinesin, putative (Fragment)			4486.49	8796.99			5405.41	5745.1			4823
E9BE66_LEIDB	LDBPK_190710	malate dehydrogenase	10042.9		152192	209989			123118	164940			91966.1	129356
E9BE67_LEIDB	LDBPK_190720	Chromosome partition protein Smc			22354.7	23720.5			9996.9	9044.41			11990.5	12895.1
E9BE69_LEIDB	LDBPK_190740	Vacuolar protein-sorting-associated protein 36				10725.9				3570.86				3101.92
E9BE70_LEIDB	LDBPK_190750	Uncharacterized protein			6088.08						6479.2			17449.4
E9BE74_LEIDB	LDBPK_190790	Signal recognition particle subunit SRP72			4675.96	11410.6			5303.08	6453.46			2496.94	4366.52
E9BE75_LEIDB	LDBPK_190800	ATP-binding cassette protein subfamily F, member 2, putative			78571.8	114150			63800	59217.2			56127.5	58644
E9BE76_LEIDB	LDBPK_190810	Vps53 N-terminal domain-containing protein			1556.11	2526.47			2118.25
E9BE79_LEIDB	LDBPK_190850	ATG8/AUT7/APG8/PAZ2, putative	28412.5
E9BE80_LEIDB	LDBPK_190870	Folate/biopterin transporter, putative	4886.76
E9BE81_LEIDB	LDBPK_190880	Uncharacterized protein									8068.5	7857.98
E9BE84_LEIDB	LDBPK_190910	Dynein light chain			7457.87					5545.65
E9BE85_LEIDB	LDBPK_190920	peptidylprolyl isomerase			30070	34864.8			24560.7				28096.1	36925.9
E9BE87_LEIDB	LDBPK_190940	4-coumarate:coa ligase-like protein	2251.61		59435.3	72621.7			38254	50000.4			52315.2	51829.3
E9BE90_LEIDB	LDBPK_190970	4-coumarate:coa ligase-like protein			20926.5	32559.5			19989.5	18394.5		6511.25	12288.9	22040.4
E9BE91_LEIDB	LDBPK_190980	Guanine nucleotide-binding protein subunit beta-like protein			20468.3	25020.1			16280.8	13239.3			13409.3	17424.2
E9BE94_LEIDB	LDBPK_191010	phenylalanine--tRNA ligase			15072.3	23607			14229.7	16099			18085.2	18727.8
E9BE96_LEIDB	LDBPK_191030	Uncharacterized protein			9690.93	14943.5			8787.4	8032.04			6047.92	7779.35
E9BE98_LEIDB	LDBPK_191060	Uncharacterized protein					1937.41
E9BEA0_LEIDB	LDBPK_191080	Uncharacterized protein			7507.94	11412.9			7119.69	6840.48			5425.46	6093.91
E9BEA1_LEIDB	LDBPK_191090	Mitochondrial carrier protein, putative				4028.52			2765.99	3177.65			2077.81
E9BEA2_LEIDB	LDBPK_191100	Proteasome regulatory non-ATP-ase subunit, putative			48214.3	67792.1			31997.1	41476.3			33533.5	45311.4
E9BEA7_LEIDB	LDBPK_191150	Uncharacterized protein			162781	226338			137485	109329			131442	152541
E9BEA8_LEIDB	LDBPK_191160	Uncharacterized protein		20493.2	14316.9		16058							18099.6
E9BEB3_LEIDB	LDBPK_191210	Uncharacterized protein	9751.97		8863.2		10562.6				9278.61	12588.9	9531.41	10837.1
E9BEB4_LEIDB	LDBPK_191220	Uncharacterized protein			7802.85	12578.7			7054.4	9341.24			5699.24	5404.77
E9BEB6_LEIDB	LDBPK_191240	Peroxin-12			4961.4
E9BEB8_LEIDB	LDBPK_191260	RNA binding protein, putative				9498.45			5913.99				5612.37	4548.58
E9BEB9_LEIDB	LDBPK_191270	Band 7 domain-containing protein			10064.2	10950.3								7748.69
E9BEC0_LEIDB	LDBPK_191280	Band 7 domain-containing protein				7341.72			5940.42	5539.81			5637.69	6050.71
E9BEC7_LEIDB	LDBPK_191380	Phosphatidic acid phosphatase protein-like protein			7026.6	21181.4			11644.3	10044.8			9944.14	12159.3
E9BEC9_LEIDB	LDBPK_191400	Uncharacterized protein								2511.34
E9BED1_LEIDB	LDBPK_191420	Cation transporter, putative			5699.27	13687.8			8516.77	6886.92			6952.21	10304.3
E9BED3_LEIDB	LDBPK_191440	Uncharacterized protein			18316.1	27352.7			20162.1	19942.5			17019.9	21185.5
E9BED5_LEIDB	LDBPK_191460	Cysteine peptidase A (CBA)			39498.2	50936			22201.5	20874.8			20736.1	29425.4
E9BED6_LEIDB	LDBPK_191470	PIH1 N-terminal domain-containing protein			4527.33				4087.87	3152.07				3326.95
E9BED8_LEIDB	LDBPK_191490	Oxidoreductase-like protein			6609.7
E9BEE5_LEIDB	LDBPK_191560	peptidylprolyl isomerase			63501.6	98571.3			53273.4	53915.6			51064.1	61943.7
E9BEE8_LEIDB	LDBPK_191580	Guanine nucleotide-binding protein subunit beta-like protein	866.673	5085.67	27729.6	189997			16227	87522.6			14475.1	46057.2
E9BEE9_LEIDB	LDBPK_191590	Inosine-5'-monophosphate dehydrogenase			16486.9	25874.5			16136.5	18613.7			13802.3	16489.1
E9BEF0_LEIDB	LDBPK_191600	ELMO domain-containing protein			2312.17	4501.81			3510.97	3398.37			4243.8
E9BEF1_LEIDB	LDBPK_191610	Uncharacterized protein	10256.7	12257.9		13084.1			11683.8		17214	13692.9
E9BEF2_LEIDB	LDBPK_191620	ATP-dependent zinc metallopeptidase, putative			3427.19	5289.57			2035.52	4621.24				3089.7
E9BEF3_LEIDB	LDBPK_191630	SRP19 family protein			11216.9	14813.7			8035.68	7973.14			6620.02
E9BEF4_LEIDB	LDBPK_191640	Protein kinase, putative						5159.64			5004.6	3129.89
E9BEG5_LEIDB	LDBPK_200180	Uncharacterized protein	4356.66
E9BEG6_LEIDB	LDBPK_200190	Uncharacterized protein					6515.69
E9BEG8_LEIDB	LDBPK_200210	Uncharacterized protein					4270.22
E9BEG9_LEIDB	LDBPK_200220	Uncharacterized protein										5935.17
E9BEH2_LEIDB	LDBPK_200250	Uncharacterized protein			7717.04	9067.32			3557.23	5683.58
E9BEH3_LEIDB	LDBPK_200260	ER membrane protein complex subunit 10			25741.4	41017.5			25081.2	24281.9			26061.7	31057.5
E9BEH7_LEIDB	LDBPK_200300	Enkurin domain-containing protein			7252.63	14722.8			7203.17	7494.57			5506.62	8532.43
E9BEH8_LEIDB	LDBPK_200310	Protein-serine/threonine kinase		1679.95
E9BEI0_LEIDB	LDBPK_200330	Uncharacterized protein			34857.6	44145.9			22868.1	29887			26912.5
E9BEI3_LEIDB	LDBPK_200360	Uncharacterized protein			9062.79								7085.55
E9BEI7_LEIDB	LDBPK_200400	Uncharacterized protein					6867.79
E9BEJ2_LEIDB	LDBPK_200450	Nudix hydrolase domain-containing protein			6028.8	11411.1			5279.24	5112.93			4503.25	6351.49
E9BEJ5_LEIDB	LDBPK_200480	Uncharacterized protein			1155.26	2105.65							675.326
E9BEJ6_LEIDB	LDBPK_200490	Ribosomal RNA-processing protein 8			5054.6	11532.7			4656.73	5947.86			6123.52	6913.87
E9BEJ9_LEIDB	LDBPK_200520	Uncharacterized protein							3654.03
E9BEK3_LEIDB	LDBPK_200560	RNA polymerase subunit, putative										2846.49
E9BEK4_LEIDB	LDBPK_200570	CTP_transf_like domain-containing protein			7015.31	6971.19			5810.76	5111.6			5677.09	5809.81
E9BEL0_LEIDB	LDBPK_200630	CTP synthase			27402.1	41314.9			25125.6	21040.3			23351.7	27128.5
E9BEL2_LEIDB	LDBPK_200650	MORN repeat family protein			43348.6	51287.7			30553.9	32256.3			25851.2	33215.5
E9BEL6_LEIDB	LDBPK_200690	Uncharacterized protein							2594.58		1026.87		1143.49
E9BEL7_LEIDB	LDBPK_200700	Kinesin heavy chain, putative												24755
E9BEL8_LEIDB	LDBPK_200710	rRNA biogenesis protein-like protein	4725.15		19081.1	23156			15048.4	13129.7				18520.3
E9BEL9_LEIDB	LDBPK_200720	Serine/threonine protein phosphatase 2A regulatory subunit, putative			13183.9	22031.1			8505.03	9102.93			7856.45	8726.31
E9BEM0_LEIDB	LDBPK_200730	Uncharacterized protein			3870.64	9060.04				4053.89			2174.55
E9BEM1_LEIDB	LDBPK_200740	Hikeshi-like domain-containing protein			4133.26	7539.64			6688.86	2440.08			5447.69	6644.68
E9BEM2_LEIDB	LDBPK_200750	Uncharacterized protein			22561.6	30117.8			16434	18235.2			15675.1	19819.2
E9BEM3_LEIDB	LDBPK_200760	Uncharacterized protein			5867.06	7051.03			7003.82				6112.69	10488.2
E9BEM5_LEIDB	LDBPK_200780	Protein kinase, putative			46630.2	96799.5			42887	48100.3			38651.2	39011
E9BEM6_LEIDB	LDBPK_200790	Tubulin_3 domain-containing protein			3668.85	3800.06				1782.4
E9BEM9_LEIDB	LDBPK_200820	Vesicle-fusing ATPase	15094.7	130582	104020	158387	10819.1	21357	73682.9	86003.7	153152	24768.3	73158.7	82318.2
E9BEN1_LEIDB	LDBPK_200840	Phosphopantetheinyl transferase-like protein						8477.99
E9BEN2_LEIDB	LDBPK_200850	Cytochrome c oxidase assembly factor-like protein			16505.1	17122.5			12251.8	10283.8			12055.9	12514.8
E9BEN6_LEIDB	LDBPK_200890	Transcription elongation factor 1 homolog			3280.75	4965.93			2255.78					3624.16
E9BEN8_LEIDB	LDBPK_200910	RNA editing complex protein MP90, putative			3865.15
E9BEP1_LEIDB	LDBPK_200940	Uncharacterized protein				9345.32			6608.02	5627.57			7162.37	6302.66
E9BEP2_LEIDB	LDBPK_200950	PPIase cyclophilin-type domain-containing protein			5566.71	11915.5			4962.83					6317.6
E9BEP4_LEIDB	LDBPK_200970	Protein kinase, putative	18342.6	10053.8	30087.7	88618.7	78052.9	106275	82339.6	75790.9	21862.2	85481.5	65315.1	79412.2
E9BEP5_LEIDB	LDBPK_200980	Acireductone dioxygenase		1560.12	111838	214651			62324.6	54989.4			71055.4	71547.8
E9BEP6_LEIDB	LDBPK_351810	Uncharacterized protein												18080.8
E9BEP7_LEIDB	LDBPK_351820	Uncharacterized protein			25735.9	37329.8			26056.6	22974.1			27276.1	35378.6
E9BEQ0_LEIDB	LDBPK_201010	Uncharacterized protein						12580.1
E9BEQ1_LEIDB	LDBPK_201020	Glutaredoxin, putative			21354	25212			10523.8	11206.3			10339.5	12093.6
E9BEQ2_LEIDB	LDBPK_201030	Uncharacterized protein		24507.7
E9BEQ3_LEIDB	LDBPK_201040	Uncharacterized protein		14228			17593.3					9642
E9BEQ7_LEIDB	LDBPK_201080	Uncharacterized protein	7996.19			9095.72
E9BEQ8_LEIDB	LDBPK_201090	Uncharacterized protein												1455.11
E9BER1_LEIDB	LDBPK_201120	Uncharacterized protein							4734.98
E9BER2_LEIDB	LDBPK_201130	Uncharacterized protein			33732	52593.8			32897.3	31149.6			22728.4	27803.1
E9BER3_LEIDB	LDBPK_201140	non-specific serine/threonine protein kinase			4746.02	8958			4306.59	4488.68			5128.4	5139.92
E9BER5_LEIDB	LDBPK_201160	Protein YIF1			8394.13	8346.21				3421.99				4893.99
E9BER7_LEIDB	LDBPK_201180	Uncharacterized protein				6361.26
E9BER9_LEIDB	LDBPK_201200	Uncharacterized protein											11859.1
E9BES1_LEIDB	LDBPK_201220	Calpain-like cysteine peptidase, putative (Fragment)			47450.6	62063.1			33480.9	42189.1	2104.29	5573.84	24641	36655.9
E9BES2_LEIDB	LDBPK_201230	Calpain-like cysteine peptidase, putative			3126.99	5355.84			2972.07	3919.67		4431.94		3049.53
E9BES3_LEIDB	LDBPK_201240	Calpain-like cysteine peptidase, putative										8863.01
E9BES5_LEIDB	LDBPK_201260	DUF1935 domain-containing protein			43803.9	75270.6			30944.8	39256.4			34882.9	35882.6
E9BES6_LEIDB	LDBPK_201270	DUF1935 domain-containing protein				1373.49						2615.91
E9BES9_LEIDB	LDBPK_201300	Uncharacterized protein				14716.6			9700.83				7857.64
E9BET0_LEIDB	LDBPK_201310	DUF1935 domain-containing protein			45157.7	57242.9			34397.5	33638.5			23727.3	37477.1
E9BET1_LEIDB	LDBPK_201320	Calpain-like cysteine peptidase, putative			37745.2	51076.4			34307.1	35328.9			29599.4	22618.2
E9BET2_LEIDB	LDBPK_201330	Nucleosome assembly protein (NAP) family protein			16074.3	25432.2			12930.1	12416.7			13395.2	16469.6
E9BET4_LEIDB	LDBPK_201350	Calpain-like cysteine peptidase, putative			289397	332260			159060	288706			154778	222765
E9BET8_LEIDB	LDBPK_201390	Coatomer subunit beta			35605.4	71452			36498.7	37299.5			35066.1	42317.9
E9BET9_LEIDB	LDBPK_201400	RNasePH-like protein					12688	11328.6
E9BEU0_LEIDB	LDBPK_201410	Pumilio protein, putative (Fragment)			1624.7
E9BEU3_LEIDB	LDBPK_201440	Uncharacterized protein		1799.81	2686.24					1869.69	2145.69	2251.88
E9BEU4_LEIDB	LDBPK_201450	Axoneme central apparatus protein, putative			72653.6	87205.6			48910.2	62137.1			46646.4	48867.6
E9BEU8_LEIDB	LDBPK_201490	Uncharacterized protein			142538	184796			95473.3	71104.2			73900.9	106561
E9BEV2_LEIDB	LDBPK_201530	Zinc-binding phosphatase, putative				31709.4			13592.6
E9BEV4_LEIDB	LDBPK_201550	Uncharacterized protein			5905.22	9427.25			4731.25	5051.06			3954.22	5803.21
E9BEW0_LEIDB	LDBPK_201610	Phosphatase-like protein			56548.7	79570.2			38067.4	41827.8			39974.7	51020.2
E9BEW3_LEIDB	LDBPK_201650	separase								13042.2
E9BEW4_LEIDB	LDBPK_201660	Soluble n-ethylmaleimide sensitive factor, putative			30526	34507.2			25033.5	23413.3			18040	19540.2
E9BEW5_LEIDB	LDBPK_201670	Uncharacterized protein			26511.4	24493.5			14468	14316.4			17922.9	22127.9
E9BEW6_LEIDB	LDBPK_201680	Uncharacterized protein			7032.87	11288.1			6060.66	5882.47			6295.52	6905.12
E9BEX2_LEIDB	LDBPK_201740	Aminoacylase, putative (Fragment)			22208.2	30873.8			16962.3	12803.1			9115.85	12615.2
E9BEX3_LEIDB	LDBPK_201750	PPR_long domain-containing protein				3898.55			1512.56
E9BEX7_LEIDB	LDBPK_201790	CHORD domain-containing protein			56574.6	71588.4			42742.6	44577.5			38023.8	47393.5
E9BEY2_LEIDB	LDBPK_200060	Anti-silencing protein asf 1-like protein												6169.68
E9BEY7_LEIDB	LDBPK_200110	Phosphoglycerate kinase			129722	155414			87842.3	89067.4			73825.7	90567.5
E9BEY9_LEIDB	LDBPK_210040	Ring-box protein 1, putative				7682.9				3739.99
E9BEZ1_LEIDB	LDBPK_210060	Uncharacterized protein			63031.4	68772.9			33812.5	39758			24264.5	39221.9
E9BEZ5_LEIDB	LDBPK_210100	Guanine nucleotide-binding protein subunit beta-like protein			5558.08	13067.4			5148.11	7551.02			3704.23	8257.34
E9BEZ6_LEIDB	LDBPK_210110	Uncharacterized protein				4275.3
E9BEZ7_LEIDB	LDBPK_210120	Uncharacterized protein												5462.1
E9BEZ9_LEIDB	LDBPK_210140	Uncharacterized protein			7967.74	8202.69			7391.99	4754.78			4322.63	6088.16
E9BF01_LEIDB	LDBPK_210160	Calpain, putative (Fragment)			8888.89	23397.2				10148.1			10891.8
E9BF15_LEIDB	LDBPK_210300	Phosphotransferase			83090.6	121579			73751.3	79970.5			67206.7	75422.9
E9BF16_LEIDB	LDBPK_210310	Hexokinase, putative (Fragment)			8097.78
E9BF17_LEIDB	LDBPK_210320	Uncharacterized protein						4611.7
E9BF22_LEIDB	LDBPK_210370	Uncharacterized protein			12735.9	20632.9			11221.8	9950.6			10908.1	9877.52
E9BF25_LEIDB	LDBPK_210400	Mitochondrial processing peptidase alpha subunit, putative			69414	86792.6			53625.9	58207			42134.1	52767.8
E9BF28_LEIDB	LDBPK_210430	RTR1-type domain-containing protein												20118.8
E9BF29_LEIDB	LDBPK_210440	CFA20 domain-containing protein	14956.5	13723.1	70278.7	164677			96733	108278	12322.2	18959.8	72897.9	85954.3
E9BF30_LEIDB	LDBPK_210450	PDDEXK_1 domain-containing protein			6096.33				4461.67
E9BF33_LEIDB	LDBPK_210480	Ferredoxin NADP+ reductase-like protein				10979.2			7513.11				5613.01
E9BF34_LEIDB	LDBPK_210490	NTF2 domain-containing protein	12631		46829.6	66810.2			52059	59988.6		7356.64	35495.1	42683.3
E9BF35_LEIDB	LDBPK_210500	Ubiquitin-conjugating enzyme-like protein				11371.8
E9BF37_LEIDB	LDBPK_210520	Uncharacterized protein				64399.7				65553.8		82893.3
E9BF38_LEIDB	LDBPK_210530	Vacuolar protein sorting-associated protein 35			4020.98	8575.46			3221.63	3615.33			2693.85	2726.99
E9BF40_LEIDB	LDBPK_210550	DnaJ protein, putative			14550.8	18647.7			13172.2	11250.7			13111.8	13247.2
E9BF43_LEIDB	LDBPK_210580	Uncharacterized protein			5668.76	9590.91			6200.44	5619.7			7985.88	7581.56
E9BF44_LEIDB	LDBPK_210590	TPR_REGION domain-containing protein			7139.46	12769.3			8203.02	9861.14			5139.24	8003.07
E9BF45_LEIDB	LDBPK_210600	La RNA binding protein, putative			77366.6	94927.1	6698.92		42304	53083.7			38910	48330.1
E9BF46_LEIDB	LDBPK_210610	Dihydrolipoamide acetyltransferaselike protein			50038	63687.8			36945.7	44971.6			30700.2	37366.2
E9BF47_LEIDB	LDBPK_210620	t-SNARE coiled-coil homology domain-containing protein			7525.91	12338.5			4279.96	3634.67			3276.97	5447.15
E9BF52_LEIDB	LDBPK_210670	ATP-dependent RNA helicase			6558.02	9886.42			3477.38	4777.86			3337.98	4119.37
E9BF55_LEIDB	LDBPK_210700	phosphoglucomutase (alpha-D-glucose-1,6-bisphosphate-dependent)			17517.8	28829.4			17380.5	18742.8			15443	17212.8
E9BF56_LEIDB	LDBPK_210710	Uncharacterized protein									25050.7
E9BF57_LEIDB	LDBPK_210720	Cytosolic Fe-S cluster assembly factor NUBP1 homolog			10543.6	25221.4			14121	11709.8			11273.4	14367.2
E9BF58_LEIDB	LDBPK_210730	Metallo-beta-lactamase family-like protein			2203.56	6590.71			4284.18				5787.22	2894.43
E9BF60_LEIDB	LDBPK_210750	Uncharacterized protein			1039.35
E9BF61_LEIDB	LDBPK_210760	Dual specificity protein phosphatase, putative			17602.8	41582.7			14813.8	21704.8			25251
E9BF62_LEIDB	LDBPK_210770	ATP-binding cassette protein subfamily E, member 1, putative			31937.1	47161.6			22318	19966.3			13750.6	24449.3
E9BF63_LEIDB	LDBPK_210780	Uncharacterized protein			18537.5	22557			10261.4	12984			10946.6	19086.5
E9BF65_LEIDB	LDBPK_210800	60S Ribosomal protein L36, putative			39686.3	68223.5			40731.9	37846.7			28199.3
E9BF66_LEIDB	LDBPK_210810	MICOS complex subunit MIC10										29464.2
E9BF68_LEIDB	LDBPK_210830	Uncharacterized protein				13108.7				7212.17			5164.27	5374.45
E9BF69_LEIDB	LDBPK_210840	Proteasome regulatory non-ATP-ase subunit 5, putative			57626	83731.1			47131.7	43786.4			42159.8	45665.3
E9BF70_LEIDB	LDBPK_210850	Uncharacterized protein	31911.2	35252.7		33314.9			35420.5		27891.7	32422.6		31865.2
E9BF72_LEIDB	LDBPK_210870	Ras-related protein Rab-21		8773.79		6078.63	7422.74		7996.03	7874.48			6865.54
E9BF74_LEIDB	LDBPK_210880	Uncharacterized protein			40709.5	63593.5			39141.5	38936			33264.7	35568.6
E9BF75_LEIDB	LDBPK_210890	methionine--tRNA ligase			32662.8	52434.2			27552.3	30061.7			24212	31789.2
E9BF76_LEIDB	LDBPK_210900	Uncharacterized protein			15056.5	32373.7			13966.8	18287.4			14047.3	18813.8
E9BF78_LEIDB	LDBPK_210920	Uncharacterized protein			6464.09	11369.6			7161.78	5156.38			5294.96	7671.8
E9BF80_LEIDB	LDBPK_210940	DUF4833 domain-containing protein				12909.7			13092.1	7981.32
E9BF81_LEIDB	LDBPK_210950	DUF4833 domain-containing protein												1527.27
E9BF82_LEIDB	LDBPK_210960	Methionine aminopeptidase 2			15812.8	22045.9			14909.4	15460.3			11506	12977
E9BF84_LEIDB	LDBPK_210980	Hypoxanthine phosphoribosyltransferase			13895	20339.2			12213.5	14464.5			12652.2	9709.25
E9BF85_LEIDB	LDBPK_210990	Xanthine phosphoribosyltransferase			10742.3	13723.4			6440.74	5956.09			5559.73	8836.87
E9BF87_LEIDB	LDBPK_211010	Uncharacterized protein								5164.42	5027.14
E9BF90_LEIDB	LDBPK_211040	Uncharacterized protein				6589.85							6430.85
E9BF92_LEIDB	LDBPK_211060	DUF4042 domain-containing protein			11544.7	13611							6854.42
E9BF94_LEIDB	LDBPK_211080	Uncharacterized protein							1877.85			3549.11
E9BF97_LEIDB	LDBPK_211110	C-CAP/cofactor C-like domain-containing protein					170696
E9BFA1_LEIDB	LDBPK_211150	YbaK/aminoacyl-tRNA synthetase-associated domain-containing protein			10326.1	14439.5			7980.81	5493.1				8620.05
E9BFA8_LEIDB	LDBPK_211220	Uncharacterized protein			30645.4	44465.4			25339.2	25900.8			23590.6	32409.2
E9BFA9_LEIDB	LDBPK_211230	Uncharacterized protein						6291.93						9055.87
E9BFB2_LEIDB	LDBPK_211260	Dynein arm light chain, putative				7098.86			2336.19	3948.75			3887.57
E9BFB5_LEIDB	LDBPK_211290	60S ribosomal protein L9, putative			56476.3	77621.2			51953.2	60570.2			49111.8	57201
E9BFB6_LEIDB	LDBPK_211300	40S ribosomal protein S23, putative			36968.9	73079.9			51385.7	40207.9			36764.2	34086.4
E9BFB8_LEIDB	LDBPK_211320	Cell division protein kinase 2			13583.1	16275.7			9179.03	8197.15			6109.23	10838.7
E9BFB9_LEIDB	LDBPK_211330	T-complex protein 1 subunit delta			59918	91529.8			54357	60730.2			48495.6	57940.1
E9BFC1_LEIDB	LDBPK_211350	Uncharacterized protein				3758.67			1653.11
E9BFC2_LEIDB	LDBPK_211360	Guanine nucleotide-binding protein subunit beta-like protein			5197.77
E9BFC4_LEIDB	LDBPK_211380	Uncharacterized protein				3944.1			1807.27	3390.08
E9BFC8_LEIDB	LDBPK_211420	Ribosomal protein L1p/L10e family protein			10650.5	18892.1			6672.58	6599.2			2444.59	8716.42
E9BFD2_LEIDB	LDBPK_211460	Uncharacterized protein		21233.9
E9BFD3_LEIDB	LDBPK_211470	Guanine nucleotide-binding protein subunit beta-like protein		14160.5
E9BFD4_LEIDB	LDBPK_211480	Guanine nucleotide-binding protein subunit beta-like protein			12451.9	18161.9			12547.4	12045.5			11634.5	4251.32
E9BFD5_LEIDB	LDBPK_211490	Adenylate kinase, putative			91902.9	114019			67347.1	74338.1			53952.9	70678.7
E9BFD7_LEIDB	LDBPK_211510	Uncharacterized protein			9190.41	15932.8			9690.06	8872.43			7037.05	10343
E9BFD9_LEIDB	LDBPK_211530	Vesicule-associated membrane protein, putative			39440.1	56423.7			30632.5	30272.7			17662.4	21058.9
E9BFE0_LEIDB	LDBPK_211540	RING-type domain-containing protein				3817.63	5016.62					4248.45	4506.46
E9BFE1_LEIDB	LDBPK_211550	Prokaryotic-type class I peptide chain release factors domain-containing protein			9275.56	10175.4			1970.21	4798.74			2524.3	6133.54
E9BFE3_LEIDB	LDBPK_211570	Uncharacterized protein			9096.37	10304.6				6034.87			7064.95	9682.29
E9BFE5_LEIDB	LDBPK_211590	V-type proton ATPase subunit H			32177.4	44651			28428.8	28673.4			27685.1	29836.9
E9BFE7_LEIDB	LDBPK_211610	Uncharacterized protein			21716.3	46209.4			28640	21913.7			21885.2	28441.9
E9BFE9_LEIDB	LDBPK_211630	Uncharacterized protein	4139.28				5572.86		3548.49		2992.13
E9BFF0_LEIDB	LDBPK_211640	Palmitoyltransferase					22213.5
E9BFF2_LEIDB	LDBPK_211660	Uncharacterized protein					11604.6		12127.8
E9BFF3_LEIDB	LDBPK_211670	2-oxoisovalerate dehydrogenase subunit alpha			18414.2	24978.8			12111	13110.7			12962.1	16568.9
E9BFF4_LEIDB	LDBPK_211680	Cytochrome b5 heme-binding domain-containing protein			9166	15203.5			8997.2	7408.92			9691.22	7408.43
E9BFG0_LEIDB	LDBPK_211740	Uncharacterized protein			5705.13	7830.36			4548.11	4859.47			3638.46	5524.21
E9BFG3_LEIDB	LDBPK_211770	Vitamin B6 photo-protection and homoeostasis family protein							7457.46
E9BFG5_LEIDB	LDBPK_211790	40S ribosomal protein S11, putative (Fragment)			21510.2	56061.1			22276.4	46278.1			13644
E9BFG6_LEIDB	LDBPK_211800	Uncharacterized protein			4194.25	7386.52			2290.98	3593.33				4290.17
E9BFG8_LEIDB	LDBPK_211820	RNA helicase, putative			111387	185738			94990.8	105906			95681.2	114333
E9BFG9_LEIDB	LDBPK_211830	LETM1-like family protein			90822.8	124162			76383.9	81807.9			69454.2	76975.4
E9BFH0_LEIDB	LDBPK_211840	GST_C_6 domain-containing protein			9689.16	15149.2
E9BFH1_LEIDB	LDBPK_211850	Uncharacterized protein			37870.8	44656.1			19588.3	23042.2			21825.6	25598.6
E9BFH3_LEIDB	LDBPK_211870	Serine/threonine-protein kinase, putative			24529.5	42644.5			21262.2	20553.1			20406.3	17399.7
E9BFH4_LEIDB	LDBPK_211880	Microtubule-binding protein MIP-T3 family protein			40095.2	42300.2			26261.6	25583.2			20041.3	27970.1
E9BFH8_LEIDB	LDBPK_211920	Uncharacterized protein										6003.47
E9BFH9_LEIDB	LDBPK_211930	Uncharacterized protein			53143.3	71340.2			35449.3	41971			25352.1	53624.8
E9BFI0_LEIDB	LDBPK_211940	F-box domain-containing protein								10889.4			12231.4
E9BFI1_LEIDB	LDBPK_211950	Uncharacterized protein				5643.21
E9BFI3_LEIDB	LDBPK_211970	UBL3-like ubiquitin domain-containing protein				5587.58							3015.94
E9BFI4_LEIDB	LDBPK_211980	Mitochondrial RNA binding complex 1 subunit			13341.9	12061.5			8276.21	8501.73			3826.99	9567.3
E9BFI5_LEIDB	LDBPK_211990	Calcineurin B subunit, putative			17686.6	17560			8344.43	9915.16			8483.36	11421
E9BFI6_LEIDB	LDBPK_212000	Uncharacterized protein			5693.16	6641.96			5030.2	3736.18				3850.77
E9BFI7_LEIDB	LDBPK_212010	Protein kinase, putative	3415.18
E9BFI9_LEIDB	LDBPK_212030	Uncharacterized protein			19075.9	24467.3			16368.1	14952.6			12378.6	13695.4
E9BFJ3_LEIDB	LDBPK_212070	Proteasome subunit alpha type			54960.7	91514.6			39862.4	42389.3			41310	49880.1
E9BFJ4_LEIDB	LDBPK_212080	Cytochrome c oxidase subunit VI, putative			42384.1	67748.2			41174	42804.5			30606.9	32672.6
E9BFJ5_LEIDB	LDBPK_212090	60S ribosomal protein L32			59881.9	87514.5			54832	59009.8			55452.9	43220.6
E9BFJ8_LEIDB	LDBPK_212120	SET domain-containing protein			5448.25	11501.7			6760.28	6088.01			7196.99	6257.64
E9BFJ9_LEIDB	LDBPK_212130	Centromere/microtubule binding protein cbf5, putative			66180.1	102434			53935.6	61743.5			45038.9	54746
E9BFK0_LEIDB	LDBPK_212140	ATP synthase F1 subunit gamma protein, putative			164542	214042			129460	131474			109395	124711
E9BFK1_LEIDB;E9BFK2_LEIDB	LDBPK_212160;LDBPK_212170	V-type proton ATPase proteolipid subunit			43714.6	47660.7			28926	30636.3			22395.4	49164.1
E9BFK4_LEIDB	LDBPK_212190	60S ribosomal protein L37a			115335	210837			106962	112366			96797.4	105149
E9BFK5_LEIDB	LDBPK_212200	Proteasome subunit alpha type			78210.6	109105			52083.6	61094.8			53737	75425.4
E9BFK8_LEIDB	LDBPK_212230	BolA-like protein			41758.1	43263			23734.4	23240.9			22652.8	27703.6
E9BFL1_LEIDB	LDBPK_220004	60S ribosomal protein L11 (L5, L16)			50074.7	113030			60448.8	78677.4			55120	63520.9
E9BFL4_LEIDB	LDBPK_220007	Transcription factor-like protein			14660.1	14617.7			10869.9	6571.3			13209.7	9213.57
E9BFL5_LEIDB	LDBPK_220008	Uncharacterized protein										12503.6
E9BFL6_LEIDB	LDBPK_220009	Heat shock protein DNAJ, putative			12166.2	14765.3			11076.9	10066.6			8429.54	11047.6
E9BFL8_LEIDB	LDBPK_220012	Uncharacterized protein											4533.52
E9BFL9_LEIDB	LDBPK_220013	GMP synthase (glutamine-hydrolyzing)			9046.85	16287.3			9015.9	2251.48			9509.2	6530.48
E9BFM0_LEIDB	LDBPK_220010	Uncharacterized protein										2935.85
E9BFM1_LEIDB	LDBPK_220020	BAG domain-containing protein			37431.1	55793.4			36561.2	35248.8			32254.5	39825.6
E9BFM5_LEIDB	LDBPK_220060	Uncharacterized protein			45030.7	54851.7			32219.5	31226.7			26790.8	37199.4
E9BFM6_LEIDB	LDBPK_220070	RING-type domain-containing protein	3919.89	4185.56										3134.07
E9BFM7_LEIDB	LDBPK_220080	Uncharacterized protein		25724	17244.3	19188.9	16447.4	21460.5		20030.1	22816.5	16792.8	19592.6	21098.4
E9BFM8_LEIDB	LDBPK_220090	DUF1736 domain-containing protein		3685.87		2593.4			3231.46		2011.33			2305.94
E9BFN0_LEIDB	LDBPK_220110	Uncharacterized protein												1421.97
E9BFN1_LEIDB	LDBPK_220120	Tyrosine specific protein phosphatases domain-containing protein	2383.58		6145.76					3262.46
E9BFN5_LEIDB	LDBPK_220160	Uncharacterized protein								5890.66
E9BFN7_LEIDB	LDBPK_220180	Uncharacterized protein			70366.2	91563.2			51924.1	57177.4			41065	59136.8
E9BFN9_LEIDB	LDBPK_220200	SEP domain-containing protein			6589.06	9408.52				5955.41			8055	8290.43
E9BFP1_LEIDB	LDBPK_220220	Methylenetetrahydrofolate dehydrogenase-like protein						10101.4
E9BFP7_LEIDB	LDBPK_220280	Uncharacterized protein								1999.88
E9BFQ0_LEIDB	LDBPK_220310	40S ribosomal protein S15, putative			49686.5	69212.9			50350.9	57757.6			51227	58250.5
E9BFQ2_LEIDB	LDBPK_220330	N-acetyltransferase domain-containing protein			14441.1	16675.7				10424.6
E9BFQ4_LEIDB	LDBPK_220350	tRNA-binding domain-containing protein			35573.8	50521.1			27063.1	30914.4			26707.3	29351.5
E9BFQ7_LEIDB	LDBPK_220380	TFIIS helical bundle-like domain family protein			3140.43	5522.08			3938.82	5307.42			2732.27	3539.01
E9BFR0_LEIDB	LDBPK_220410	Peptidyl-prolyl cis-trans isomerase			14841.7
E9BFR3_LEIDB	LDBPK_220440	Proteasome regulatory ATPase subunit 1, putative			10634	23843.4			12853.4	15542.9			12039.3	12129.5
E9BFR4_LEIDB	LDBPK_220450	Protein RER1			15197.2	21885.3				7960.06			10416.5	7508.11
E9BFR5_LEIDB	LDBPK_220460	TsaA-like domain-containing protein		5332.66
E9BFR6_LEIDB	LDBPK_220470	N-acetyltransferase domain-containing protein				4023.36	2758.26			4130.02
E9BFR7_LEIDB	LDBPK_220480	Ubiquitin-conjugating enzyme-like protein				2718.48
E9BFR8_LEIDB	LDBPK_220490	Proteasome regulatory ATPase subunit 5, putative			40895.7	67004.3			33467.5	39335.2			28304.9	34716.4
E9BFS1_LEIDB	LDBPK_220520	Uncharacterized protein			5454.02	8426.94			5693.05	6281.15			3539.34	7219.75
E9BFS2_LEIDB	LDBPK_220530	Glucoamylase-like protein	10856.3			7850.83		13998.8			9687.05
E9BFS3_LEIDB	LDBPK_220540	Prefoldin 5-like protein			35052.4	36972.3			18101.1	17593			18481.8	26256.3
E9BFS7_LEIDB	LDBPK_220580	Uncharacterized protein			5595.26	3468.28								4595.1
E9BFS8_LEIDB	LDBPK_220590	NADH-cytochrome b5 reductase, putative			30432.4	38639.1			22340.1	26604.9			22326.2	23663.5
E9BFS9_LEIDB	LDBPK_220600	NADH-cytochrome b5 reductase			32577.6	54634.2			28020.5	34278.6			25180.9	36781.5
E9BFT0_LEIDB	LDBPK_220610	SUI1 domain-containing protein			12332.8	19088.9			11136.9	11226.6			6954.6	15284.5
E9BFT2_LEIDB	LDBPK_220630	Protein kinase, putative			2459.77	1250.17			712.266
E9BFT7_LEIDB	LDBPK_220700	Ribosomal protein L22p/L17e								3121.25			2076.94
E9BFT8_LEIDB	LDBPK_220710	Uncharacterized protein						4462.49
E9BFT9_LEIDB	LDBPK_220720	Uncharacterized protein			22740.4	27090.2			15992.9	13055.4			17549.4	24035.5
E9BFU0_LEIDB	LDBPK_220730	Uncharacterized protein			8543.65	12555.4			11176.7				8664.05	9730.52
E9BFU1_LEIDB	LDBPK_220740	Pre-mRNA-splicing factor 18										18556.5
E9BFU3_LEIDB	LDBPK_220760	Uncharacterized protein (Fragment)				12019.8			9900.14	5891.1			6790.77	6138.52
E9BFU6_LEIDB	LDBPK_220790	Uncharacterized protein				9233.52
E9BFU7_LEIDB	LDBPK_220800	Guanine nucleotide-binding protein subunit beta-like protein			3745.23	6057.67			3100.43	3621.75			2887.63	4142.45
E9BFU8_LEIDB	LDBPK_220810	Uncharacterized protein			6635.58	9159.44			5875.28	5536.83			4998.46	5351.27
E9BFU9_LEIDB	LDBPK_220820	Uncharacterized protein				13625.3	10349.4			9916.58
E9BFV2_LEIDB	LDBPK_220850	Uncharacterized protein			2606.96	3797.02			2064.73	2443.55			1538.12	2768.6
E9BFV3_LEIDB	LDBPK_220860	Uncharacterized protein	93813.7	225680	203838	125751			148095	143547	139664	189330	209512	190849
E9BFV5_LEIDB	LDBPK_220880	Small nuclear ribonucleoprotein, putative			15509.1	14989			10656.8	13026.6			9330.13	10979
E9BFV6_LEIDB	LDBPK_220890	Uncharacterized protein (Fragment)		3891.23
E9BFV7_LEIDB	LDBPK_220900	Uncharacterized protein			3552.97
E9BFV8_LEIDB	LDBPK_220910	CRAL-TRIO domain-containing protein				2384.77			2883.07	5458.5
E9BFW0_LEIDB	LDBPK_220930	Dynein heavy chain, cytosolic, putative			3454.32	6485.01			2010.47	2763.22			4356.89
E9BFW1_LEIDB	LDBPK_220940	Metallo-beta-lactamase domain-containing protein								739.138
E9BFW4_LEIDB	LDBPK_220980	Uncharacterized protein							6222.06
E9BFW9_LEIDB	LDBPK_221030	Guanine nucleotide-binding protein subunit beta-like protein					2407.73
E9BFX0_LEIDB	LDBPK_221040	Uncharacterized protein				10220.9
E9BFX3_LEIDB	LDBPK_221070	Guanine nucleotide-binding protein subunit beta-like protein			7902	11162.2				6348.09
E9BFX5_LEIDB	LDBPK_221090	MORN repeat-containing protein 5			7859.33	12153.1			4799.33	7305.4			5839.23	7546.14
E9BFX6_LEIDB	LDBPK_221100	Uncharacterized protein			8886.99	13561			8261.42				7234.14	7457.37
E9BFX7_LEIDB	LDBPK_221110	Ribonucleoside-diphosphate reductase small chain, putative				10717.9			6825.39	6254.89			6558.93
E9BFX8_LEIDB	LDBPK_221120	ATG12/APG12, putative							878.391
E9BFY0_LEIDB	LDBPK_221150	Uncharacterized protein			4041.22	8040.16				4376.9			2664.62	5363.17
E9BFY2_LEIDB	LDBPK_221170	Uncharacterized protein			30520.6	39876.6			24003	22997.8			17901.4	24478.4
E9BFY5_LEIDB	LDBPK_221200	Palmitoyltransferase											8611.6
E9BFY6_LEIDB	LDBPK_221210	Farnesyl pyrophosphate synthase			23216.9	32895.7			13827.5	16264.1			15332.7	21767.3
E9BFY7_LEIDB	LDBPK_221220	Intraflagellar transport protein-like protein			49255.3	56388.8		4339.39	33270.4	33732.1			31583	35000.3
E9BFY9_LEIDB	LDBPK_221240	Uncharacterized protein						11187.8
E9BFZ0_LEIDB	LDBPK_221250	MORN_repeat_putative/Pfam:PF02493								999.47
E9BFZ1_LEIDB	LDBPK_221260	Centrin, putative			43397	85129.5			44470.3	41549.8			28146.8	51579.3
E9BFZ2_LEIDB	LDBPK_221270	Aquaporin, putative	25507.3				22364.7
E9BFZ6_LEIDB	LDBPK_221310	I/6 autoantigen-like protein			74217.6	112163			60904.3	67573.1			48291	66923.9
E9BG02_LEIDB	LDBPK_221370	40S ribosomal protein L14, putative			186110	290050			131479	162816			132725	161431
E9BG04_LEIDB	LDBPK_221390	Alanine--tRNA ligase			43116.3	69659.8			40331.4	42330.1			38570	46522.7
E9BG07_LEIDB	LDBPK_221420	Uncharacterized protein				6467.77
E9BG09_LEIDB	LDBPK_221440	Uncharacterized protein												19716.9
E9BG10_LEIDB	LDBPK_221450	Ser/thr protein phosphatase, putative			16632.2	20294.4			14001.2	10169.9			10721.8	11215.6
E9BG11_LEIDB	LDBPK_221460	Uncharacterized protein			10454.9	14681.7			10060.1	9765.91			8386.5	10829.2
E9BG12_LEIDB	LDBPK_221470	Abnormal spindle-like microcephaly-associated protein ASH domain-containing protein				13766.8			4650.72	6859.63				6696.41
E9BG14_LEIDB	LDBPK_221490	Uncharacterized protein			32841.5	32372			8557.74	10159.5			11544.9	19666
E9BG16_LEIDB	LDBPK_221510	Uncharacterized protein		16564.5	14618.8						14989.3
E9BG17_LEIDB	LDBPK_221520	RanBP2-type domain-containing protein		43555.8	39217.9	38810.7		15375.8	26172.8		31950	46877.8	39558.2	43037.8
E9BG19_LEIDB	LDBPK_021560	Uncharacterized protein				7833.78			3722.82	4868.24
E9BG22_LEIDB	LDBPK_230020	CCR4-NOT transcription complex subunit 11			25860.1	31449.1			18699.2	20381			16868.3	21845
E9BG25_LEIDB	LDBPK_230050	Peroxidoxin	9365.09		396142	626313		40836.4	380350	405188			390118	463451
E9BG26_LEIDB	LDBPK_230060	Peptidyl-prolyl cis-trans isomerase			26125.2	32506.5			24581.8	24055.9			21164.4	23661.7
E9BG28_LEIDB	LDBPK_230080	Agmatinase-like protein			9745.83	13315.1			14635	10053.6			11130	12796.6
E9BG29_LEIDB	LDBPK_230090	Uncharacterized protein			55599.6	79901.1			47966.4	50194.1			42642.7	52146.9
E9BG32_LEIDB	LDBPK_230120	mannose-1-phosphate guanylyltransferase			53150.8	77088.4			39988.4	43900			38330	49239.1
E9BG34_LEIDB	LDBPK_230140	Cyclophilin type peptidyl-prolyl cis-trans isomerase, putative				3168			1759.26	2152.46				2950.81
E9BG35_LEIDB	LDBPK_230150	V-type proton ATPase proteolipid subunit			26971	42579.2			15019.2	23896.3			20007.2	24096.4
E9BG38_LEIDB	LDBPK_230180	Cyclic nucleotide-binding domain-containing protein			4418.54	7212.79			6800.5					8003.29
E9BG42_LEIDB	LDBPK_230220	Endoribonuclease L-PSP (Pb5), putative			157824	213531			149361	121726			119022	128549
E9BG47_LEIDB	LDBPK_230270	Uncharacterized protein			3083.06
E9BG50_LEIDB	LDBPK_230300	argininosuccinate synthase			32577	43024			24418.3	19786			10912.5	12386.5
E9BG51_LEIDB	LDBPK_230310	Pteridine reductase 1			39336.3	56915.1			28009.3	24186.7			27726.3	30764.2
E9BG58_LEIDB	LDBPK_230380	V-type proton ATPase subunit G			26845.4	19064.8			13948.8	12085.2			10621.2	10020.4
E9BG59_LEIDB	LDBPK_230390	Uncharacterized protein			2569.4	4738.28			1752	1955.02			1577.02	3297.41
E9BG61_LEIDB	LDBPK_230410	NADP-dependent alcohol dehydrogenase, putative			228138	397932			226761	216647			254346	281099
E9BG62_LEIDB	LDBPK_230420	Cytochrome c oxidase subunit 10			97802.8	61231.9			27827.9	34374.7			44426.5	36398.3
E9BG63_LEIDB	LDBPK_230430	ATP-binding cassette protein subfamily G, member 5, putative			44278	80369			46226.6	43601.3			47508	44453.6
E9BG67_LEIDB	LDBPK_230470	Aldose 1-epimerase-like protein			8050.09	13703.9			11899.1	7405.22			13874.5	14007.2
E9BG71_LEIDB	LDBPK_230510	Uncharacterized protein				19118.8	18792.1	28139.6	16256.5	9746.84
E9BG73_LEIDB	LDBPK_230530	Association with the SNF1 complex (ASC) domain-containing protein			17111.6	22377.5			13368	13813.7				18903.2
E9BG75_LEIDB	LDBPK_230550	Uncharacterized protein			8107.55	11008.7			6353.38	2964.02				7865.19
E9BG77_LEIDB	LDBPK_230570	Ribosomal RNA methyltransferase-like protein						2545.46
E9BG78_LEIDB	LDBPK_230580	Acetyl-coenzyme A synthetase (Fragment)			86030.2	131245			74507.7	74293.1			77225	89820
E9BG80_LEIDB	LDBPK_230600	5'-3' exonuclease XRNC, putative			8407.44	15940			6624.38	5270.95				8888.64
E9BG81_LEIDB	LDBPK_230610	Uncharacterized protein			26819.7	43892.3			24647.5	24647.9			18816	23222.3
E9BG82_LEIDB	LDBPK_230620	Oxidoreductase-like protein											6928.99
E9BG84_LEIDB	LDBPK_230640	Uncharacterized protein			5429.32
E9BG86_LEIDB	LDBPK_230660	Poly(A)-specific ribonuclease PARN			5217.98	10244.4			6368.54	6186.11			5060.43	3070.38
E9BG87_LEIDB	LDBPK_230670	Uncharacterized protein			3952.57	5423.95			4140.12	4646.9			2888.2	3986.7
E9BG88_LEIDB	LDBPK_230680	tRNA-binding domain-containing protein			13388.2	22327.9			12886.7	13554.5			14935.6	21181.7
E9BG91_LEIDB	LDBPK_230710	Ubiquitin-activating enzyme e1, putative	29142	47234.3	53505.1	94657.6	67579.3	30786.9	61508.4	72857.7	31166.7	26165.7	46401.8	67496.6
E9BG92_LEIDB	LDBPK_230720	Kinesin-like protein			47748.6	68053.7			38840.6	43687.3			37532.2	42547.1
E9BG93_LEIDB	LDBPK_230730	Uncharacterized protein			2336.01	3202.31			1079.83	2586.92			1533.64	2163.13
E9BG95_LEIDB	LDBPK_230760	Integral membrane protein								5444.25
E9BG98_LEIDB	LDBPK_230790	BING4 C-terminal domain-containing protein				6132.57			2672.34	3532.1
E9BG99_LEIDB	LDBPK_230800	Uncharacterized protein				4376.52				1484.7			2118.84	3264.92
E9BGA0_LEIDB	LDBPK_230810	Uncharacterized protein			154846	203567			138734	139198			114547	141149
E9BGA5_LEIDB	LDBPK_230860	3-ketoacyl-CoA thiolase-like protein			72475.2	137085			73443.5	98996.8			57204.3	81678.5
E9BGA6_LEIDB	LDBPK_230870	Cytochrome C oxidase copper chaperone (COX17)					4041.21		3298.13					3232.8
E9BGA7_LEIDB	LDBPK_230880	Acetyl-CoA synthetase, putative (Fragment)												2580.8
E9BGA8_LEIDB	LDBPK_230890	RRM domain-containing protein				7665.24			4135.67	2861.56			3333.85	4154.97
E9BGA9_LEIDB	LDBPK_230900	RNA-binding protein, putative	4245.74	14489.5	18189.2	10072.9				8789.71	15588.1	7059.39
E9BGB2_LEIDB	LDBPK_230930	Mitochondrial RNA binding protein, putative			19665.1	27290.6			19984.8	18557			17088	19168.6
E9BGB3_LEIDB	LDBPK_230940	Uncharacterized protein	419.48
E9BGB5_LEIDB	LDBPK_230960	SET domain-containing protein				1731.63
E9BGB7_LEIDB	LDBPK_230980	Actin interacting protein-like protein			12802.4	15507.2			9964.05	5201.29			9426.67	9365.45
E9BGB8_LEIDB	LDBPK_230990	SET domain-containing protein			3863.59	5083.14				3259.25			1554.38	3054.89
E9BGB9_LEIDB	LDBPK_231000	Na/H antiporter-like protein			6293.81	13302.3			8260.44	10091			6996.76	5705.7
E9BGC1_LEIDB	LDBPK_231020	Uncharacterized protein					24856.8
E9BGD0_LEIDB	LDBPK_231120	Cytosolic leucyl aminopeptidase			13197.7	19645.5			11297.1	18453			15080.5	19720.3
E9BGD1_LEIDB	LDBPK_231130	Uncharacterized protein								4556.93
E9BGD4_LEIDB	LDBPK_231160	Uncharacterized protein									13291.5
E9BGD5_LEIDB	LDBPK_231170	Uncharacterized protein			9216.93	12817.7			8799.88	7890.39			4238.93	6611.35
E9BGD6_LEIDB	LDBPK_231180	Uncharacterized protein			13506.2	19902.8			11639.8	11741.8			12696.9	13162.3
E9BGD7_LEIDB	LDBPK_231190	Uncharacterized protein			268963	349312			272467	197378			248704	280185
E9BGD8_LEIDB	LDBPK_231240	Hydrophilic acylated surface protein a (Fragment)		12399.1	11105				13781.8			14567.9	11989.5
E9BGE2_LEIDB	LDBPK_231280	HIT domain-containing protein			12838.2	16642.9				6926.84			6041.83	11669.2
E9BGE3_LEIDB	LDBPK_231290	Uncharacterized protein			6793.44	11987.7			5846.27	5191.68			4066.43	6510
E9BGE8_LEIDB	LDBPK_231340	Stealth protein CR2 conserved region 2 domain-containing protein			2435.01			1491.05
E9BGE9_LEIDB	LDBPK_231350	Uncharacterized protein			11761.5			3327.45
E9BGF2_LEIDB	LDBPK_231380	Uncharacterized protein			6354.96			7699.15						7925.32
E9BGF4_LEIDB	LDBPK_231400	Coronin			31738.5	43726.9			19783	32644.2			25691.6	27065.9
E9BGG0_LEIDB	LDBPK_231460	T-complex protein 1 subunit gamma			33290	50440.6			30674.9	32580.4			29778.1	31244.5
E9BGG5_LEIDB	LDBPK_231510	Uncharacterized protein			1938.1				2678.32
E9BGH1_LEIDB	LDBPK_231570	Dynein heavy chain, putative			13633.4	19868.6			9099.37	11858.7			7611.54	9824.56
E9BGH2_LEIDB	LDBPK_231580	YceI-like domain family protein									3790.41
E9BGH6_LEIDB	LDBPK_231620	Uncharacterized protein												3425.54
E9BGI2_LEIDB	LDBPK_231680	Succinate dehydogenase/fumarate reductase N-terminal domain-containing protein			60038.3	82777.5			38845.1	49260.7			42196.8	51697.3
E9BGI3_LEIDB	LDBPK_231690	Palmitoyltransferase								2257.36
E9BGI5_LEIDB	LDBPK_231710	Palmitoyltransferase					4509.61	5160.73		4242.12
E9BGI7_LEIDB	LDBPK_231730	Uncharacterized protein			2684.93	2757.51
E9BGI9_LEIDB	LDBPK_231750	Meckel syndrome type 1 protein				9248.38		9227.64	11253.5			8829.1	9525.58
E9BGJ3_LEIDB	LDBPK_231790	Uncharacterized protein			8686.13	10375.4			6729.56				6290.15	7887.65
E9BGJ4_LEIDB	LDBPK_231800	Vesicle transport v-SNARE N-terminal domain-containing protein			7152.67	10664.2			7314.2	6666.02			8379.46	9938.21
E9BGJ5_LEIDB	LDBPK_231810	Uncharacterized protein		2025.93						3174.5
E9BGJ6_LEIDB	LDBPK_231820	Csl4p homologue, putative			3810.28	6934.31			5953.01	3126.07			6079.39	7091.81
E9BGJ9_LEIDB	LDBPK_231850	Trichohyalin-plectin-homology domain-containing protein				6905.67							4662.88
E9BGK0_LEIDB	LDBPK_231860	GAF domain-containing protein			14084.8	24109.3			11330.9	10958.8			11865.1	11928.8
E9BGK1_LEIDB	LDBPK_231870	Uncharacterized protein	4932.79		19622.8	39890.7			22677.7	16737.2			16992.3	15112.3
E9BGK2_LEIDB	LDBPK_231880	Pyridoxal phosphate homeostasis protein			38744.7	51812.9			24248.8	29024.7			24498.5	34415.3
E9BGK3_LEIDB	LDBPK_231890	Uncharacterized protein				74924.9			81062.8	13131.5
E9BGK4_LEIDB	LDBPK_231900	Uncharacterized protein											16764.5
E9BGK5_LEIDB	LDBPK_231910	V-type proton ATPase subunit a			16928.5	32455.2			14986.4	16684.5			13539.7	19348.9
E9BGK6_LEIDB	LDBPK_231920	Protoheme IX farnesyltransferase, mitochondrial						7078.65
E9BGL2_LEIDB	LDBPK_231980	Nucleoside 2-deoxyribosyltransferase			56147.6	56481.1			21125.9	26289.4			21261	32888.1
E9BGL4_LEIDB	LDBPK_240020	Clathrin coat assembly protein, putative			23733.3	34044.7			22658.2	19759.9			20735.1	23458.3
E9BGL5_LEIDB	LDBPK_240030	Uncharacterized protein			37129.4	41823.7			21833.6	26811.2			22739.6	30478
E9BGL6_LEIDB	LDBPK_240040	60S ribosomal protein L17, putative			244420	375068			222536	261923			174702	185480
E9BGM1_LEIDB	LDBPK_240090	Uncharacterized protein			1559.5
E9BGM2_LEIDB	LDBPK_240100	Enkurin domain-containing protein			14018.2	23521.3			14903	11375.4			11082.1
E9BGM3_LEIDB	LDBPK_240110	Cap-specific mRNA (nucleoside-2'-O-)-methyltransferase				23158.4
E9BGM4_LEIDB	LDBPK_240120	Guanine nucleotide-binding protein beta subunit-like protein			6755.67	10777.8			4220.5	5651.13			5317.1	5774.44
E9BGM5_LEIDB	LDBPK_240130	Ankyrin/TPR repeat protein			20751.1	32714.9			16633.1	21848.8			18686.4	22702.1
E9BGM6_LEIDB	LDBPK_240140	Glycosomal membrane like protein			63421.4	71807			36607.1	32217.7			47754.1	57526.8
E9BGM8_LEIDB	LDBPK_240160	Phosducin thioredoxin-like domain-containing protein			10905	9525.28			5928.15	8500.72			8042.27	7043.1
E9BGN3_LEIDB	LDBPK_240210	Ubiquitin-like domain-containing protein	2498.83
E9BGN4_LEIDB	LDBPK_240220	Protein kinase, putative			3129.2	4427.87			3231.73				2623.15
E9BGN5_LEIDB	LDBPK_240230	WD repeat protein		3472.44
E9BGN6_LEIDB	LDBPK_240240	ATP-dependent RNA helicase			2671.41	3644.12			3052.72	3690.22
E9BGN9_LEIDB	LDBPK_240270	Dynein intermediate-chain-like protein	2369.51		21863.2	27224.6			29052.1	21211.5			19839.9	48904.4
E9BGP3_LEIDB	LDBPK_240310	fumarate hydratase			43151.4	64217.3			43174.4	43264.7			42766.2	45618.8
E9BGP9_LEIDB	LDBPK_240370	Aspartate aminotransferase, putative	8453.65	8437.84	14865.4	15482.4		8414.07	12222.3	10992.9	9879.52	9028.17	9444.53	12883.1
E9BGQ4_LEIDB	LDBPK_240420	Ubiquitin carboxyl-terminal hydrolase			36270.4	48928.7			36687.3	36411			27341	41644.5
E9BGQ7_LEIDB	LDBPK_240450	Uncharacterized protein		2289.09
E9BGQ8_LEIDB	LDBPK_240460	Hypothetical predicted transmembrane protein (Fragment)										9777.34
E9BGR0_LEIDB	LDBPK_240480	Uncharacterized protein	17307.4	12214.1		12929.9			17412.2		13974		24672.4	22381.7
E9BGR3_LEIDB	LDBPK_240510	Uncharacterized protein					15822.1
E9BGR5_LEIDB	LDBPK_240530	DNAJ domain protein, putative			22014.4	19247.7			14210	17346.9			16873.1	19065.6
E9BGR9_LEIDB	LDBPK_240570	Uncharacterized protein		2795.94
E9BGS7_LEIDB	LDBPK_240650	Kinesin-like protein			37666.8	49989.1			31438.7	32669.9			27897.5	27426
E9BGT0_LEIDB	LDBPK_240680	Protein kinase, putative	16030					23542.5	21030.7	19379.5		22886.9
E9BGT1_LEIDB	LDBPK_240690	Myo-inositol/proton symporter (MIT)								3577.35
E9BGT6_LEIDB	LDBPK_240740	Signal recognition particle 54 kDa protein			4417.75	11866.6			5953.64	7690.36			6114.84	5048.14
E9BGT8_LEIDB	LDBPK_240760	Uncharacterized protein								9873.27				11346.2
E9BGU0_LEIDB	LDBPK_240780	Malic enzyme			62133.7	95292.1			53932.8	53427.5			57771.6	72867.3
E9BGU1_LEIDB	LDBPK_240790	Malic enzyme, putative			24081.3	36193.1			20529.7	18882.4			24598	27586.3
E9BGU6_LEIDB	LDBPK_240840	Inositol polyphosphate phosphatase, putative	30937.8	27139.5		25182.9	17979.6	17580	22948.7	22505.3	26626	27175.4	27713	30210.1
E9BGU7_LEIDB	LDBPK_240850	Mitochondrial SSU ribosomal protein			4459.65	5800.54								2602.34
E9BGU8_LEIDB	LDBPK_240860	Dynein arm light chain, putative			28916.7	31129.4			24980.3	17428.4			16201.6	25228.5
E9BGU9_LEIDB	LDBPK_240870	Triosephosphate isomerase			192201	231160			137370	127357			120397	155835
E9BGV0_LEIDB	LDBPK_220690	Uncharacterized protein							4012.13
E9BGW2_LEIDB	LDBPK_240990	Uncharacterized protein	21470.4		18003.2	16583.7		17980.2			17204			16423.2
E9BGW4_LEIDB	LDBPK_241010	Replication factor C, subunit 1, putative			5386.43	6369.01			2972.81	3517.66			2933.22	4045.27
E9BGW7_LEIDB	LDBPK_241040	F-box domain-containing protein												2120.98
E9BGW8_LEIDB	LDBPK_241050	Dynein light chain, putative			23006.3	30963.5			17801.9	19812.6			20705	18916.4
E9BGW9_LEIDB	LDBPK_241060	Uncharacterized protein							2427.1
E9BGX3_LEIDB	LDBPK_241100	DNAJ domain protein, putative										18230.2
E9BGX8_LEIDB	LDBPK_241150	Uncharacterized protein			14468.2	23476.2			12443.2	13164.6				12564.7
E9BGX9_LEIDB	LDBPK_241160	Actin-interacting protein-like protein									11434.5
E9BGY0_LEIDB	LDBPK_241170	EF-hand domain-containing protein			21630.2	26148.3		14685			16426.5	15871.2
E9BGY4_LEIDB	LDBPK_241210	Ribosomal RNA-processing protein 14/surfeit locus protein 6 C-terminal domain-containing protein								8080.13
E9BGY7_LEIDB	LDBPK_241240	Translation factor sui1, putative			18287.3	36084.4			13480.3	20223.1			18918.4	16569.9
E9BGY9_LEIDB	LDBPK_241260	Zinc finger PHD-type domain-containing protein			5545.76		4871.1
E9BGZ8_LEIDB	LDBPK_241350	Peptidyl-prolyl cis-trans isomerase-like protein			3808.4				1843.28	3414.13				2561.62
E9BGZ9_LEIDB	LDBPK_241360	Uncharacterized protein			5306.67	4736.04			2369.51	3419.79			3186.42	3875.29
E9BH00_LEIDB	LDBPK_241370	Uncharacterized protein			5775.72	6307.44							3015.93	3135.13
E9BH03_LEIDB	LDBPK_241400	Uncharacterized protein		18580.7
E9BH18_LEIDB	LDBPK_241550	WD_REPEATS_REGION domain-containing protein			8841.02	14067.3			8107.63	7140.68			6371.04	9253.75
E9BH19_LEIDB	LDBPK_241560	IgE-dependent histamine-releasing factor, putative			423030	675598			268526	372023			345692	488457
E9BH23_LEIDB	LDBPK_241610	AP complex subunit sigma				3274.37
E9BH25_LEIDB	LDBPK_241630	Uncharacterized protein			23313.9	33956.2			26291.8	26498.1			19408.7	20307.1
E9BH26_LEIDB	LDBPK_241640	RRM domain-containing protein			12625.3	18444.7			11564.5	16482.8			11353.2	16124.2
E9BH27_LEIDB	LDBPK_241650	UBA domain-containing protein			7326.19	13767.1			8972.02	10770.7			7260.85	6606.93
E9BH29_LEIDB	LDBPK_241670	Uncharacterized protein			30359	34018.7			24389.8	23049.2			14464.4	22954.2
E9BH30_LEIDB	LDBPK_241680	Ring-box protein, putative	5034.18		9534.71	5866.51			7091.95
E9BH31_LEIDB	LDBPK_241690	Thioredoxin-like_fold domain-containing protein							4180.09
E9BH32_LEIDB	LDBPK_241700	Succinate dehydrogenase [ubiquinone] flavoprotein subunit, mitochondrial			41189.6	63402.5			37882.6	43368.1			34130.4	37810.8
E9BH33_LEIDB	LDBPK_241710	Fatty acyl-CoA reductase				5024.63				3639.12
E9BH43_LEIDB	LDBPK_241810	Aminomethyltransferase folate-binding domain-containing protein				2543.88			1727.73				2744.33	4254.47
E9BH46_LEIDB	LDBPK_241840	Inhibitor of cysteine peptidase			22821.3	24946.4			16233.1	14384.7			17572.1	25121.9
E9BH48_LEIDB	LDBPK_241860	RRM domain-containing protein			36123	33988			24478.7	20633.1			18364.9	29741.5
E9BH49_LEIDB	LDBPK_241870	Uncharacterized protein			91839.4	102312			63514.8	54461.4			49077.9	65404
E9BH53_LEIDB	LDBPK_241910	Lysophospholipase, putative			88215	127092			61781	68368.6			56626.2	53546.1
E9BH54_LEIDB	LDBPK_241920	Hypothetical predicted multi-pass transmembrane protein			4880.77	3887.83			4605.33	2292.01			3369.61
E9BH56_LEIDB	LDBPK_241940	Uncharacterized protein				13699			9404.28	8600			5876.1	9620.64
E9BH58_LEIDB	LDBPK_241960	Cyclin 10	4407.21
E9BH59_LEIDB	LDBPK_241970	Guanine nucleotide-binding protein subunit beta-like protein			15790.9	23497.2			26297.7	9508.52			16328.3	19245.9
E9BH60_LEIDB	LDBPK_241980	Uncharacterized protein				4126.63
E9BH62_LEIDB	LDBPK_242000	Uncharacterized protein							4389.54
E9BH63_LEIDB	LDBPK_242010	Inositol-1,3,4-trisphosphate 5/6-kinase				7294.74			5242.85					6290.73
E9BH65_LEIDB	LDBPK_242030	Uncharacterized protein			5981.08	9053.99			7015.44	5150.46			7043.12	5212.99
E9BH68_LEIDB	LDBPK_242060	STOP axonemal protein			99739	130461			70719.3	76900.4			49711.9	75145
E9BH69_LEIDB	LDBPK_242070	Uncharacterized protein				6263.23								2689.68
E9BH73_LEIDB	LDBPK_242110	3-oxoacyl-(Acyl-carrier protein) reductase, putative			19883.4	35581.6			13115.5	12124.1			16871.6	15305.6
E9BH76_LEIDB	LDBPK_242140	60S ribosomal protein L26, putative (Fragment)			80880.6	146113			82663.6	101862			71687.8	90885.3
E9BH77_LEIDB	LDBPK_242150	Transketolase			96285	147745			86533.9	72744.1			76792.7	95615
E9BH78_LEIDB	LDBPK_242160	40S ribosomal protein S8			169505	266052			145057	176218			156849	184535
E9BH82_LEIDB	LDBPK_242200	Hydroxymethylglutaryl-coenzyme A synthase N-terminal domain-containing protein	3859.79		103825	140898			96023.5	99444.8	6388.15	4252.18	86312.1	104890
E9BH86_LEIDB	LDBPK_242240	Uncharacterized protein		9629.31
E9BH87_LEIDB	LDBPK_242250	GP-PDE domain-containing protein			17507	21481.6			17259.5	17245.5			14998.4	15725.8
E9BH91_LEIDB	LDBPK_242290	Uncharacterized protein		6333.86
E9BH92_LEIDB	LDBPK_242310	Uncharacterized protein		9688.53			4030.86		8861.62	6412.01				9373.76
E9BH95_LEIDB	LDBPK_242340	Fatty-acid desaturase, putative			4347.8	13824.8			7326.35	9701.18			3711.73	6154.91
E9BHA2_LEIDB	LDBPK_242410	Mitogen-activated protein kinase			8379.66	12083.7			10556.1	6932.9			11003.3	14154.6
E9BHA7_LEIDB	LDBPK_250030	C2H2-type domain-containing protein						2449.36					3228.81
E9BHA9_LEIDB	LDBPK_250050	Uncharacterized protein							8101.38
E9BHB2_LEIDB	LDBPK_250080	Poly(A)-binding protein, putative			24269.8	30630.9			16633.5	19119.9			13504.9	19628.6
E9BHB3_LEIDB	LDBPK_250090	t-SNARE coiled-coil homology domain-containing protein				6523.34			5851.99	6245.87
E9BHB6_LEIDB	LDBPK_250120	Electron transfer flavoprotein subunit beta			76785.7	108189			58433.6	52820			52823.4	61452.6
E9BHB8_LEIDB	LDBPK_250140	Uncharacterized protein												11035.6
E9BHC1_LEIDB	LDBPK_250170	Cleavage and polyadenylation specificity factor subunit 2			5536.21	9626.64			5429.69	5129.45				7820.71
E9BHC3_LEIDB	LDBPK_250190	Ubiquitin carboxyl-terminal hydrolase			18172.9	26742.4			15754.1	16056.2			18390.3	21398.6
E9BHC4_LEIDB	LDBPK_250200	Uncharacterized protein			10358	15853.1			11613.2	11697.1		5057.43	9898.87	13174.8
E9BHD0_LEIDB	LDBPK_250260	Dynein light chain			12444.4	16536.6			12643.4	13979.3			12549.4	12242.2
E9BHD3_LEIDB	LDBPK_250290	Uncharacterized protein				8030.81			6610.81	6807.69				6939.37
E9BHD4_LEIDB	LDBPK_250300	Diphthine--ammonia ligase	2042.39
E9BHD5_LEIDB	LDBPK_250310	Uncharacterized protein			11614.3	12812.9			8448.28	7739.48			6885.12	10072.3
E9BHE4_LEIDB	LDBPK_250400	Uncharacterized protein			14590						16280.5	22754.8		18311
E9BHE8_LEIDB	LDBPK_250440	Guanine nucleotide-binding protein subunit beta-like protein				6977	3645.55			4673.5
E9BHF3_LEIDB	LDBPK_250490	Uncharacterized protein									1800.85
E9BHF5_LEIDB	LDBPK_250510	RNA-binding protein, putative, UPB2	6916.23	6552.53	902240	903040		8545.1	546116	478437	2019.97	10306.7	474030	747900
E9BHF8_LEIDB	LDBPK_250540	ATP-binding cassette protein subfamily B, member 1, putative			10406.1	15482.1			8914.41	12037.2			8567.2	10867.7
E9BHF9_LEIDB	LDBPK_250550	Scd6-like Sm domain family protein	2716.39		158786	208017			138701	126804			107311	142299
E9BHG4_LEIDB	LDBPK_250600	ATP synthase subunit e, mitochondrial			93038.3	125833			85339.5	75549.2			50422.5	91747.8
E9BHG5_LEIDB	LDBPK_250610	Uncharacterized protein			16711.1	14184.6			8259.03	11351.5			12093.5	9785.84
E9BHG9_LEIDB	LDBPK_250650	Uncharacterized protein		1753.76
E9BHH0_LEIDB	LDBPK_250660	C2H2-type domain-containing protein	15541.2
E9BHH2_LEIDB	LDBPK_250680	Epsin, putative			24193.6	34428.1			12799.1	16478.3			12327.8	18659.4
E9BHH4_LEIDB	LDBPK_250700	Uncharacterized protein	12367.8	6476.93		10852.6		8026.58					8232.4
E9BHH6_LEIDB	LDBPK_250720	SCAMP family protein			4631.73	6512.65			3990.54	5658.22			4755.68	5937.54
E9BHH7_LEIDB	LDBPK_250730	Uncharacterized protein			32737.7	47448.3			25158.1	27616.6			19510.2	26464.4
E9BHH8_LEIDB	LDBPK_250740	Eukaryotic translation initiation factor 5A			236511	302796			218853	190480			163360	242081
E9BHI0_LEIDB	LDBPK_250760	Eukaryotic initiation factor 5a, putative											2481.66
E9BHI2_LEIDB	LDBPK_250780	Protein phosphatase, putative	14700.9		52064	80525.4			50804.3	60288.6			42504.2	53984.3
E9BHI3_LEIDB	LDBPK_250790	Uncharacterized protein				16017.9	12515.9	17445.7			13153.8
E9BHI9_LEIDB	LDBPK_250850	Prefoldin subunit 4			15896.4				13302.9				12911.4
E9BHJ0_LEIDB	LDBPK_250860	Uncharacterized protein			5676.02	5272.75			2834.34	1585.27			3057.18	3150.35
E9BHJ3_LEIDB	LDBPK_250890	Uncharacterized protein		13757.6
E9BHJ8_LEIDB	LDBPK_250940	Peptidyl-prolyl cis-trans isomerase	39951.5		1200000	932004		28641.3	577843	569945	20331.9	33116.2	516845	813869
E9BHK1_LEIDB	LDBPK_250970	Uncharacterized protein												10282.1
E9BHK5_LEIDB	LDBPK_251010	Dynein heavy chain, putative			40789.5	58497.3			38836.5	41032.6			35513.6	36922.2
E9BHK6_LEIDB	LDBPK_251020	Complex 1 LYR protein domain-containing protein			14745.3	20540.9			9119.69	9452.46			12615	13757.7
E9BHK7_LEIDB	LDBPK_251030	Uncharacterized protein			9977.28	12585.5			12061.5	11245.2			11302.4	11199.4
E9BHK8_LEIDB	LDBPK_251040	Fe2OG dioxygenase domain-containing protein				4982.54			2492.63					2838.99
E9BHL4_LEIDB	LDBPK_251100	Uncharacterized protein (Fragment)				8255.29								5280.94
E9BHL5_LEIDB	LDBPK_251110	Uncharacterized protein			15784	21871.7			14389.2	15464.3			14813.7	17625
E9BHL6_LEIDB	LDBPK_251120	RRM domain-containing protein			22385.7	35433.4			24664.1	22372.4			20022.9	23211.4
E9BHL7_LEIDB	LDBPK_251130	MGT2 magnesium transporter			11850.6	21831.7			10746.8	11064.8			15089	13689.1
E9BHL8_LEIDB	LDBPK_251140	DNAj-like protein			12208.5	12680.1			8750.03	10746				7270.54
E9BHM0_LEIDB	LDBPK_251160	Aldehyde dehydrogenase, mitochondrial			32343.8	52265.5			33468.4	36628.2			28526.8	34830.1
E9BHM1_LEIDB	LDBPK_251170	Cytochrome c oxidase VII, putative			96477.5	132369			59830	62768.2			46947.4	61949.6
E9BHM2_LEIDB	LDBPK_251180	Uncharacterized protein			25452.3	26745.1			14688.1	13523.8			12552.1	16438.3
E9BHM3_LEIDB	LDBPK_251190	Alpha-tubulin N-acetyltransferase				7464.18			1688.36	2678.79
E9BHM5_LEIDB	LDBPK_251210	ATP synthase subunit beta	940143	889091	1280000	1760000	1070000	771421	1150000	1210000	1060000	833542	949320	1040000
E9BHM6_LEIDB	LDBPK_251220	40S ribosomal protein S25			78810.4	142820			67062.4	81578.5			55034.3	77287.7
E9BHM8_LEIDB	LDBPK_251240	Uncharacterized protein											8005.36
E9BHM9_LEIDB	LDBPK_251250	Uncharacterized protein			8881.6			5932.17	8671.56	9542.43			9616.38	10794.1
E9BHN4_LEIDB	LDBPK_251300	Uncharacterized protein									10543.7
E9BHN6_LEIDB	LDBPK_251320	NPL4 domain-containing protein				4990.42
E9BHN7_LEIDB	LDBPK_251330	Uncharacterized protein				9684.15			5189.21	4171.9			5091.75	4925.5
E9BHN8_LEIDB	LDBPK_251340	Uncharacterized protein	3730.73		11009.3	12570.1			7193.58	5946.47			7394.07	9661.97
E9BHN9_LEIDB	LDBPK_251350	DNA-directed RNA polymerase ii			5410.01	8294.64				5252.35
E9BHP1_LEIDB	LDBPK_251370	Structure-specific endonuclease subunit SLX1 homolog								3561.53
E9BHP2_LEIDB	LDBPK_251380	Protein transport protein Sec24C, putative			6253.72	7160.99			6720.25	7177.51			5952.92	5758.49
E9BHP5_LEIDB	LDBPK_251410	TAP42-like family protein	21211.2						4500.15
E9BHP6_LEIDB	LDBPK_251420	Uncharacterized protein					9992.2							19893
E9BHP8_LEIDB	LDBPK_251440	SURP motif domain-containing protein			10869.7		4308.94							12157.5
E9BHQ0_LEIDB	LDBPK_251460	GTP-binding nuclear protein			70981	98800.1			47495.2	65205.2			27359.6	38415.3
E9BHQ1_LEIDB	LDBPK_251470	Uncharacterized protein			16405.7	25477.9			17449.6	12268.4			19432.4	12732.8
E9BHQ6_LEIDB	LDBPK_251520	DM10 domain-containing protein			9759.35	18482.8			12634.2	12730			9718.99	14295.2
E9BHQ7_LEIDB	LDBPK_251530	Cyclin												3273.05
E9BHQ8_LEIDB	LDBPK_251540	Calpain family cysteine protease-like protein											20946.9
E9BHR1_LEIDB	LDBPK_251570	Uncharacterized protein						1175.07	2090.86
E9BHR4_LEIDB	LDBPK_251600	Uncharacterized protein			16577.8	22788.8			12444.6	16011.3			11726	15423
E9BHR8_LEIDB	LDBPK_251640	Casein kinase I, putative			12329.5	19499.9				11455.7				7779.49
E9BHS0_LEIDB	LDBPK_251660	WD_REPEATS_REGION domain-containing protein			6961.4	10380.8			6608.39	6217.21			6612.03	6480.62
E9BHS1_LEIDB	LDBPK_251670	Uncharacterized protein			39603.8	56704.1			30193.9	33340.5			25547.6	36791.8
E9BHS2_LEIDB	LDBPK_251680	Uncharacterized protein			104076	138010			71471.8	80919.7			61143.7	85727.5
E9BHS6_LEIDB	LDBPK_251720	Translation elongation factor KOW-like domain-containing protein			6826.01	11798.7			4790.98	6805.34			10533	8460.54
E9BHS7_LEIDB	LDBPK_251730	Uncharacterized protein				55967.7			50000.5				64613.7	61074.4
E9BHS9_LEIDB	LDBPK_251750	Uncharacterized protein				5300.44			3272.6	4037.32			2813.34	4324.86
E9BHT1_LEIDB	LDBPK_251770	Uncharacterized protein							25878
E9BHT3_LEIDB	LDBPK_251790	Pyruvate dehydrogenase E1 component subunit beta			122634	185547			112405	109721			111041	121416
E9BHT4_LEIDB	LDBPK_251800	Uncharacterized protein			3721.15	5057.4			4163.01	2617.39			1742.72	2810.9
E9BHT8_LEIDB	LDBPK_251840	RecQ mediated genome instability protein 1 N-terminal domain-containing protein			5513.26
E9BHT9_LEIDB	LDBPK_251850	3-oxo-5-alpha-steroid 4-dehydrogenase, putative			201685	296166			162086	172911			151739	162912
E9BHU3_LEIDB	LDBPK_251890	Uncharacterized protein								5482.61			6554.02	8111.46
E9BHU4_LEIDB	LDBPK_251900	Uncharacterized protein			39443.2	57533.4			41523.4	41234.7			35679.6	41899.6
E9BHU6_LEIDB	LDBPK_251920	Uncharacterized protein			15117.2	24736.9			14555.9	15644.2			13835.6	15249.7
E9BHU8_LEIDB	LDBPK_251940	TPM domain-containing protein									1346.96
E9BHV1_LEIDB	LDBPK_251970	Proteasome assembly chaperone 3				2608.81
E9BHV2_LEIDB	LDBPK_251980	DNA/pantothenate metabolism flavoprotein C-terminal domain-containing protein				6015.42			5854.04	3464.27
E9BHV4_LEIDB	LDBPK_252000	MalT-like TPR region domain-containing protein			4448.93	7073.31			6462.02	4324.2			6576.64	5115.98
E9BHW0_LEIDB	LDBPK_252060	Uncharacterized protein			24151.1	32298.9			26068				21381.8	21782.5
E9BHW1_LEIDB	LDBPK_252070	Protein kinase, putative										2421.84
E9BHW3_LEIDB	LDBPK_252090	HpcH/HpaI aldolase/citrate lyase domain-containing protein			62028.2	78791.9			41204.1	48056.4			27253	43461.1
E9BHW4_LEIDB	LDBPK_252100	(d)CMP kinase	5498.4		54239.3	72619.5			39978.2	42393.6			37589.5	49165.1
E9BHW5_LEIDB	LDBPK_252110	FCP1 homology domain-containing protein					10129.4		7288.27	7513.89
E9BHW9_LEIDB	LDBPK_252150	Rieske domain-containing protein				7900.13
E9BHX1_LEIDB	LDBPK_252170	Uncharacterized protein			53321.6	59400.9			28207.8	24103.6			21742.8	32046.6
E9BHX3_LEIDB	LDBPK_252190	TPR_REGION domain-containing protein				13075.9				4983.68				6339.94
E9BHX5_LEIDB	LDBPK_252210	Eukaryotic translation initiation factor 3 30 kDa subunit			23896.7	37702.7		4177.8	29086.1	16781.8			26458.5	29961.2
E9BHX6_LEIDB	LDBPK_252220	Succinate--CoA ligase [ADP-forming] subunit alpha, mitochondrial			74230.7	106693			64545.4	76633.5			57455.2	70173.1
E9BHX8_LEIDB	LDBPK_252240	BRO1 domain-containing protein			7787.24	15078.8			8938.62	6164.58			4774.46
E9BHX9_LEIDB	LDBPK_252250	Uncharacterized protein				27138.1
E9BHY2_LEIDB	LDBPK_252280	Vacuolar protein sorting-like protein							1773.05
E9BHY4_LEIDB	LDBPK_252300	Uncharacterized protein			37172.7	52793.4			39351	39536.8			31822.6	41549.1
E9BHZ2_LEIDB	LDBPK_252380	Uncharacterized protein			6050.43					4709.72		5031.31
E9BHZ4_LEIDB	LDBPK_252400	RING-type domain-containing protein		19228.4
E9BHZ6_LEIDB	LDBPK_252420	Uncharacterized protein				3037.22							1307.43	1499.81
E9BHZ7_LEIDB	LDBPK_252430	Uncharacterized protein										4388.45
E9BHZ8_LEIDB	LDBPK_252440	VPS9 domain-containing protein	38067.8
E9BHZ9_LEIDB	LDBPK_252450	Serine/threonine-protein kinase, putative			33054	48675.5			27463	33214.8			28461.7	29351.2
E9BI01_LEIDB	LDBPK_252470	PUM-HD domain-containing protein			7366.92	14056.1			8107.5	7989.83			8015.74	9029.83
E9BI03_LEIDB	LDBPK_252490	Uncharacterized protein						11178					18209.6
E9BI06_LEIDB	LDBPK_252520	PH domain-containing protein			41318.9	64715.7			31338.6	34930.2			26469.5	34900.8
E9BI07_LEIDB	LDBPK_252530	Uncharacterized protein			3306.99	5696.38			3535.04	3895.92			2576.51	4806.54
[truncated: 12,221 more rows]

## Sheet: Initial filtered data
Protein name	Gene name	Protein description	1-A	1-B	1-C	1-D	2-A	2-B	2-C	2-D	3-A	3-B	3-C	3-D
TMA7B_HUMAN	TMA7B	Translation machinery-associated protein 7B	392241	355942	392476	197271	348757	260333	272071	220433	362672	387554	292780	350727
NUD4B_HUMAN	NUDT4B	Diphosphoinositol polyphosphate phosphohydrolase NUDT4B	10579.9	13145.9	17122.9	15080.1	7843.81	7007.82	11271.3	10565.9	16053.2	11467.9	11007.5	10444.8
LVK55_HUMAN	IGLV11-55	Probable non-functional immunoglobulin lambda variable 11-55		2239.09
TVBX1_HUMAN	TRBV24-1	T cell receptor beta variable 24-1								5422.72
TVA36_HUMAN	TRAV36DV7	T cell receptor alpha variable 36/delta variable 7					2660.2
TVA23_HUMAN	TRAV23DV6	T cell receptor alpha variable 23/delta variable 6		2544.65
SIM26_HUMAN	SMIM26	Small integral membrane protein 26				3360.66	4126.49			2700.59		3769.21	4720.34	3888.17
CC187_HUMAN	CCDC187	Coiled-coil domain-containing protein 187		25162.9
TVG10_HUMAN	TRGV10	Probable non-functional T cell receptor gamma variable 10	1941.8	2402.46	3861.9	3891.96					3696.8	3787.61
TVA14_HUMAN	TRAV14DV4	T cell receptor alpha variable 14/delta variable 4										15067.5
TVB68_HUMAN	TRBV6-8	T cell receptor beta variable 6-8					3789.34
HV315_HUMAN	IGHV3-15	Immunoglobulin heavy variable 3-15		5297.57	5774.03	4743.52
HV226_HUMAN	IGHV2-26	Immunoglobulin heavy variable 2-26		5911.87										4558.53
HV373_HUMAN	IGHV3-73	Immunoglobulin heavy variable 3-73					4977.61
KVD43_HUMAN	IGKV1D-43	Immunoglobulin kappa variable 1D-43	4474.63	4943.75			5002.13	5091.28	4842.81	3568.32	3149.83	4314.05	5224.1
TVA24_HUMAN	TRAV24	T cell receptor alpha variable 24							13066.1
GAL3A_HUMAN;GAL3B_HUMAN	GATD3;GATD3B	Putative glutamine amidotransferase-like class 1 domain-containing protein 3B, mitochondrial	109346	169139	152576	145197	154250	98960.2	127066	118232	142229	180817	128515	137377
PIOS1_HUMAN	PIGBOS1	Protein PIGBOS1	36616.6	20163.6	19481.9	27937.1	38047.8	43039.3	37084.1	36498.7	28148.7	25380.9	23034.8	33539.1
HV316_HUMAN	IGHV3-16	Probable non-functional immunoglobulin heavy variable 3-16								6531.13
HV118_HUMAN	IGHV1-18	Immunoglobulin heavy variable 1-18	4862.09
HV124_HUMAN	IGHV1-24	Immunoglobulin heavy variable 1-24	3147.22	4582.44
KV108_HUMAN	IGKV1-8	Immunoglobulin kappa variable 1-8	2363.67
KV224_HUMAN	IGKV2-24	Immunoglobulin kappa variable 2-24			1201.25
KV106_HUMAN	IGKV1-6	Immunoglobulin kappa variable 1-6											5092.65
KV112_HUMAN;KVD12_HUMAN	IGKV1-12;IGKV1D-12	Immunoglobulin kappa variable 1-12	8111.36								8631.06
PRA10_HUMAN;PRA33_HUMAN	PRAMEF10;PRAMEF33	PRAME family member 33										2483.2
HV64D_HUMAN	IGHV3-64D	Immunoglobulin heavy variable 3-64D										23003.8
PMA6F_HUMAN	PNMA6F	Paraneoplastic antigen Ma6F		7092.89
PMA6E_HUMAN	PNMA6E	Paraneoplastic antigen Ma6E		4107.1			2822.37
HV5X1_HUMAN	IGHV5-10-1	Immunoglobulin heavy variable 5-10-1										13839.3
TVB27_HUMAN	TRBV27	T cell receptor beta variable 27				4940.77							3551.34
TVB61_HUMAN	TRBV6-1	T cell receptor beta variable 6-1	2048.58								1819.5			3040.49
TVBJ3_HUMAN	TRBV10-3	T cell receptor beta variable 10-3					8484.69
CD3CH_HUMAN	CD300H	Protein CD300H							9745.47
CT47C_HUMAN	CT47C1	Cancer/testis antigen family 47 member C1					7434.99	8016.13		9242.72
KLF18_HUMAN	KLF18	Kruppel-like factor 18							5321.05		7665.6		4740.69
CA232_HUMAN	C1orf232	Uncharacterized protein C1orf232				6518.67		3004.35		2962.27
CENL3_HUMAN	CENPVL3	Centromere protein V-like protein 3				5185.85					6510.63	7445.3	7676.95
LBHD2_HUMAN	LBHD2	LBH domain-containing protein 2				4818.46
MMPOS_HUMAN	MMP24OS	Protein MMP24OS	23072.3			29950.7
OR4M2_HUMAN;ORM2B_HUMAN	OR4M2;OR4M2B	Olfactory receptor 4M2										4163.62
LCE6A_HUMAN	LCE6A	Late cornified envelope protein 6A	18413.5	12826	14003.6	19182.9	11312.8			16864.5	14112.1	16567.8	16833.3	17429.9
TEX49_HUMAN	TEX49	Testis-expressed protein 49												3319.22
EDD13_HUMAN	EDDM13	Epididymal protein 13				7409.57
CIROP_HUMAN	CIROP	Ciliated left-right organizer metallopeptidase	5008.34						5442.35
C97D2_HUMAN	CFAP97D2	Uncharacterized protein CFAP97D2		39620.4					21677.2		18878.3
CC195_HUMAN	CCDC195	Putative coiled-coil domain-containing protein 195							5203.13
BRDOS_HUMAN	BRD3OS	Putative uncharacterized protein BRD3OS	2148.82								2698.44
CQ113_HUMAN	C17orf113	Uncharacterized protein C17orf113						11075.2					21138.2	18801.5
CHD9N_HUMAN	CHD9NB	CHD9 neighbor protein	14022.1	12779.5		11938.7		9488.09		16420.9	11708.3		11024.9	13367.4
F237B_HUMAN	FAM237B	Protein FAM237B	5156.88				4838.94			9430.11		3973.23
CC194_HUMAN	CCDC194	Coiled-coil domain-containing protein 194				3691.83		4893.09	4219.09	3334.67			5539.07
PRS51_HUMAN	PRSS51	Serine protease-like protein 51					2318.81
F240A_HUMAN	FAM240A	Protein FAM240A					4959.71					3745.35
F240C_HUMAN	FAM240C	Protein FAM240C									1495.34
F240B_HUMAN	FAM240B	Protein FAM240B				7378.98
TM269_HUMAN	TMEM269	Transmembrane protein 269								8337.91
PVLEF_HUMAN	PVALEF	Parvalbumin-like EF-hand-containing protein								18104.9			13346.5
CPHXL_HUMAN	CPHXL	Cytoplasmic polyadenylated homeobox-like protein										876.913
TFKLK_HUMAN	TAF11L11	TATA-box-binding protein-associated factor 11-like protein 11		3422.99
MSD7_HUMAN	MSANTD7	Myb/SANT-like DNA-binding domain-containing protein 7		6127.32	6264.3
ZN722_HUMAN	ZNF722	Zinc finger protein 722									13234.7
GSTT4_HUMAN	GSTT4	Glutathione S-transferase theta-4		28238.6
S72L6_HUMAN	SSU72L6	RNA polymerase II subunit A C-terminal domain phosphatase SSU72 like protein 6			3130.07
PERC1_HUMAN	PERCC1	Protein PERCC1										20964.1
PMIS2_HUMAN	PMIS2	Transmembrane protein PMIS2				4032.39							3830.61
OSP4B_HUMAN	OOSP4B	Oocyte-secreted protein 4B								5213.54
H2AL3_HUMAN	H2AL3	Histone H2A-like 3				4642.36
PNT87_HUMAN	LINC-PINT	Transcriptional regulator PINT87aa	7223.35	6734.18			9313.22		6201.72	10039.3	6931.73		5748.25
TVB31_HUMAN	TRBV3-1	T cell receptor beta variable 3-1		13514.6	17830.7			9431.02					11996.6
TVB41_HUMAN	TRBV4-1	T cell receptor beta variable 4-1	6564.79									5314
HAPR2_HUMAN	HAPSTR2	HUWE1-associated protein modifying stress responses 2		28637.3
S12A8_HUMAN	SLC12A8	Solute carrier family 12 member 8			4419.91		3978.2	3932.94	2693.16	3616.99			6106.06
RBM47_HUMAN	RBM47	RNA-binding protein 47	25866.9	24305.8	22129.9	28266	27346.3	37193.4	32334.8	34133.2	26699.9	29026	33158.7	31445.1
UBA6_HUMAN	UBA6	Ubiquitin-like modifier-activating enzyme 6	120547	117116	113423	120909	106063	113356	122926	118059	114860	113825	120599	117798
ESYT2_HUMAN	ESYT2	Extended synaptotagmin-2	269106	257650	277204	278699	280757	280103	299145	307002	323590	304555	300358	294846
ESYT3_HUMAN	ESYT3	Extended synaptotagmin-3					13586.6
TRDV2_HUMAN	TRDV2	T cell receptor delta variable 2												1831.18
BLT3B_HUMAN	BLTP3B	Bridge-like lipid transfer protein family member 3B	24167.6	18910.9	25532.1	22883.5	29328.9	31121.4	23934.6	24706.9	22434.1	29355.5	24988.6	26628.8
SHOT1_HUMAN	SHTN1	Shootin-1	63016.2	54169.7	57329.3	45794.4	56142.3	72170.1	58703.9	61362	58564.7	59112.8	51908	53189.6
TM223_HUMAN	TMEM223	Transmembrane protein 223	19016.7	21286.9	21077.7	22803.2	18693.2	20403.4	21086.9	23995.9	20887.3	20264	19434	20807.7
SHSA3_HUMAN	SHISA3	Protein shisa-3 homolog							7483.44
RHG10_HUMAN	ARHGAP10	Rho GTPase-activating protein 10	18721	19409.4	19115.8	15823.2	17696.5	18210	19544.3	17375.9	21276.4	18056.5	21518.3	17497.9
ODAM_HUMAN	ODAM	Odontogenic ameloblast-associated protein									5700.94
ARH37_HUMAN	ARHGEF37	Rho guanine nucleotide exchange factor 37			4316.06		5389.98	5644.22	5075.56		3022.62
HACL2_HUMAN	ILVBL	2-hydroxyacyl-CoA lyase 2	18692.9	25554.5	31031.8	24955.9	27548.3	18048.7	24949.1	30038.8	28695.8	25558.7	24185.6	21818.5
NDUF8_HUMAN	NDUFAF8	NADH dehydrogenase [ubiquinone] 1 alpha subcomplex assembly factor 8												4204.25
ELOV7_HUMAN	ELOVL7	Elongation of very long chain fatty acids protein 7	46319.2		20502.4	6301.75		19537.7	24682.8	9228.29		34337.4
SRCRL_HUMAN	SSC5D	Soluble scavenger receptor cysteine-rich domain-containing protein SSC5D						7551.59
PL8L1_HUMAN	PLAC8L1	PLAC8-like protein 1		5326.2
SPD2B_HUMAN	SH3PXD2B	SH3 and PX domain-containing protein 2B	10315.2	15329.6	12381.4	14030.1	9011.14	12956.4	13110.1	11938.1	9522.26	6436.51	7756.84	9810.08
ZC12D_HUMAN	ZC3H12D	Probable ribonuclease ZC3H12D	25184.8	21352.7	17723.1	20994.7	18733.6	22250	12807.4	18785.2	19880.4	19860.5	15979	19403.6
MAGBG_HUMAN	MAGEB16	Melanoma-associated antigen B16		1939.57
TTC24_HUMAN	TTC24	Tetratricopeptide repeat protein 24									5321.06
PIPSL_HUMAN	PIPSL	Putative PIP5K1A and PSMD4-like protein									5183.68
NBAS_HUMAN	NBAS	NBAS subunit of NRZ tethering complex	43994.4	46811.9	46768.2	49616.6	44676	43078.9	50292.8	48933.9	49649.2	51270.6	52610.6	47351.1
SMCO3_HUMAN	SMCO3	Single-pass membrane and coiled-coil domain-containing protein 3						5935.23
HYKK_HUMAN	HYKK	Hydroxylysine kinase		4217.06
F234B_HUMAN	FAM234B	Protein FAM234B	14072.7	11989.4	12799.2	7441.03	10783.8	9914.1	11826.5	9355.67	11956.1	8638.39	10038.8	9128.97
DEND3_HUMAN	DENND3	DENN domain-containing protein 3	76473.3	66269.6	62534.5	56764.4	38719	46070.8	54776	57981.9	52718	55977.2	49259.1	54768.3
T131L_HUMAN	TMEM131L	Transmembrane protein 131-like	1681.02				1992.25	1902.72			2179.22	2574.79	1907.51
VWA8_HUMAN	VWA8	von Willebrand factor A domain-containing protein 8	42886.3	41481.7	40424.8	44164.9	40764.5	42389.2	47718.2	43589.3	48179.9	47834	49637.3	44713.6
SBNO1_HUMAN	SBNO1	Protein strawberry notch homolog 1	23159.8	20748.1	19437.1	19616.2	16430	25277.4	17230.8	20305.3	20297.2	25121.5	18682.3	23221.9
GTPBA_HUMAN	GTPBP10	GTP-binding protein 10	29992.3	28532	29552.4	33643.3	32440.4	27542	35160.3	32960.6	29923.9	31737.2	36171.6	31572
WDR91_HUMAN	WDR91	WD repeat-containing protein 91	87387.5	59789.4	84536.4	76489.7	89104.9	87991.1	85333.4	82821.4	82130.9	74234.8	89169.9	73245.4
PRS37_HUMAN	PRSS37	Probable inactive serine protease 37	5923.44
MTMRB_HUMAN	MTMR11	Myotubularin-related protein 11	253230	346198	358645	65490.1	50306.4	36505.3	78930.3	62485.6	286955	85581.2	365430	307597
EME2_HUMAN	EME2	Probable crossover junction endonuclease EME2		13821
POTEF_HUMAN	POTEF	POTE ankyrin domain family member F	4370630	3827810	3530860	4544570	3063280	3700840	3775300	4134380	4076060	4704760	4108860	4182140
CL18A_HUMAN;CL18B_HUMAN;CL18C_HUMAN	CLEC18A;CLEC18B;CLEC18C	C-type lectin domain family 18 member A	1575.02	2111.25						1367.77	1768.73			1671.26
VP37C_HUMAN	VPS37C	Vacuolar protein sorting-associated protein 37C	66331	58835.6	73304.5	46996	66597.5	58863	59015.2	38610.1	55499.2	68088.6	57034.9	58138.1
PSB11_HUMAN	PSMB11	Proteasome subunit beta type-11	3430.11
KRBA1_HUMAN	KRBA1	Protein KRBA1								621.32
PDES1_HUMAN	PEDS1	Plasmanylethanolamine desaturase	25109.6	35557.7	32189.3	44315	30504.6	34497	26460.8	37269.7	29069.4	27288.7	29442.2	37684.1
TPC13_HUMAN	TRAPPC13	Trafficking protein particle complex subunit 13	54102.6	54694	56480.3	49209	54669.8	47964.2	51065.6	61171	53474.6	47165.5	52568.1	58731.5
5HT3E_HUMAN	HTR3E	5-hydroxytryptamine receptor 3E			3693.53
CNOT1_HUMAN	CNOT1	CCR4-NOT transcription complex subunit 1	128150	113561	114663	117520	118738	132111	133119	121299	126133	133224	133380	123999
CDHR4_HUMAN	CDHR4	Cadherin-related family member 4					2087.9
F221B_HUMAN	FAM221B	Protein FAM221B											7181.74
PINLY_HUMAN	PINLYP	phospholipase A2 inhibitor and Ly6/PLAUR domain-containing protein	86915.2	108235	68442.8	127533	115854	95117.9	105661	125073	73066.5	91838.3	77304.3	108357
CC88B_HUMAN	CCDC88B	Coiled-coil domain-containing protein 88B	35258.6	31316.7	32151.6	32114.1	31112.5	40354.1	38541.5	35533.2	34999.5	37141.5	38175.9	36593.7
MLP3B_HUMAN;MP3B2_HUMAN	MAP1LC3B;MAP1LC3B2	Microtubule-associated proteins 1A/1B light chain 3 beta 2	1948.12	5452.82	3379.02	8374.71	5491.2	1781.57	4713.39	5589.37	2105.88	6229.63	4677.32	11233.8
KR87P_HUMAN	KRT87P	Putative keratin-87 protein					90507		16488.9				71041.6
TEX52_HUMAN	TEX52	Testis-expressed protein 52			2513.8
NKX26_HUMAN	NKX2-6	Homeobox protein Nkx-2.6		13032.5
JUNO_HUMAN	IZUMO1R	Sperm-egg fusion protein Juno	4388.58						6071.51
PALM3_HUMAN	PALM3	Paralemmin-3						3796.75
PGP_HUMAN	PGP	Glycerol-3-phosphate phosphatase	66936.4	57991.1	70356.6	62812.9	55596.9	70701.9	71066.3	77440.4	69634.4	59782.8	60524.9	50151.3
MT21E_HUMAN	METTL21EP	Putative methyltransferase-like protein 21E pseudogene			3785.07	4267.05
O6C68_HUMAN	OR6C68	Olfactory receptor 6C68										8096.09
MADL2_HUMAN	MYADML2	Myeloid-associated differentiation marker-like protein 2									6767.05
RIMC1_HUMAN	RIMOC1	RAB7A-interacting MON1-CCZ1 complex subunit 1	15954.7	10455.2	9950.13	7091.48	10766.5	7872.67	12950.9	12972.4	13994.5	14463.5	8841.89	11134.4
EPAB2_HUMAN	PABPN1L	Embryonic polyadenylate-binding protein 2							6510.41
F90AA_HUMAN	FAM90A10	Putative protein FAM90A10		8864.46
GG6L4_HUMAN	GOLGA6L4	Golgin subfamily A member 6-like protein 4	31084.5	25728	29890.6		15835.8	17943.4			28767.1	19055.4	25390
TM247_HUMAN	TMEM247	Transmembrane protein 247								1530.39
CX065_HUMAN	CXorf65	Uncharacterized protein CXorf65				16790
GG12J_HUMAN	GAGE12J	G antigen 12J				122334
OR5K3_HUMAN	OR5K3	Olfactory receptor 5K3							18296.3
ANTRL_HUMAN	ANTXRL	Anthrax toxin receptor-like								1156.9
NUPR2_HUMAN	NUPR2	Nuclear protein 2	14379.4		22403.5	20207.9		15984.8			18953.7	21894.7	19504.3
S31F3_HUMAN	SPATA31F3	Protein SPATA31F3				4481.86
OR2W5_HUMAN	OR2W5P	Putative olfactory receptor 2W5 pseudogene										8284.96
HELT_HUMAN	HELT	Hairy and enhancer of split-related protein HELT		2499.85					6559.23
SMCO2_HUMAN	SMCO2	Single-pass membrane and coiled-coil domain-containing protein 2		5720.43
ZN316_HUMAN	ZNF316	Zinc finger protein 316	11315.1	14256	10331.2	8816.73	10897.8	14556.5	9738.34	12654.8	12932.9	12998.8	12333.2	10433.9
TCAF2_HUMAN	TCAF2	TRPM8 channel-associated factor 2					13018.8
CE060_HUMAN	C5orf60	Uncharacterized protein C5orf60			3336.71				2007.93
PGPIL_HUMAN	PGPEP1L	Pyroglutamyl-peptidase 1-like protein									13233.8
TM221_HUMAN	TMEM221	Transmembrane protein 221									6820.85
WIPF3_HUMAN	WIPF3	WAS/WASL-interacting protein family member 3	5075.55	3950.1	5364.53	4655.3	4932.95	7447.78	7278.07	5672.66	5195.28	8145.38	5736.35	4373.92
ZSA5C_HUMAN	ZSCAN5C	Zinc finger and SCAN domain-containing protein 5C							3265.21
DC8L1_HUMAN	DCAF8L1	DDB1- and CUL4-associated factor 8-like protein 1				6514.42				6281.91
CC160_HUMAN	CCDC160	Coiled-coil domain-containing protein 160				6032.13
IGLO5_HUMAN	IGLON5	IgLON family member 5								51623.1
OOEP_HUMAN	OOEP	Oocyte-expressed protein homolog		1823.87
GGT3_HUMAN	GGT3P	Putative glutathione hydrolase 3 proenzyme				9050.26
CX028_HUMAN	LINC01546	Putative uncharacterized protein encoded by LINC01546			16689.8
STRCL_HUMAN	STRCP1	Putative stereocilin-like protein									25387.5
DAS1_HUMAN	DNAJC9-AS1	Putative uncharacterized protein DNAJC9-AS1												3489.82
O4C46_HUMAN	OR4C46	Olfactory receptor 4C46				8493.96
CAN8_HUMAN	CAPN8	Calpain-8				1612.3
ZN860_HUMAN	ZNF860	Zinc finger protein 860	10105						5585.02
TBAL3_HUMAN	TUBAL3	Tubulin alpha chain-like 3	13532.8	4384.26	5053.75	6467.95	10996.5	11411.5	9920.57	8079.61	11631.1	5851.47		6113.29
OTOL1_HUMAN	OTOL1	Otolin-1	12373.4			17778.6					11587.3			19876.4
FBLL1_HUMAN	FBLL1	rRNA/tRNA 2'-O-methyltransferase fibrillarin-like protein 1		14861.8		15918
SMHD1_HUMAN	SMCHD1	Structural maintenance of chromosomes flexible hinge domain-containing protein 1	69549.5	72741.6	80523.3	79706.9	71660.1	60747.8	69660.9	73476.2	76784.3	72623.3	74029.8	70415.4
HMX3_HUMAN	HMX3	Homeobox protein HMX3	3352.34		3648.77	1580.02	3374.81	1928.31	4729.31	2956.38	3547.64	2962.85	5180.41	2729.34
AKD1B_HUMAN	ANKDD1B	Ankyrin repeat and death domain-containing protein 1B										4395.41
NCF1B_HUMAN	NCF1B	Putative neutrophil cytosol factor 1B								2370.34		2845.26
CBY3_HUMAN	CBY3	Protein chibby homolog 3	15075.8
U119B_HUMAN	UNC119B	Protein unc-119 homolog B	12375.5	10835.1	15812	10599.3	18801.7	13569	10091	8970.5	15651.8	11891.3	10146.9	11556.9
O6C70_HUMAN	OR6C70	Olfactory receptor 6C70											6708.81
S15A5_HUMAN	SLC15A5	Solute carrier family 15 member 5						4573.93
NPIB2_HUMAN	NPIPB2	Putative nuclear pore complex-interacting protein family member B2					7695.33
MET15_HUMAN	METTL15	12S rRNA N4-methylcytidine (m4C) methyltransferase	11048.9	6753.55	10521.3	5573.48	11086.1	7012.76	10436.5	6863.32	9755.93	6159.99	11358.9	6529.07
SWAHD_HUMAN	SOWAHD	Ankyrin repeat domain-containing protein SOWAHD	12457.1	11972.2	10447.1	9635.61	14152.5	13361.7	12190.5	10701.4	14393.1	10408.8	14129.9	11650.1
ARGFX_HUMAN	ARGFX	Arginine-fifty homeobox			3305.31								3113.44
LRC72_HUMAN	LRRC72	Leucine-rich repeat-containing protein 72	3671.42						2717.81	2648.6
CS067_HUMAN	C19orf67	UPF0575 protein C19orf67											1884.27
CD8B2_HUMAN	CD8B2	T-cell surface glycoprotein CD8 beta-2 chain								3827.04
RIM3B_HUMAN;RIM3C_HUMAN	RIMBP3B;RIMBP3C	RIMS-binding protein 3C	3816.3
ZN233_HUMAN	ZNF233	Zinc finger protein 233	5821.8
LIPT2_HUMAN	LIPT2	Putative lipoyltransferase 2, mitochondrial	9631.42		14575.9	12870.1	12274.3	11159.4	11741.5	12403.8	12145	13330.5
ASB14_HUMAN	ASB14	Ankyrin repeat and SOCS box protein 14					12413
F90A7_HUMAN	FAM90A7	Putative protein FAM90A7											7825.94
CC85C_HUMAN	CCDC85C	Coiled-coil domain-containing protein 85C	3846.24		4246.92		5552.96	2957.63	5355.63	3041.52	6018.25	2032.77	3699.73	2644.19
ARI3C_HUMAN	ARID3C	AT-rich interactive domain-containing protein 3C		9800.82	9330.76	11043.1		3582.89	6336.44		7606.79	12683.6	9066.13	11817.1
OR5H1_HUMAN	OR5H1	Olfactory receptor 5H1					40376.1
RGPD3_HUMAN	RGPD3	RanBP2-like and GRIP domain-containing protein 3				2554.08
F223B_HUMAN	FAM223B	Protein FAM223B			10533.6
RFAL1_HUMAN;RFPLA_HUMAN	RFPL4A;RFPL4AL1	Ret finger protein-like 4A									16163.7
VTM2B_HUMAN	VSTM2B	V-set and transmembrane domain-containing protein 2B									13001.3
L37A2_HUMAN	LRRC37A2	Leucine-rich repeat-containing protein 37A2											10258.5
ZFP92_HUMAN	ZFP92	Zinc finger protein 92 homolog		1589.79				3283.27			3096.59	2309.7	4022.04
TCPQL_HUMAN	CCT8L1P	Putative T-complex protein 1 subunit theta-like 1			19655.2	6522.14			36413.2	4428.62				36030.9
INY2B_HUMAN	INSYN2B	Protein INSYN2B	7088.15	13267.7	8943.46	9100.84	5085.86	7559.48			6804.83
AXA2L_HUMAN	ANXA2P2	Putative annexin A2-like protein					4097.15							3476.91
ZN729_HUMAN	ZNF729	Zinc finger protein 729	19483.8	19730	19542.9	12818.7	21555.6	8945.66	15448.5	14967.2	22637.4	20592.1	23266.8	15988.1
GOG8C_HUMAN	GOLGA8CP	Golgin subfamily A member 8C	2994.21		3236.06		6325.94		2334.01		3769.22	4039.33	5769.76	3137.04
MARHB_HUMAN	MARCHF11	E3 ubiquitin-protein ligase MARCHF11			3797.17
NTM2B_HUMAN	NUTM2B	NUT family member 2B	54360.4		24650.2					55299.5	41761.1	20830.8	26816.6
CC169_HUMAN	CCDC169	Coiled-coil domain-containing protein 169												16331
TBB8B_HUMAN	TUBB8B	Tubulin beta 8B			10454.4
ZAR1L_HUMAN	ZAR1L	Protein ZAR1-like					5062.16
KNCN_HUMAN	KNCN	Kinocilin			19168.4					14061.5
F177B_HUMAN	FAM177B	Protein FAM177B					8872.33
ABTB3_HUMAN	ABTB3	Ankyrin repeat and BTB/POZ domain-containing protein 3							11881.2
AN36A_HUMAN	ANKRD36	Ankyrin repeat domain-containing protein 36A				9370.36				12407.3
YJEN3_HUMAN	YJEFN3	YjeF N-terminal domain-containing protein 3						13108.9					13475.9
RTL8C_HUMAN	RTL8C	Retrotransposon Gag-like protein 8C	10740.5	7057.95	10771.1	4268.27		11252.8	4731.1	5185.54	8044.65	4771.25	6277.97
ZSWM8_HUMAN	ZSWIM8	Zinc finger SWIM domain-containing protein 8	9647.06	8997.05	7051.44	8225.39	7177.73	7885.1	9220.23	8387.39	8061.02	8826.02	9814.05	6420.3
TBKB1_HUMAN	TBKBP1	TANK-binding kinase 1-binding protein 1	7952.04	6596.4	6450.16	6931.91	10094.1	10046.1	10112.8	8791.35	7232.19	8285.34	9339	8349.99
P121C_HUMAN	POM121C	Nuclear envelope pore membrane protein POM 121C	79233.9	96843.9	96702.8	107888	85587.2	86384.1	95551.3	115037	98978.1	100558	100046	93399.9
WASH1_HUMAN	WASHC1	WASH complex subunit 1	22806.2	33913	40292.1	33944.3	39172.2	32632.1	32478.4	33708.8	30896.5	36077.8	27986.4	35674.1
A2ML1_HUMAN	A2ML1	Alpha-2-macroglobulin-like protein 1				4910.36
CLM7_HUMAN	CD300LB	CMRF35-like molecule 7								7533.83
ZN785_HUMAN	ZNF785	Zinc finger protein 785		13809.3					13026.4
ZN850_HUMAN	ZNF850	Zinc finger protein 850					7484.7						5191.71
ZBBX_HUMAN	ZBBX	Zinc finger B-box domain-containing protein 1		50750
GNAT3_HUMAN	GNAT3	Guanine nucleotide-binding protein G(t) subunit alpha-3		3165.48	3799.49
FOXI3_HUMAN	FOXI3	Forkhead box protein I3							8206.37
BBIP1_HUMAN	BBIP1	BBSome-interacting protein 1							12390.9	14794.5
SMTL1_HUMAN	SMTNL1	Smoothelin-like protein 1	2618.04
YB057_HUMAN		Putative UPF0607 protein ENSP00000381514										8348.55
YA034_HUMAN		Putative UPF0607 protein ENSP00000383783										4804.74
LEG16_HUMAN	LGALS16	Galectin-16									21032.6
ZN727_HUMAN	ZNF727	Putative zinc finger protein 727	8733.22		8126.52				8280.51				12005.1	13939.5
Z705G_HUMAN	ZNF705G	Putative zinc finger protein 705G			3800.96
SERP3_HUMAN	SERPINE3	Serpin E3					29667.8
HIG1C_HUMAN	HIGD1C	HIG1 domain family member 1C	5765.72	2350.82	4085.09	4202.83	9814.12		10242.3	22049	5741.53	3409.05	2826.23	6305.21
HPF1L_HUMAN		Putative histone PARylation factor 1-like	15342.6	15258.1			19086.6					16545.6	17298.3
HECA2_HUMAN	HEPACAM2	HEPACAM family member 2												1391.53
P20L1_HUMAN	PHF20L1	PHD finger protein 20-like protein 1	6418.24	5039.59	7328.83	3711.78		3757.45	2688.29		8817.36	6965.33	2873.19
BECN2_HUMAN	BECN2	Beclin-2					4146.88			2430.01			1821.51
Z705E_HUMAN	ZNF705EP	Putative zinc finger protein 705EP			5495.91
RUXGL_HUMAN;RUXG_HUMAN	SNRPG;SNRPGP15	Putative small nuclear ribonucleoprotein G-like protein 15	507117	1059570	1051120	814522	783686	520554	645586	847827	1093690	1330020	761087	980742
FS2P1_HUMAN	FADS2B	Putative fatty acid desaturase 2-like protein FADS2B									6986.81
YU008_HUMAN		Putative uncharacterized protein ENSP00000401716						13519.9		10817.1
SM34A_HUMAN	SMIM34	Small integral membrane protein 34					6042.24
WASH4_HUMAN	WASH4P	Putative WAS protein family homolog 4	104429	80128	95126	85824.3	79617.4	87289.6	81402.4	78312.9	92422.1	86313.7	74263.2	81371.5
CAN14_HUMAN	CAPN14	Calpain-14							10286.4
YM017_HUMAN		Putative UPF0607 protein ENSP00000383144								4393.07				3534.63
IQAK1_HUMAN	IQANK1	IQ motif and ankyrin repeat domain-containing protein 1									3135.76
MAGBH_HUMAN	MAGEB17	Melanoma-associated antigen B17				2965.76
NUD19_HUMAN	NUDT19	Acyl-coenzyme A diphosphatase NUDT19	35141.1	45438.4	38458.6	47904.9	36091.8	35126.6	38983.5	45610.3	37107.7	47050.9	35857.1	40238.1
ZNF99_HUMAN	ZNF99	Zinc finger protein 99												37503
BLML_HUMAN	LACTBL1	Putative beta-lactamase-like 1					10856.4
YQ037_HUMAN		Putative uncharacterized protein FLJ38767	6074.14
MI4GD_HUMAN	MIF4GD	MIF4G domain-containing protein	19856.4	18213.9	23788.3	17411.7	25231	23375	18995.5	14617.7	21313.3	26246.9	20084.6	16908.2
FR1L4_HUMAN	FER1L4	Fer-1-like protein 4	38080.8	56344.6	51167.5	48650	19601.8		46175.7	63491.8	35837.6	53722.3	32850.9	42131.1
UPK3L_HUMAN;UPKL2_HUMAN	UPK3BL1;UPK3BL2	Uroplakin-3b-like protein 1			6657.69
MYO1G_HUMAN	MYO1G	Unconventional myosin-Ig	29790.5	19675.8	25085.4	19102.9	26648.6	28727.2	27276.5	25979.5	26233.1	26148.5	31344.1	26396.5
HACD1_HUMAN	HACD1	Very-long-chain (3R)-3-hydroxyacyl-CoA dehydratase 1						4582.2
ESPN_HUMAN	ESPN	Espin	2448.6							3737.96
SNUFL_HUMAN	SNURFL	Putative SNURF-like protein	14125.2	17042.2	16030.9	20225.9	17385.5	16955.1		21210.7	16296.6		18474.7
CI107_HUMAN	LINC00587	Putative uncharacterized protein encoded by LINC00587				6158.87		5426.87		5012.96		4563.77
ZN487_HUMAN	ZNF487	Putative zinc finger protein 487		13039.4
MRUPP_HUMAN		Putative MORF4 family-associated protein 1-like protein UPP												8407.35
O11HC_HUMAN	OR11H12	Olfactory receptor 11H12							28902
POTEC_HUMAN	POTEC	POTE ankyrin domain family member C			5474.84		7577.18				6348.89		8742.4
CF97D_HUMAN	CFAP97D1	Sperm axonemal maintenance protein CFAP97D1			12635.7
ZBT42_HUMAN	ZBTB42	Zinc finger and BTB domain-containing protein 42							1553.02
BTBDI_HUMAN	BTBD18	BTB/POZ domain-containing protein 18											2409.42
HNRC2_HUMAN	HNRNPCL2	Heterogeneous nuclear ribonucleoprotein C-like 2				4745.66
TM233_HUMAN	TMEM233	Transmembrane protein 233										578.975
ZN879_HUMAN	ZNF879	Zinc finger protein 879												1020.82
ZN736_HUMAN	ZNF736	Zinc finger protein 736						4183.17
S31C2_HUMAN	SPATA31C2	Putative spermatogenesis-associated protein 31C2					2537.28
T11X1_HUMAN	TCP11X1	T-complex protein 11 X-linked protein 1							8923.5
C2D4D_HUMAN	C2CD4D	C2 calcium-dependent domain-containing protein 4D				8512.48
GPHRA_HUMAN;GPHRB_HUMAN	GPR89A;GPR89B	Golgi pH regulator A	21897.4	27464.7	28198.7	26932.9	21328.5	17534.2	19777.4	20606.2	24582.5	26590.6	22586.4	25438.7
PP13G_HUMAN	PPP1R3G	Protein phosphatase 1 regulatory subunit 3G	21355.9	21478.8	24407.6	24128.1	24295.3	22805.7	22688.9	22336.6	13908	21372.8	16539.3	23391.7
OSCRI_HUMAN	SCRIB	SCRIB overlapping open reading frame protein	4355.86	5803.43	5867.53	5924.36	6413.97			2027.16	6100.53
WASH2_HUMAN;WASH3_HUMAN	WASH2P;WASH3P	Putative WAS protein family homolog 3	34068.2	56880.1	62266.8	51763.1	50554.3	40075.2	47063.5	52478.4	56858.2	52403.9	49557.3	51014.1
AJM1_HUMAN	AJM1	Apical junction component 1 homolog									7558.37
AG1L2_HUMAN	ALG1L2	Putative glycosyltransferase ALG1L2		12181.2							11697.3			9600.63
U17LF_HUMAN	USP17L15	Ubiquitin carboxyl-terminal hydrolase 17-like protein 15				6456.76
RAS4B_HUMAN	RASA4B	Ras GTPase-activating protein 4B									7084.99		10574.3
UMAD1_HUMAN	UMAD1	UBAP1-MVB12-associated (UMA)-domain containing protein 1	2633.8				1822.2	2520.95			3252.81
KRBX1_HUMAN	KRBOX1	KRAB domain-containing protein 1					3915.38
U17LA_HUMAN	USP17L10	Ubiquitin carboxyl-terminal hydrolase 17-like protein 10					8027.52			5224.22
MCRI1_HUMAN	MCRIP1	Mapk-regulated corepressor-interacting protein 1	54979.2	53999.5	49201.3	36533.1	54815.7	61863.2	46946.1	29211.5	49951.8	54423.5	47802.8	55134.7
TM232_HUMAN	TMEM232	Transmembrane protein 232									2919.3
DSA2D_HUMAN		Putative dispanin subfamily A member 2d		11723.1	9068.85		8365.12	5488.71			10425.6			16347.3
AK1BF_HUMAN	AKR1B15	Aldo-keto reductase family 1 member B15		14009.5			11083.8
CFA99_HUMAN	CFAP99	Cilia- and flagella-associated protein 99			6380.15							6861.43
MCIN_HUMAN	MCIDAS	Multicilin	7494.48
F90AP_HUMAN	FAM90A26	Putative protein FAM90A26									27679.7
PRS46_HUMAN	PRSS46P	Putative serine protease 46	1942.43
PROB1_HUMAN	PROB1	Proline-rich basic protein 1	56735.9	46966.6	31088.3
NACAM_HUMAN	NACA	Nascent polypeptide-associated complex subunit alpha, muscle-specific form	787553	635112	812846	661544	646913	684623	663879	698440	717023	741768	690622	763473
PTG3L_HUMAN	PTGES3L	Putative protein PTGES3L			10020.7		8661.17							11701.1
P23D1_HUMAN;P23D2_HUMAN	PRR23D1;PRR23D2	Proline-rich protein 23D1												1689.81
CK098_HUMAN	C11orf98	Uncharacterized protein C11orf98	117349	125021	87593.9	119976	115599	131324	108696	109509	115208	121760	118357	128613
CE067_HUMAN	C5orf67	Uncharacterized protein C5orf67						8902.71	12132				12538.9
CQ112_HUMAN	LINC02876	Uncharacterized protein encoded by LINC02876		22922.7
UBA1L_HUMAN	UBAP1L	Ubiquitin-associated protein 1-like				1692.99								2841.59
CC080_HUMAN	C3orf80	Uncharacterized membrane protein C3orf80	10549.8	9327.42	10855.8	5710.73	12570.2	5708.18	4949.31	4940.86	9397.81	6336.07	5731.92	6864.44
NPIB9_HUMAN	NPIPB9	Nuclear pore complex-interacting protein family member B9											12287.4
SUMO5_HUMAN	SUMO1P1	Small ubiquitin-related modifier 5		5491.82
CL079_HUMAN	LINC01619	Uncharacterized protein encoded by LINC01619							3582.75
CNIPF_HUMAN	CNK3/IPCEF1	CNK3/IPCEF1 fusion protein						1913.93	1396.98
FA72C_HUMAN;FA72D_HUMAN	FAM72C;FAM72D	Protein FAM72C		2570.29
STMD1_HUMAN	STMND1	Stathmin domain-containing protein 1				79160.1	130396	90812.4	118810	83613.3	164961	158156	130804	138034
PIRC2_HUMAN	PIERCE2	Piercer of microtubule wall 2 protein	12463.8		15600.5	17622.7		16296.7		7480.52			16236.1	22828.2
GOG8N_HUMAN;GOG8O_HUMAN;GOG8Q_HUMAN;GOG8R_HUMAN	GOLGA8N;GOLGA8O;GOLGA8Q;GOLGA8R	Golgin subfamily A member 8O	26189.4	14442.5	27415.9	12433	26903.1	20388.5	18991.4	10889.4	26579.3	17729.7	25504	14055.1
TGR3L_HUMAN	TGFBR3L	Transforming growth factor-beta receptor type 3-like protein				3895.96
CRCC2_HUMAN	CROCC2	Ciliary rootlet coiled-coil protein 2	298874	216981	294455	159132		199641		141303	246900	290680
PANO1_HUMAN	PANO1	Proapoptotic nucleolar protein 1					1624.13			2084.05
CS084_HUMAN	C19orf84	Uncharacterized protein C19orf84					3622.81
CS082_HUMAN	ZNF561-AS1	Uncharacterized protein ZNF561-AS1										1346.5
S35U4_HUMAN	SLC35A4	SLC35A4 upstream open reading frame protein	284472	280642	329689	238691	208812	294363	211094	172109	315435	293694	286794	281863
ASURF_HUMAN	ASDURF	ASNSD1 upstream open reading frame protein	29020.6	31580.7	29434.3	21411.6	18141.2	16183.2	27439.7	21511.3	30987.7	22070.6	26707.9	24772
MIDUO_HUMAN	MIEF1	Mitochondrial ribosome and complex I assembly factor AltMIEF1		26131.3	21224.5	20464.3			5216.95		23522.6	8135.91	14093.8	6233.15
OVOL3_HUMAN	OVOL3	Putative transcription factor ovo-like protein 3												2438.59
DNS2A_HUMAN	DNASE2	Deoxyribonuclease-2-alpha	562173	520939	567751	356227	382342	407977	428136	298078	587167	710961	420296	536154
ADAS_HUMAN	AGPS	Alkyldihydroxyacetonephosphate synthase, peroxisomal	107775	125790	115564	127775	106915	100247	120436	116343	130800	117154	120060	117164
UBXN8_HUMAN	UBXN8	UBX domain-containing protein 8	5003.59	5573.9	6676.56		8095.69	6651.22	6109.91				5135.37	6073.03
KIF2A_HUMAN	KIF2A	Kinesin-like protein KIF2A	101563	82857.3	94732.7	85802.7	93869.2	85398.8	99145.5	104079	93876.1	89484.2	98553.7	102664
SGK1_HUMAN	SGK1	Serine/threonine-protein kinase Sgk1	11994.6	18824.7		20676.8	18778	20024.3	20169.7		9924.11		19491.4	15121.7
KITM_HUMAN	TK2	Thymidine kinase 2, mitochondrial	13181.2	8702.5	11102.1	11090.7	12012.9	15395.7	11405.9	18312.3	13189.7	14733.3	11498.7	12222.6
DX39A_HUMAN	DDX39A	ATP-dependent RNA helicase DDX39A	153244	181333	176974	171264	168604	132982	179846	204897	207985	199368	197706	192277
PDLI1_HUMAN	PDLIM1	PDZ and LIM domain protein 1	152296	139126	176709	138173	147748	136039	162047	138720	170742	177510	160682	168072
BACH_HUMAN	ACOT7	Cytosolic acyl coenzyme A thioester hydrolase	194353	177329	186792	189294	191866	179954	190041	179508	197038	188360	184353	179842
MYO1C_HUMAN	MYO1C	Unconventional myosin-Ic	48131.6	74131.4	50986.1	82316.6	58768.4	75223.4	60399.9	87545	50121.7	75095.3	53365.3	73639.7
MYO1F_HUMAN	MYO1F	Unconventional myosin-If	168076	156133	160021	156452	156385	165769	150449	171218	169104	166454	160138	171546
SNP23_HUMAN	SNAP23	Synaptosomal-associated protein 23	152568	187181	194142	172754	183036	204608	191057	140368	185176	221294	185388	218684
HAX1_HUMAN	HAX1	HCLS1-associated protein X-1	53737.5	68086.2	67538.8	68264.5	56032.2	55429.8	63337.6	48048.2	62209.3	65526.5	51820.8	81258.3
AIP_HUMAN	AIP	AH receptor-interacting protein	307764	309324	328198	258038	301223	306964	306768	272558	283282	274316	271180	235433
GTPB1_HUMAN	GTPBP1	GTP-binding protein 1	66533.4	77984.1	61179.8	89420.2	60945.8	57193.3	71616.6	69211.4	74071	62714.5	77842.2	76390.2
LEG9_HUMAN	LGALS9	Galectin-9	770699	1152690	924915	1059950	724138	719245	711155	696107	1045690	936737	879081	930042
STXB3_HUMAN	STXBP3	Syntaxin-binding protein 3	283172	306659	256303	316032	266913	287819	273608	274112	297779	280194	301930	295937
AP4M1_HUMAN	AP4M1	AP-4 complex subunit mu-1	17652	17527	20197.4	12747.9	17409.4	15377.9	19404.2	14168.5	21723.6	16844.1	22790.8	16829.7
SMAP_HUMAN	SMAP	Small acidic protein	215165	210373	202404	264402	247567	375738	227936	224732	204114	255891	205439	275473
RB27B_HUMAN	RAB27B	Ras-related protein Rab-27B			6603.9							3073.63		4179.26
HRK_HUMAN	HRK	Activator of apoptosis harakiri						4256.66
AP3B1_HUMAN	AP3B1	AP-3 complex subunit beta-1	152241	144850	137967	148618	134958	137416	148691	149840	150477	141461	151544	149657
LEG8_HUMAN	LGALS8	Galectin-8	53174	61804.8	59706.1	77947.2	50120.2	50567.3	55332.5	46134.5	55222.2	60244.4	71704.2	62962.6
NDUS8_HUMAN	NDUFS8	NADH dehydrogenase [ubiquinone] iron-sulfur protein 8, mitochondrial	56369.3	98822.8	95108.9	117309	97996.6	75556.8	72635.2	114550	91902.5	80393.9	91837.4	89042.9
HYAS3_HUMAN	HAS3	Hyaluronan synthase 3											26004.2
TR10A_HUMAN	TNFRSF10A	Tumor necrosis factor receptor superfamily member 10A									3206.43
IKBE_HUMAN	NFKBIE	NF-kappa-B inhibitor epsilon	29980.4	22761.2	30132.5	27748.4	29589.8	32505.4	27563	31701.6	24231	23109.9	24864.7	25967.9
PSD11_HUMAN	PSMD11	26S proteasome non-ATPase regulatory subunit 11	297237	304318	346550	350184	338169	334572	363576	355850	303237	348482	334025	342926
PSD12_HUMAN	PSMD12	26S proteasome non-ATPase regulatory subunit 12	204379	169327	164034	204329	198016	206302	211177	210616	199137	187979	223898	204442
PSMD9_HUMAN	PSMD9	26S proteasome non-ATPase regulatory subunit 9	111275	118817	136081	101652	95592.6	81670.4	106069	103959	104588	96520.2	86126.9	100739
ATOX1_HUMAN	ATOX1	Copper transport protein ATOX1	298128	201268	243441	152671	235307	269436	253554	169478	259846	266707	240749	241309
MEN1_HUMAN	MEN1	Menin	31082.8	31054.4	27919.3	26644.1	27129.6	26999.4	30148.5	30443.8	33703.1	31260.3	28111.5	32728.7
CBX4_HUMAN	CBX4	E3 SUMO-protein ligase CBX4	7772.92	4782.25	8898.57	7474.8	8463.78	6164.51	10846.5	10398.6	7204.11	9078.56	7217.5	4973.44
GET1_HUMAN	GET1	Guided entry of tail-anchored proteins factor 1	4942.62	14403.6	3891.23	7595.96	6762.36	4944.83	3662.94	5879.95	7551.37	14240.8	7451.91	13068.1
PGRC1_HUMAN	PGRMC1	Membrane-associated progesterone receptor component 1	41290.4	47371.3	45875	38382.7	44014.6	30090.2	45055.2	36321.5	51326	25171.5	38253.7	35163.7
SPT5H_HUMAN	SUPT5H	Transcription elongation factor SPT5	48816	52534.4	49743.3	60728.6	44888.3	44115	51373.5	55127.7	51773	52595.7	54354.3	54160.9
TAF4_HUMAN	TAF4	Transcription initiation factor TFIID subunit 4	24362.2	29838.9	28709.9	24850	33309.1	29294.1	28501.5	26365.1	28158.2	30784.9	26583.1	29884.9
DFFA_HUMAN	DFFA	DNA fragmentation factor subunit alpha	71595.7	58920.7	58096.6	50069.3	41246.6	59397.3	63417.5	61310.1	60372.5	57147.7	66343.1	58235.3
RFXAP_HUMAN	RFXAP	Regulatory factor X-associated protein	12613.7	12668.2	11500.8	9631.2	9150.15	10765.8	11111.1	7414.77	12163.3	14595.6	14442.7	12879.5
HIP1_HUMAN	HIP1	Huntingtin-interacting protein 1		6164.14	13565.9		6712.13	5421.15	7264.08	5884.74	2885		9331.84	4784.65
LFTY2_HUMAN	LEFTY2	Left-right determination factor 2	25723.7	25421.2	25897.2	32569.6	36731.5	39097.8	29701.2	32996.8	29656.8	46379.3	49147.5	42020.5
CLIC1_HUMAN	CLIC1	Chloride intracellular channel protein 1	2286390	2850120	3420510	3119830	2649310	1990210	2673590	3068460	2693880	2540230	2487980	2852780
EIF3F_HUMAN	EIF3F	Eukaryotic translation initiation factor 3 subunit F	325715	303152	391994	266746	292817	284480	271152	265059	323177	329548	303478	322749
WWP2_HUMAN	WWP2	NEDD4-like E3 ubiquitin-protein ligase WWP2	9279.39	9552.76	8351.71	7954.95	8062.25	9887.11	7256.8	7213.26	10038.3	8547.81	6655.04	5947.61
BMAL1_HUMAN	BMAL1	Basic helix-loop-helix ARNT-like protein 1	12902.6
PK3CD_HUMAN	PIK3CD	Phosphatidylinositol 4,5-bisphosphate 3-kinase catalytic subunit delta isoform	65792.7	46770.6	51434.7	46488	50464.5	45605.2	48380.4	51171.3	62037.7	51568.4	55978.1	46046.1
ODPX_HUMAN	PDHX	Pyruvate dehydrogenase protein X component, mitochondrial	61703.9	74967.5	69841.2	76300.8	70972	75332.9	74877.4	78979.2	65352.8	73507.9	70374	78762.9
MATN2_HUMAN	MATN2	Matrilin-2								67615.9			65646.9
EAA5_HUMAN	SLC1A7	Excitatory amino acid transporter 5						3300.31		3275.37			2698.01
QSOX1_HUMAN	QSOX1	Sulfhydryl oxidase 1	25015.3	16641.9	24825.1	19757.3	24036.1	19791.8	22281.2	18441.2	21339	18168.5	27389.2	22590.8
DCTN6_HUMAN	DCTN6	Dynactin subunit 6	22621.9	33609.3	32513.7	21593.1	32360.3	18881	26523.3	26508.1	26151.6	26155.5	28646.8	32813.7
ACATN_HUMAN	SLC33A1	Acetyl-coenzyme A transporter 1	45922.7	38828.5	41241.1	54110.9	43007.2	37329.9	44195.1	37471	48962.5	53205.3	57651.4	51462.1
PDE2A_HUMAN	PDE2A	cGMP-dependent 3',5'-cyclic phosphodiesterase				8122.47	9848.17			5596.56			11521.7
IPO5_HUMAN	IPO5	Importin-5	186125	188937	217187	182136	200691	150379	195514	177841	197386	177350	183688	176323
RPOM_HUMAN	POLRMT	DNA-directed RNA polymerase, mitochondrial	5618.72	6402.99	4878.69	8864.47	6992.66	8358.56	6710.72	9666.16	5495.1	7416.45	9627.54	7739.5
EF2K_HUMAN	EEF2K	Eukaryotic elongation factor 2 kinase	31255.9	29024.1	26427.2	20961.7	30818.5	32937.5	26562.4	24457.5	28402.1	24336.8	27077.4	22824.7
SAP18_HUMAN	SAP18	Histone deacetylase complex subunit SAP18	194144	208583	210332	230286	204247	183172	202970	258100	221532	197831	205841	223343
IF2B3_HUMAN	IGF2BP3	Insulin-like growth factor 2 mRNA-binding protein 3				181385	172267	190260	208091	201878			120473	176365
DNM1L_HUMAN	DNM1L	Dynamin-1-like protein	285173	293665	313734	299097	326195	340172	343991	317125	320627	339905	335385	314996
RTCA_HUMAN	RTCA	RNA 3'-terminal phosphate cyclase	200290	243802	205641	232660	232952	169615	214190	258105	230027	254191	202025	244020
P3C2A_HUMAN	PIK3C2A	Phosphatidylinositol 4-phosphate 3-kinase C2 domain-containing subunit alpha	15731	14702.4	15145.5	14864.1	13950.3	17594.9	17136.6	16220.9	17330.3	16056.5	17132.4	14685.7
LST1_HUMAN	LST1	Leukocyte-specific transcript 1 protein	18377.2	16645.4	15223.1	15118	16144.2	22448.6	20439.9	19597.1	19281.6	20808.8	14117.8	16296.3
IFRD1_HUMAN	IFRD1	Interferon-related developmental regulator 1	2556.36		3628.78	5647.31	2719.99		8221.84	8479.36	3013.99	2977.71	4292.5	3026.13
P85B_HUMAN	PIK3R2	Phosphatidylinositol 3-kinase regulatory subunit beta	28705.6	27707.6	20442.2	26271.8	35870	39049.7	29650.6	23161.9	29167.9	30440.8	28337.6	18857.3
GOLI4_HUMAN	GOLIM4	Golgi integral membrane protein 4	141074	125831	160943	134573	141678	156408	151680	127425	145681	147421	161416	143108
MANBA_HUMAN	MANBA	Beta-mannosidase	36974.3	28026.4	23906.8	19292.4	26139.2	30631.4	23109.5	22446.7	33510.8	33296.7	27269.5	27258.4
AGRIN_HUMAN	AGRN	Agrin	28598.7	72419.7	42470	77712.3	37572.9	44780.5	39781.3	52015.8	41752.2	48358.6	42880.2	49006.9
PLOD2_HUMAN	PLOD2	Procollagen-lysine,2-oxoglutarate 5-dioxygenase 2	3119.52		8948.72	11068.5			9811.32	8757.72			7726.72	7585.18
EXOC5_HUMAN	EXOC5	Exocyst complex component 5	37246	26843.5	31157.8	30010.1	34044.2	30476.3	38549.4	29775.1	38633.4	29930.9	34891.3	31015.1
NPT4_HUMAN	SLC17A3	Sodium-dependent phosphate transport protein 4								2807.67
BT3A3_HUMAN	BTN3A3	Butyrophilin subfamily 3 member A3	11883.1	21181.7	13073.5	21732.7	11110.7	14732.8	12459.1	6357.91	13214.2	16966.6	15055.1	11289.8
HMGN4_HUMAN	HMGN4	High mobility group nucleosome-binding domain-containing protein 4	15938.2	21192.8	25416.9	28300.5	20553.3	18247.9	14328.9	16531.9	20656	29108.8	19114.9	26353.5
NDUA4_HUMAN	NDUFA4	Cytochrome c oxidase subunit NDUFA4	243286	386993	351472	335916	213706	196326	224987	283276	360760	257651	153790	217463
PSDE_HUMAN	PSMD14	26S proteasome non-ATPase regulatory subunit 14	165296	147279	148648	145516	103116	141685	144932	159860	153051	116089	120376	100811
ZN593_HUMAN	ZNF593	Zinc finger protein 593	8595.38	19893.9	11843.4	13127.7	13686.3	17051.1	14570	11627.1	18598.1	16532	12924.4	15535.1
BIN1_HUMAN	BIN1	Myc box-dependent-interacting protein 1	75793.6	75878.6	65596.5	60206.4	69051.8	76071.7	53811.5	65097.9	64910.9	72152.6	58431.9	63331.2
IMA4_HUMAN	KPNA3	Importin subunit alpha-4	235865	195396	197136	243166	219578	189792	202430	207476	202103	251325	242124	219788
STK25_HUMAN	STK25	Serine/threonine-protein kinase 25	49265	38015.4	43817.2	44824	45632.2	24896.2	41723.5	42337	47886	18414.9	22517.9	19057.8
KRIT1_HUMAN	KRIT1	Krev interaction trapped protein 1	21834	13559.8	20911.8	12168.2	20274.1	26229.7	22630.4	18145.5	19397.8	17895.7	13885.1	16841.9
UPK2_HUMAN	UPK2	Uroplakin-2				15402.5			9258.83	7551.78			12654.6	11225.3
VMA5A_HUMAN	VWA5A	von Willebrand factor A domain-containing protein 5A	25147.2	25147.5	20082.3	31851.3	20291.1	33242.5	20294.6	27190.1	16557.5	27330.8	20382.5	28457.2
PESC_HUMAN	PES1	Pescadillo homolog	140216	160361	159268	173366	135133	118027	146855	151836	165235	165153	163082	153910
RCAS1_HUMAN	EBAG9	Receptor-binding cancer antigen expressed on SiSo cells	3038.41	6621.17	5019.87	4330.18	5762.66		3299.37		6098.46	5082.93		4871.73
SDCB1_HUMAN	SDCBP	Syntenin-1	637728	570416	523820	536946	731436	882652	672911	707029	607220	583684	718643	591842
PITM1_HUMAN	PITPNM1	Membrane-associated phosphatidylinositol transfer protein 1	21513.6	27042.6	23666.3	22148.4	20131	24228.5	25144	21146.9	23051.4	20700.8	20087.7	17781.1
MPP10_HUMAN	MPHOSPH10	U3 small nucleolar ribonucleoprotein protein MPP10	17420	22762.6	22062	24666.2	18975.3	16066.8	24203.3	24639.1	21114.2	18457.7	20013.5	21971.8
NOP56_HUMAN	NOP56	Nucleolar protein 56	132329	185850	178638	180388	154557	145950	159509	170230	165407	182756	159680	173425
SOX1_HUMAN	SOX1	Transcription factor SOX-1						32173
DDX3X_HUMAN	DDX3X	ATP-dependent RNA helicase DDX3X	361582	340255	388989	353025	368870	342818	400863	410827	371346	351560	379514	372658
CXCR6_HUMAN	CXCR6	C-X-C chemokine receptor type 6			2116.25
RNT2_HUMAN	RNASET2	Ribonuclease T2	1191410	1283340	943454	734446	910792	1172800	696116	492645	1109740	1268980	985121	1041830
PODXL_HUMAN	PODXL	Podocalyxin	51515.9	50548.6	47209.4	43037.5	51183.3	25010.3	32521.5	39005.5	38837.6	29071.8	18120.2	16235.2
FCN1_HUMAN	FCN1	Ficolin-1				2040.74						943.424
CCN1_HUMAN	CCN1	CCN family member 1	6112.6
PEX12_HUMAN	PEX12	Peroxisome assembly protein 12	3745.18		4593.29	3740.65	4853.11	3249.24		5052.69	3183	5072.69	4418.53	5436.37
PIR_HUMAN	PIR	Pirin	51154	48122.9	56574.8	48066.4	62083.6	57297.9	52436.3	45939.1	51650.8	54330.6	51642.6	52526.5
CCL22_HUMAN	CCL22	C-C motif chemokine 22											6893.09
IMA3_HUMAN	KPNA4	Importin subunit alpha-3	130713	161803	142070	118012	151264	141787	170410	150485	122668	132336	148378	148187
NET3_HUMAN	NTN3	Netrin-3										7253.15
TRI38_HUMAN	TRIM38	E3 ubiquitin-protein ligase TRIM38	10474.3	8288.62	8526.38	14036.9		6274.35		8299.14	10767.8	9547.75	6261.63
NFIB_HUMAN	NFIB	Nuclear factor 1 B-type				11103.1								11692.6
E2F3_HUMAN	E2F3	Transcription factor E2F3					9982.53		7596.96
PPP6_HUMAN	PPP6C	Serine/threonine-protein phosphatase 6 catalytic subunit	134804	63499.7	70248.8	89556.3	106424	102590	100627	87571.6	102070	89673.3	137347	117996
NDKM_HUMAN	NME4	Nucleoside diphosphate kinase, mitochondrial	4846.47	8912.1		13159.2	9365.16	13214	11387.2	7852.85		16587.2
EST2_HUMAN	CES2	Cocaine esterase	11147	12096.7	13658.6	17488.1	14014	10965.8	15170.1	12652	12562.6	14308.9	12481.4	14060.2
P3C2B_HUMAN	PIK3C2B	Phosphatidylinositol 4-phosphate 3-kinase C2 domain-containing subunit beta	10499.9		12906.2		14521.5				8068.08		13990.1
MA2B1_HUMAN	MAN2B1	Lysosomal alpha-mannosidase	424762	511379	496386	403057	440137	491595	402447	350622	453409	617727	387859	558406
F16P2_HUMAN	FBP2	Fructose-1,6-bisphosphatase isozyme 2	126486	112945	104420	106943	117576	157824	117343	133829	141237	166901	143972	178690
UBE2C_HUMAN	UBE2C	Ubiquitin-conjugating enzyme E2 C	23120				16918.7	10256.5			18959.7	12917.6	11441.5	16333.6
PDXK_HUMAN	PDXK	Pyridoxal kinase	125750	104894	97161.3	130374	106930	111995	127774	128422	117322	103660	129524	128691
SH2B2_HUMAN	SH2B2	SH2B adapter protein 2	29653.7	18495.4	23029.6	24709.7	17775.9	20734.1	24186.9	17624	26667.9	31107.3	24773.2	24921.7
PLPP3_HUMAN	PLPP3	Phospholipid phosphatase 3		6227.86								3249.23
ARI1A_HUMAN	ARID1A	AT-rich interactive domain-containing protein 1A	53735.2	50072.1	55914.2	50122.8	51001.3	46780.4	56729.2	50905.6	58352.7	48155.7	51329.1	45653.8
BHE40_HUMAN	BHLHE40	Class E basic helix-loop-helix protein 40	5150.99		7180.7	8118.62					5448.47			7105.62
SOCS2_HUMAN	SOCS2	Suppressor of cytokine signaling 2										2991.17
SOCS7_HUMAN	SOCS7	Suppressor of cytokine signaling 7		10101.5
AGRB1_HUMAN	ADGRB1	Adhesion G protein-coupled receptor B1		10067.6
AQP7_HUMAN	AQP7	Aquaporin-7				1971.94
DHSD_HUMAN	SDHD	Succinate dehydrogenase [ubiquinone] cytochrome b small subunit, mitochondrial	33178.5	21244	29512	38981.4	39530.7	63654.2	32648.9	37849.2	31843	46068.9	32017.2	30576.8
PTPRT_HUMAN	PTPRT	Receptor-type tyrosine-protein phosphatase T	9787.7			9811.23	11263.8					10173.5		10962.2
C2C2L_HUMAN	C2CD2L	Phospholipid transfer protein C2CD2L	28268.5	37603.9	29162.5	31616	31011.2	31334.8	27220.5	30833.9	33482	30668.1	22941.2	32618.3
NEMP1_HUMAN	NEMP1	Nuclear envelope integral membrane protein 1	52420.2	54442.5	66725.8	29906.1	43175.2	22555.7	49000.6	37635.1	64511.8	45307.4	71391.4	44665.3
FCHO1_HUMAN	FCHO1	F-BAR domain only protein 1	14211	6416.96	12202.2	5585	13864.2	11619.8	10758.6	8575.54	10995.8	8022.44	10706.5	10152.3
CUX2_HUMAN	CUX2	Homeobox protein cut-like 2	6348.66		7192.93	5524.3	6789.08	5455.43	8807.84	3286.78	5336.92	4753.99
TXND9_HUMAN	TXNDC9	Thioredoxin domain-containing protein 9	91013.6	77011.5	83266.5	94920.4	110120	119975	96041	91899.5	93753.8	80433.7	90254.9	96410
TRAD1_HUMAN	TRAFD1	TRAF-type zinc finger domain-containing protein 1	24082.5	41635.8	35672	37203.6	26486.6	31785.3	28263.2	24074.3	32711.1	32351.6	32209.7	32478.4
COX7R_HUMAN	COX7A2L	Cytochrome c oxidase subunit 7A-related protein, mitochondrial	75325.4	102701	85652	103267	101815	95881.8	87539.3	67208.6	92649.8	123951	81189.1	131651
G3PT_HUMAN	GAPDHS	Glyceraldehyde-3-phosphate dehydrogenase, testis-specific									35679.3
HSPB6_HUMAN	HSPB6	Heat shock protein beta-6					54203
RHG33_HUMAN	ARHGAP33	Rho GTPase-activating protein 33				20227.4		15420.2		8139.53	12542.4	13181.2	13125	16210
ACPM_HUMAN	NDUFAB1	Acyl carrier protein, mitochondrial	197228	177819	153473	196494	136439	153957	200600	198364	201371	191507	220221	222762
UBFD1_HUMAN	UBFD1	Ubiquitin domain-containing protein UBFD1	136317	154911	132028	151582	187614	190052	148859	198559	114608	147201	134596	148984
C56D2_HUMAN	CYB561D2	Transmembrane reductase CYB561D2	22785.2	24966.9	22554.1	28201	8210.62	8586.65	19989	22317.7	24256.9	26637.8	24881.2	22249.9
CTRO_HUMAN	CIT	Citron Rho-interacting kinase	7971.14	4127.59	6452.01	4137.57	3122.86		4358.5		7572.09	6822.9	6078.4	3631.92
COPE_HUMAN	COPE	Coatomer subunit epsilon	84164.9	75356	94368.9	80111.5	96334.7	87928	90519.1	93233.1	71373.8	79778.6	91686.7	87654.3
RFXK_HUMAN	RFXANK	DNA-binding protein RFXANK	7942.12	7238.88	8121.68	9973.42	8851.56	5868.26	9589.87	10457.4	6512.94	7813.29	8693.58	9299.22
CTDS2_HUMAN	CTDSP2	Carboxy-terminal domain RNA polymerase II polypeptide A small phosphatase 2			11740.2		15639.8	16143	13995.9			14241.6		9940.26
IF1AY_HUMAN	EIF1AY	Eukaryotic translation initiation factor 1A, Y-chromosomal	342360	297324	389967	338257	351095	323670	360748	325132	340511	298722	335932	304766
TYB4Y_HUMAN	TMSB4Y	Thymosin beta-4, Y-chromosomal	12921.9						13511.7		10999.8
UTY_HUMAN	UTY	Histone demethylase UTY	10454.6	4655.44	8548.78	5341.28	5484.01		6218.69		8710.68	4900.3	10123.2
GBGT2_HUMAN	GNGT2	Guanine nucleotide-binding protein G(I)/G(S)/G(O) subunit gamma-T2			9894.62
AP3D1_HUMAN	AP3D1	AP-3 complex subunit delta-1	99319.5	84382.5	80179.9	90705.6	99937.1	97685.9	95815.1	107263	88306.8	85647.5	97538.5	88069.1
CCS_HUMAN	CCS	Copper chaperone for superoxide dismutase	39776.7	67399.2	64830.7	56491.1	23419.6	36985.8	54365	52560.8	64911.8	60536.9	39274.3	55382.4
GP171_HUMAN	GPR171	G-protein coupled receptor 171				8507.29
ZN195_HUMAN	ZNF195	Zinc finger protein 195										7678.66
IDLC_HUMAN	DNALI1	Axonemal dynein light intermediate polypeptide 1				4668.09
CHD1_HUMAN	CHD1	Chromodomain-helicase-DNA-binding protein 1	14259.1	14221.1	19221.7	12842.3	30000	16095	24392.1	25504.1	18933.5	27511.3	22573.9	24364.2
CHD2_HUMAN	CHD2	Chromodomain-helicase-DNA-binding protein 2	42493	36328	38935.3	41926.5	41708.9	35119.2	42356	43907.1	40951.5	40728.1	46445.2	38375.1
KCNK3_HUMAN	KCNK3	Potassium channel subfamily K member 3		1173.15						2383.94			1903.2
GOSR2_HUMAN	GOSR2	Golgi SNAP receptor complex member 2	30451.8	32233.7	30498.8	37064	35839.7	39046.7	36135	35645.3	27417.3	37344.1	45465.5	41494.6
TOR1A_HUMAN	TOR1A	Torsin-1A	29641.5	36790	41893.4	34946.7	33866.9	24162.2	35342.9	27378.1	35443.4	27245.1	33851.1	29524.4
TOR1B_HUMAN	TOR1B	Torsin-1B	28772.4	68175	40787.2	71209.5	26257.4	26277.5	30631	37114	32295.6	41988.7	38062.5	50918.9
STX16_HUMAN	STX16	Syntaxin-16	36339.8	30781.8	29980.8	32595.3	30670.2	31386.5	28267.6	31197.2	30274.9	31863	38864	32736.5
ADA10_HUMAN	ADAM10	Disintegrin and metalloproteinase domain-containing protein 10	147401	136727	141689	104218	100780	94497.9	104554	127008	142972	122007	113479	117845
ABCD4_HUMAN	ABCD4	Lysosomal cobalamin transporter ABCD4	11121	6803.24	7721.39	5443.8	8392.08	8414.96	8530.35	5828.85	9316.51	10290	9916.58	7393.46
EI24_HUMAN	EI24	Etoposide-induced protein 2.4 homolog	137364	150284	131830	129410	124931	131142	137731	139583	143940	144694	149177	134753
P5I11_HUMAN	TP53I11	Tumor protein p53-inducible protein 11	37763.8	36862.7	38767.6	36727.2	33017.4	32441.4	39473.5	28258.8	42448.3	31051.5	35113.1	24411.5
KMT2D_HUMAN	KMT2D	Histone-lysine N-methyltransferase 2D	30233.3	29364.1	27400.9	27314.3	31161.7	33799.3	24117.4	28004.2	20833.1	26018.1	27730	22982.8
ZN197_HUMAN	ZNF197	Zinc finger protein 197				9965.81
ITBP1_HUMAN	ITGB1BP1	Integrin beta-1-binding protein 1	14195.6	19827.8	15584	13002.3		18143.4	15143.7	17556.2	18030.2	16463.3	18515.7	13091
APAF_HUMAN	APAF1	Apoptotic protease-activating factor 1	30525.2	18271.8	17223.3	18994.2	20908.9	25302.9	22524.7	23096.4	19660.2	23902.9	24814.7	22801.9
RIOK3_HUMAN	RIOK3	Serine/threonine-protein kinase RIO3	10407	18735	10456.2	14809.5	13355.2	16142.7	19181.2	13368.8	18881.8	13031.4	12608.2	12246.9
IMPA2_HUMAN	IMPA2	Inositol monophosphatase 2								13790.9
MP2K7_HUMAN	MAP2K7	Dual specificity mitogen-activated protein kinase kinase 7				7104.16	8918.51			8166.35		6226.05		8827
ACOT8_HUMAN	ACOT8	Acyl-coenzyme A thioesterase 8	54456.4	60368.2	43230.6	53578.9	42117.5	45802.9	53577.5	55025.2	38939.3	52408.1	56324.8	56325.4
CDIPT_HUMAN	CDIPT	CDP-diacylglycerol--inositol 3-phosphatidyltransferase	93424.4	90608.9	74617.2	85303.1	59874.9	92851.6	68759.1	54795.2	82735.3	82007.7	84208.3	84310.1
PDCD5_HUMAN	PDCD5	Programmed cell death protein 5	194712	211499	228319	157648	219182	210252	196263	117342	209729	229137	190625	209319
ANM5_HUMAN	PRMT5	Protein arginine N-methyltransferase 5	313954	298274	260689	305004	316208	339357	361920	258466	326890	296395	369118	298059
NHRF1_HUMAN	NHERF1	Na(+)/H(+) exchange regulatory cofactor NHE-RF1	68601.8	78852.3	72583.3	57760.2	57967.6	76937.6	54656	56918.4	65724.8	94551.1	61047.8	78096
OVOL1_HUMAN	OVOL1	Putative transcription factor Ovo-like 1		6353.5	7094.42	5844.89			10427.3		7450.72		14451.8
CHK1_HUMAN	CHEK1	Serine/threonine-protein kinase Chk1	9527.59	5777.55	7415.24		10080.1	8792.41	5897.65		11195.7	9524.17	5051.61	5236.67
MEIS2_HUMAN	MEIS2	Homeobox protein Meis2				5539.84
FPGT_HUMAN	FPGT	Fucose-1-phosphate guanylyltransferase	3906.43	3819.03	2679.87		4158.56	3096.26						4593.15
TPP1_HUMAN	TPP1	Tripeptidyl-peptidase 1	592661	530506	677300	455328	535511	497571	419854	442665	530784	584695	346638	468403
TCRG1_HUMAN	TCERG1	Transcription elongation regulator 1	131751	174169	164016	176419	129420	138284	148484	146926	164024	146475	138121	148845
NDC80_HUMAN	NDC80	Kinetochore protein NDC80 homolog	13931.8	11695.5	13024.5	9106.93	13988.2	7929.37	11794.6	8913.99	17509.9	15010.2	12565.4	14050.9
NRP1_HUMAN	NRP1	Neuropilin-1	30539.2	38558.4	26133.1	29929.5	33637.6	33468.7	35097.7	26835.3	36311.6	29407.7	26071.6	26575.6
TNPO2_HUMAN	TNPO2	Transportin-2	9107.66	9124.84	9402.38	6247.99	8589.16	9317.47	9285.37	8898.43	12672.2	13330.7	10447.4	9434.15
APOL1_HUMAN	APOL1	Apolipoprotein L1	9699.46	15695.8	12725.6	16699.2	8452.91	9556.07	4342.95	7477.72	7364.7	8247.62		10553.7
HS3S1_HUMAN	HS3ST1	Heparan sulfate glucosamine 3-O-sulfotransferase 1	4148.85
GDF8_HUMAN	MSTN	Growth/differentiation factor 8	21557.2
UN13B_HUMAN	UNC13B	Protein unc-13 homolog B					6907.23		4456.85	5139.56
RPC1_HUMAN	POLR3A	DNA-directed RNA polymerase III subunit RPC1	23201.1	27302.9	25471.1	25880.4	15311.7	14170.6	23884.6	21378.3	25510.3	19919.9	15409.5	17479.8
RASM_HUMAN	MRAS	Ras-related protein M-Ras	4487.96	6332.26	5587.32	9764.53	6874.33	4450.3	5419.85	6056.03	9169.31	6814.73	8647.74	9561.52
CPLX1_HUMAN	CPLX1	Complexin-1							3380.48
PSA7_HUMAN	PSMA7	Proteasome subunit alpha type-7	418419	472176	392051	415564	317970	341278	425986	384212	445175	476835	417745	440041
SCAM3_HUMAN	SCAMP3	Secretory carrier-associated membrane protein 3	274310	397714	311656	357926	330155	420614	324298	305912	331122	405587	353272	378530
TR13B_HUMAN	TNFRSF13B	Tumor necrosis factor receptor superfamily member 13B							5973.96	4290.48
OPLA_HUMAN	OPLAH	5-oxoprolinase	82898.1	83439.4	73950.1	84544.1	76819.6	105592	85984.1	94851	72032.7	93702.3	76843	88152.9
BACH1_HUMAN	BACH1	Transcription regulator protein BACH1	7796.76	8210.99	8012.65	8770.69	8152.32	12003.2	7878.44	9959.43	7520	7867.53	6905.24	6238.93
BCKD_HUMAN	BCKDK	[3-methyl-2-oxobutanoate dehydrogenase [lipoamide]] kinase, mitochondrial	62193	78625.8	69063	78765.5	52032.2	74124.9	71623.4	76402.8	63817.3	66080.7	60535.4	68199.7
IFIT3_HUMAN	IFIT3	Interferon-induced protein with tetratricopeptide repeats 3	14799.6	172979	61474.5	220589	14382.9	33415.8	27813.7	53625	41303.6	61907.8	50350.1	82059.5
MGST3_HUMAN	MGST3	Microsomal glutathione S-transferase 3	85157.2	139841	112057	163803	149354	118678	112562	196257	142206	152211	106468	183383
GEMI2_HUMAN	GEMIN2	Gem-associated protein 2	9639.74	9932.69	10681.5	8982.65	10145	7488.58		9844.63	11497.6	10356.8	9760.11	8345.85
IRF6_HUMAN	IRF6	Interferon regulatory factor 6					2687.34							1649.49
WNT9B_HUMAN	WNT9B	Protein Wnt-9b					4572.94
TX1B3_HUMAN	TAX1BP3	Tax1-binding protein 3	150537	98570.6	98890.1	66463.1	137353	128007	112146	107502	88416.7	152406	105918	124218
GIPC1_HUMAN	GIPC1	PDZ domain-containing protein GIPC1	54840.7	56139	42675.7	51559.7	46856.6	66165.1	49510.2	66384.4	41225.5	59722.7	42188.5	57240.4
LIN7A_HUMAN	LIN7A	Protein lin-7 homolog A	13714.5	12226.8	14567.4	15978.8	13323.4	16215.2	12621.5	14856	16542.2	13814.6	11109.7	13114
PCD17_HUMAN	PCDH17	Protocadherin-17			4081.55
IKKB_HUMAN	IKBKB	Inhibitor of nuclear factor kappa-B kinase subunit beta	100560	62396.9	77560.5	64796.6	86187.3	89234	86858.8	79809.4	81691	72846.7	90682.6	72444.5
TIM23_HUMAN	TIMM23	Mitochondrial import inner membrane translocase subunit Tim23	74179.1	104785	108748	92365.9	92134.4	84264	86457.2	85738.6	97593.1	86997.2	85954.4	109478
HAT1_HUMAN	HAT1	Histone acetyltransferase type B catalytic subunit	134774	76512.3	101408	102387	105361	94148.8	121356	105747	121169	111403	139221	107852
UB2L6_HUMAN	UBE2L6	Ubiquitin/ISG15-conjugating enzyme E2 L6	71217	322856	140289	319542	41169.6	65241	54312.2	100362	106360	90509.7	83326.2	113791
PLD2_HUMAN	PLD2	Phospholipase D2	1716.72	1147.77		2324.46	1971.64	1975.37	974.542	1887.52		2166.7		1498.51
TFEC_HUMAN	TFEC	Transcription factor EC	15002.7	12073.6						10762.8	15398.7		7853.44
QCR8_HUMAN	UQCRQ	Cytochrome b-c1 complex subunit 8	170654	213715	223289	228408	209364	182304	178861	159934	192214	198496	192632	215696
ML12A_HUMAN;ML12B_HUMAN	MYL12A;MYL12B	Myosin regulatory light chain 12B	1097960	1092310	1282800	856420	609810	862417	1111690	964214	991478	1146790	933712	1095900
QCR10_HUMAN	UQCR11	Cytochrome b-c1 complex subunit 10		5976.54	11571.6			9149.17	12121		8414.63	4375.75
CASQ2_HUMAN	CASQ2	Calsequestrin-2								70991.9
HGS_HUMAN	HGS	Hepatocyte growth factor-regulated tyrosine kinase substrate	86896.2	87411.1	93132.6	84891	75739.9	74334.2	79897.4	94031.6	80932.1	71937.7	70687.1	76189
AURKA_HUMAN	AURKA	Aurora kinase A	15368.6	11615.9	10741.1		7298	8539.68	5464.46	5506.36	14192.5	11651.4	8263.87	9561.53
RAB7L_HUMAN	RAB29	Ras-related protein Rab-7L1	33029	32596.2	32274.1	37561.8	27892	24978.7	29993.9	37354.1	36611.2	27270.4	32640.3	31200.7
CLGN_HUMAN	CLGN	Calmegin	4078.85	5782.05	6210.64	6912.57	8463.6	5828.55	6923.04	7707.98	9010.2	6383.48	7190.32	6595.62
VP26C_HUMAN	VPS26C	Vacuolar protein sorting-associated protein 26C	22309.4	14954	27336.1	15610.5	23017.5	12911.4	20114.8	18180.8	22311.9	15253	18005.5	15700.4
MYPT1_HUMAN	PPP1R12A	Protein phosphatase 1 regulatory subunit 12A	140912	123879	138822	127079	132889	132550	158368	134247	146076	121625	148004	128782
S27A2_HUMAN	SLC27A2	Long-chain fatty acid transport protein 2	37823	27318.7	31709.6	12942.1	22014.6	25056.4	32346.6	17723.9	31291.7	24808.4	32313.6	22768.7
GAK_HUMAN	GAK	Cyclin-G-associated kinase	93574.4	96834.9	99746	108411	104679	112853	106272	120343	97580.2	101912	92347.6	103540
ZN263_HUMAN	ZNF263	Zinc finger protein 263			2367.11
HNRDL_HUMAN	HNRNPDL	Heterogeneous nuclear ribonucleoprotein D-like	612782	779575	748641	518926	605713	506799	503771	724789	480666	572486	592608	612954
XPO1_HUMAN	XPO1	Exportin-1	224561	219515	205354	219826	235592	263680	236862	262072	236264	248210	248571	234079
BTAF1_HUMAN	BTAF1	TATA-binding protein-associated factor 172	59009.6	65009.1	58026.2	66890.5	50722.1	63378.6	59598.6	59027.5	61263.9	67642	64017.6	65553.8
ARHGA_HUMAN	ARHGEF10	Rho guanine nucleotide exchange factor 10	6547.71	7558.23	6945.16	10380.1	7907.52	9988.02	6472.84	7775.75	6882.13	12434	8434.78	9792.73
ZN609_HUMAN	ZNF609	Zinc finger protein 609	2977.43	2824.63	5477.68	3156.36	4256.02		3972.69	3318.67	2959.67	3101.46	3267.68	2837.13
ZN646_HUMAN	ZNF646	Zinc finger protein 646	4944.17	11432.4					6671.93	7363.15		9576.78	5334.18	6559.61
SC16A_HUMAN	SEC16A	Protein transport protein Sec16A	91661.8	87942.2	90242.9	84775.5	87995.6	91683.2	97520.9	91697.3	90459.4	90143.9	86245.4	86928.6
PLXB2_HUMAN	PLXNB2	Plexin-B2	86240.1	97542.1	83285.6	91884.6	90966.3	91888.7	88338	93023.1	100285	98662.3	79180.2	89449.4
AREL1_HUMAN	AREL1	Apoptosis-resistant E3 ubiquitin protein ligase 1	2203.61	3041.96	2679.78	5277.21	4918.8	3272.97	3843.11	5202.45	3105.87	3054.78		2910.9
KHNYN_HUMAN	KHNYN	Protein KHNYN	13089.2	13160	15325.4	12396.5	17767.4	14024	13910.1	11728.8	13112.1	13443.9	13802	10408.3
TCPR2_HUMAN	TECPR2	Tectonin beta-propeller repeat-containing protein 2	5562.92		3925.6	3651.38		3824.55		3412.2			5589.25	3741.4
SEM3E_HUMAN	SEMA3E	Semaphorin-3E									1566.54
SR140_HUMAN	U2SURP	U2 snRNP-associated SURP motif-containing protein	95983.1	115991	111304	121171	99435.6	89285.2	106399	126832	118230	119294	117880	125308
SET1A_HUMAN	SETD1A	Histone-lysine N-methyltransferase SETD1A	32981.2	39434.4	36039.3	38840.7	35268.8	41337.3	35025.1	33171.2	37293.5	38134.6	37432.5	36405.5
N4BP3_HUMAN	N4BP3	NEDD4-binding protein 3				56080.3
TRNK1_HUMAN	TRANK1	TPR and ankyrin repeat-containing protein 1	24603.5	18658.1	15488.6	23369.5	12713.5	16587	13281.7	12571.9	16922.1	15219.2	16060.7	14197.2
SYNJ2_HUMAN	SYNJ2	Synaptojanin-2	36747.6	35981.6	35258	36143.6	40582.8	40697.6	47183.8	34503.8	32208.3	34901.4	36827.6	32437.2
SYNEM_HUMAN	SYNM	Synemin	21030.5	22746.6	21571.3	21301.9	18285.7	22872.4	18499.7	18428.7	21607.6	23083.4	20156.1	21668.3
KIF3B_HUMAN	KIF3B	Kinesin-like protein KIF3B	3827.06		1905.91	6627.7	6673.71	6874.63	9203.93	6480.14	2794.08	4445.79	6758.5	6028.48
PUR4_HUMAN	PFAS	Phosphoribosylformylglycinamidine synthase	92822.6	72665.9	69656.7	68044.4	91990.5	89263.3	86865.3	76091	74053.6	78353.8	84106.7	76341.9
NACAD_HUMAN	NACAD	NAC-alpha domain-containing protein 1				11915.3
DCLK1_HUMAN	DCLK1	Serine/threonine-protein kinase DCLK1				6874.66		3391.57					5772.64
ANR28_HUMAN	ANKRD28	Serine/threonine-protein phosphatase 6 regulatory ankyrin repeat subunit A	34051.7	26270.8	37108.4	37735	45098.1	36284.5	37857.4	44659.7	31663.7	35394	43178.7	44136.2
ARHGB_HUMAN	ARHGEF11	Rho guanine nucleotide exchange factor 11	20733.1	18015.5	19318.8	17958.1	21251.3	26158.8	22594.8	20645.6	22089.3	23952.3	24233	24832.3
MRPP3_HUMAN	PRORP	Mitochondrial ribonuclease P catalytic subunit	14807.7	17461.9	14208.5	14454.1	15371.8	14111.9	13641.2	18708.2	17021.7	14800.6	14294.5	15154.3
IKKA_HUMAN	CHUK	Inhibitor of nuclear factor kappa-B kinase subunit alpha	43566.6	31984.3	37402.1	32574.9	45718.4	33773.4	38120.1	31637	36922.8	33196.9	48062.3	35161.7
LSM1_HUMAN	LSM1	U6 snRNA-associated Sm-like protein LSm1	13825.8	39755.3	34458	24574.4	36950.1	14217.4	20408.3	26959.9	23964.6	27300.2	16108.1	32516.1
FYB1_HUMAN	FYB1	FYN-binding protein 1	43410.4	23994.8	27091.9	33037.6	26299.5	30808.8	28244.7	24702.1	31657.8	31141.2	35278.5	39961.9
NPC1_HUMAN	NPC1	NPC intracellular cholesterol transporter 1	77321.8	89932.1	78989.3	86720.9	75411.1	91790.7	93482.9	93251.4	79262.5	101435	84517.3	92663.3
TBX3_HUMAN	TBX3	T-box transcription factor TBX3			8381.83				6389.06				8459.42
PLCB_HUMAN	AGPAT2	1-acyl-sn-glycerol-3-phosphate acyltransferase beta	102289	113992	112024	115803	99923	112656	114428	123943	124785	108737	92922.6	109722
DEGS1_HUMAN	DEGS1	Sphingolipid delta(4)-desaturase DES1	25685.5	112198	71707.9	76281.7	39439.8	35236.1	45426.1	29370.8	59293.2	106120	50140.4	70535.4
SCAM1_HUMAN	SCAMP1	Secretory carrier-associated membrane protein 1	33690.8	46554	37315.8	52084.1	46814.9	59269.5	47843.9	46789.7	38289.8	53207.9	46596.8	54814
SCAM2_HUMAN	SCAMP2	Secretory carrier-associated membrane protein 2	528098	663362	579484	603834	477100	632945	590965	657540	498931	434095	470118	498792
ARC1B_HUMAN	ARPC1B	Actin-related protein 2/3 complex subunit 1B	1482510	1358680	1486900	1414180	1273900	1070760	1367140	1501720	1403170	1295810	1237810	1378270
ARPC2_HUMAN	ARPC2	Actin-related protein 2/3 complex subunit 2	869480	681990	661296	878755	833213	819856	837962	943316	796596	793643	883691	846935
ARPC3_HUMAN	ARPC3	Actin-related protein 2/3 complex subunit 3	2548420	1695450	2196230	1775110	2012480	2436850	1934330	2267490	2196320	1806140	1868390	1905090
BET1_HUMAN	BET1	BET1 homolog	18036.8	36037.3	19712.4	31325.2	24029.4	29588.2	22946.8	32480.7	19197.3	39945.5	24733.3	28437.8
RPAC1_HUMAN	POLR1C	DNA-directed RNA polymerases I and III subunit RPAC1	74335.2	93325.7	90152.4	98595.2	80632.2	75238.1	80928.5	78517	86181.1	87622.4	83422.1	80531
PLS1_HUMAN	PLSCR1	Phospholipid scramblase 1	35421.7	115954	44013.9	142135	23607.2	42180.6	33788.3	51693.6	46239.4	65916	54801.2	86535.3
TIF1A_HUMAN	TRIM24	Transcription intermediary factor 1-alpha	37117.5	34090.7	38323.7	36156.8	47070	47174.8	32546	28613.8	38933.4	40934.7	37340.2	37401.8
LRAD4_HUMAN	LDLRAD4	Low-density lipoprotein receptor class A domain-containing protein 4							1139.85
AXIN1_HUMAN	AXIN1	Axin-1	1609.05	1182.72			1799.46	1934.34			1872.37
PGRC2_HUMAN	PGRMC2	Membrane-associated progesterone receptor component 2	267140	289293	318272	217752	228520	177660	204584	109069	339413	247159	235123	246576
TBXT_HUMAN	TBXT	T-box transcription factor T			2861.24
CETN3_HUMAN	CETN3	Centrin-3	8785.22	5336.41	6124.61	5047.21	7700.34	4137.84	7072.99	5845.65	10191.7	4543.92	8240.14	5949.56
CTDSL_HUMAN	CTDSPL	CTD small phosphatase-like protein	5600.88			19342.4		9636.77	17444.9	12426.9		19100.1		14958.2
EPHB6_HUMAN	EPHB6	Ephrin type-B receptor 6		77993	64095.6		3099.95		2954.1	51036.3			6824.78	8279.93
ZBT22_HUMAN	ZBTB22	Zinc finger and BTB domain-containing protein 22						3993.91			3055.99	3295.27
RGL2_HUMAN	RGL2	Ral guanine nucleotide dissociation stimulator-like 2	23517.5	30538.1	28017.7	25899.6	25632.8	25960.9	25527.6	24063.6	21489.3	26166.5	23387	24378.2
PFD6_HUMAN	PFDN6	Prefoldin subunit 6	257719	285249	313248	288903	258053	312881	278968	215097	267558	356467	248438	301811
WDR46_HUMAN	WDR46	WD repeat-containing protein 46	21195.1	24800.1	24521.1	28064.4	18741.8	21964.1	26136.3	27135	22706.3	21157.5	25220.1	21499.9
NKRF_HUMAN	NKRF	NF-kappa-B-repressing factor	44610	53576.6	49541.2	48324.9	41092.6	45697.7	49854.7	49033.8	58211	46312.2	45797.3	46906.6
GNPAT_HUMAN	GNPAT	Dihydroxyacetone phosphate acyltransferase	39144.8	36948.5	35905.9	41981.5	38619.5	33689.3	38840.7	42850.7	36066.6	43440.1	39184.9	42211.2
ZN185_HUMAN	ZNF185	Zinc finger protein 185										10157.8
CASC3_HUMAN	CASC3	Protein CASC3	11739.8	12957.5	10425.7	12846.5	16914.3	15362.1	10362	15802.5	15073.6	13546.5	15278	9464.75
RT12_HUMAN	MRPS12	28S ribosomal protein S12, mitochondrial	31153.3	39156.1	34136.5	36315.7	33991	37185.9	30426	32682.3	38419.6	24170.9	41166.2	39115.4
OBRG_HUMAN	LEPROT	Leptin receptor gene-related protein	1507.28		3178.07	3290.17	3962.81	1891.48	1950.38	2225.36	2020.78	2546.74	2333.79	4096.77
S22A1_HUMAN	SLC22A1	Solute carrier family 22 member 1				5407.12
CLIC2_HUMAN	CLIC2	Chloride intracellular channel protein 2	3370.45	6616.28	6082.62	4764.08	3482.97	4831.12	4040.3	4911.76	3818.64	4092.26	5478.05
ACOX3_HUMAN	ACOX3	Peroxisomal acyl-coenzyme A oxidase 3	39890.5	45519.3	38027.2	45912.2	47741.2	41660.7	49612.2	56895	42127.1	42980	49693.2	38641.2
RER1_HUMAN	RER1	Protein RER1	107645	130730	101033	148829	114112	112642	121269	135155	141976	112086	121794	106016
SURF4_HUMAN	SURF4	Surfeit locus protein 4	105610	87873.2	87274.1	101060	65733.2	111140	105716	114365	110892	91958.5	105528	89805.1
MK13_HUMAN	MAPK13	Mitogen-activated protein kinase 13	10464.8	13090.6	10519.7	11781.1			10983.6		10564.4
SPTC1_HUMAN	SPTLC1	Serine palmitoyltransferase 1	103831	86264.5	101937	94299.4	107587	96581.2	107228	100727	98639.1	98079.7	109422	97894.3
SPTC2_HUMAN	SPTLC2	Serine palmitoyltransferase 2	71915.2	72974.1	79556.1	84608.7	64873.7	61421.7	64427.1	85336.6	75162.7	87324.9	83633.7	76833.6
OGT1_HUMAN	OGT	UDP-N-acetylglucosamine--peptide N-acetylglucosaminyltransferase 110 kDa subunit	68515.4	83907.6	83472.8	94120.7	79215.9	77908.7	81515.1	89628.8	80549.2	85417	88846.1	96609.4
PMM2_HUMAN	PMM2	Phosphomannomutase 2	29965.5	36899	30056.6	27293.4	35869.9	53258.3	34195.2	38597.5	32607	38993.4	41248.4	43046.6
RA51B_HUMAN	RAD51B	DNA repair protein RAD51 homolog 2							26908.1
TM9S1_HUMAN	TM9SF1	Transmembrane 9 superfamily member 1	52190.3	92112.5	75734.2	85975.1	35916.5	55162.6	69598.4	72068	99969.4	77165.3	60646.5	71323.8
INP4B_HUMAN	INPP4B	Inositol polyphosphate 4-phosphatase type II	13009.8	10135.8	15406.4	11035.8	13195.1	16292	10198.7	13933.8	13850.8	8914.14	8716.73	11175.9
HMGB3_HUMAN	HMGB3	High mobility group protein B3	392346	346365	398040	372028	395222	360563	457792	426219	369319	336913	365640	341060
PPM1G_HUMAN	PPM1G	Protein phosphatase 1G	161221	162613	175596	171179	162855	129770	163675	148133	181299	167465	176083	164271
SHIP2_HUMAN	INPPL1	Phosphatidylinositol 3,4,5-trisphosphate 5-phosphatase 2	227548	174737	221941	167550	190033	172880	189900	172712	221528	173600	212217	169212
FANCA_HUMAN	FANCA	Fanconi anemia group A protein	3328.23		2919.29		4752.74		2802.61	2268.02				3854.93
EIF3D_HUMAN	EIF3D	Eukaryotic translation initiation factor 3 subunit D	147573	136846	146959	137840	168723	158187	153340	150600	163171	190395	178902	187752
EIF3H_HUMAN	EIF3H	Eukaryotic translation initiation factor 3 subunit H	151315	128832	151113	111750	144016	106374	136140	137332	142641	154889	141807	159599
MOT6_HUMAN	SLC16A5	Monocarboxylate transporter 6						1639
HDAC3_HUMAN	HDAC3	Histone deacetylase 3	24178.4	16822.4	17695.5	17503.9	19860.1	18554.1	21577	21784.6	23173.8	21773.1	20651.7	26141.9
NVL_HUMAN	NVL	Nuclear valosin-containing protein-like	37363.7	41205.4	40206.3	38781.8	43570.8	42179.1	41108.4	38254.1	46236	42545.8	45248	39617
BCAT2_HUMAN	BCAT2	Branched-chain-amino-acid aminotransferase, mitochondrial	38458.8	31294.9	36409.1	30465	46245.5	31862.8	39884.3	30063	34424.5	32215.1	45150	32700.8
SIGL5_HUMAN	SIGLEC5	Sialic acid-binding Ig-like lectin 5	6849.96		8154.21	11192.7	8359.35	7791.41	5680.61	5891.93		11510.7	6927.62	8592.69
TMPS2_HUMAN	TMPRSS2	Transmembrane protease serine 2	3638.95										5641.58
NCAM2_HUMAN	NCAM2	Neural cell adhesion molecule 2	16141.7	11807.9	8623.73		6568.97	11747.3	8499.82		12508.6	11471.4	8429.34	5531.56
IPO8_HUMAN	IPO8	Importin-8	49230.9	36410.6	37493.9	36133.7	44210.9	43620.8	42129.1	35909.1	45225.5	40977.2	48544.3	43316.1
STX7_HUMAN	STX7	Syntaxin-7	210855	247258	253898	235152	248282	239157	224011	251477	220226	267994	212645	258686
MOT7_HUMAN	SLC16A6	Monocarboxylate transporter 7		6780.68							6591.47	4950.08
FOXP2_HUMAN	FOXP2	Forkhead box protein P2	5791.3	4643.58	7565.6	4526.32	4441.41	4182.72	4494.82	4691.79	6305.06	4838.41	3770.07	5623.03
TNC18_HUMAN	TNRC18	Trinucleotide repeat-containing gene 18 protein	2771.3	2306.79	2811.9		2415.72	3987.28	3634.16	2663.38	2872.38	3907.96	2717.35	2494.95
MOT4_HUMAN	SLC16A3	Monocarboxylate transporter 4	306964	287223	230179	337442	284923	260015	261581	270547	281820	310573	328509	318887
MRP3_HUMAN	ABCC3	ATP-binding cassette sub-family C member 3	6571.55
MRP4_HUMAN	ABCC4	ATP-binding cassette sub-family C member 4	24707.7	21917.4	18311.2	18425.2	22352.7	21722.1	19862	15420.7	23183	18868.8	26344.9	23076.3
MPPD1_HUMAN	MPPED1	Metallophosphoesterase domain-containing protein 1			2125.29					1310.6		1822.21		2950.08
RPA34_HUMAN	POLR1G	DNA-directed RNA polymerase I subunit RPA34	27575.5	52122.8	42984.4	43381.1	32048.1	34608.6	32084.8	35116.2	43298.7	41480.9	31707.1	36993.8
P4HA2_HUMAN	P4HA2	Prolyl 4-hydroxylase subunit alpha-2	15934.7	22019.6	30480.9	32925	20960.1	22884.8	29599.4	31019.7	16160.1	17229.2	25830.8	26800.1
MAGB2_HUMAN	MAGEB2	Melanoma-associated antigen B2	22281.3	22719.1	22859.7	19370.9	13490.1	14530.6	15251	17513.4	13991.4	17463	17067.3	15242.5
MAGB3_HUMAN	MAGEB3	Melanoma-associated antigen B3								75002.9
GLYG2_HUMAN	GYG2	Glycogenin-2												2420.33
PA2GX_HUMAN	PLA2G10	Group 10 secretory phospholipase A2								4599.4
YKT6_HUMAN	YKT6	Synaptobrevin homolog YKT6	135372	104954	117466	102306	126404	137845	133633	121651	144066	139718	130873	122555
GSC2_HUMAN	GSC2	Homeobox protein goosecoid-2				15689.9
INSI1_HUMAN	INSIG1	Insulin-induced gene 1 protein								2525.24
NUP42_HUMAN	NUP42	Nucleoporin NUP42	15807.3	22943.3	23896.5	25182.9	23365.8	24726.1	21437.4	22042.8	20655.9	24318.9	24587	17844.9
ARPC5_HUMAN	ARPC5	Actin-related protein 2/3 complex subunit 5	678372	697659	691972	554036	530358	719862	671853	537152	711275	775861	594782	615669
RPB4_HUMAN	POLR2D	DNA-directed RNA polymerase II subunit RPB4	20735.6	38072.3	34874.8	27585.2	34817.4	23724.4	21832.8	13665	24773.5	32942.5	24483.2	31270.4
CLOCK_HUMAN	CLOCK	Circadian locomoter output cycles protein kaput						5308.2			4953.51			4999.49
CFLAR_HUMAN	CFLAR	CASP8 and FADD-like apoptosis regulator					5681.78
DDX3Y_HUMAN	DDX3Y	ATP-dependent RNA helicase DDX3Y	164381	156070	187594	137980	176936	155463	180428	184450	186420	170213	168624	159780
SOCS1_HUMAN	SOCS1	Suppressor of cytokine signaling 1								7733.58
MAFG_HUMAN	MAFG	Transcription factor MafG	36228.9	62797.2	44033.3	53404.1	46908.7	63849	42210.1	37285.9	48192.2	63505.4	46964.3	64632.7
OGG1_HUMAN	OGG1	N-glycosylase/DNA lyase			8821.65		9245.07	9257.64	8377.64			9576.1	9226.71	10781.8
PDPK1_HUMAN	PDPK1	3-phosphoinositide-dependent protein kinase 1	18754.7	21338.6	20998.6	17868.7	19763.1	20004.1	23936.3	16629.1	21558.9	20354.2	19916.6	23157.2
TPSN_HUMAN	TAPBP	Tapasin	230862	416299	282813	695320	342510	364262	294528	449365	364017	373977	338919	359951
XLRS1_HUMAN	RS1	Retinoschisin							4646.23	4478.27
RGS5_HUMAN	RGS5	Regulator of G-protein signaling 5										3798.94		5407.34
FABP7_HUMAN	FABP7	Fatty acid-binding protein, brain	2953.2			5442.32
R113A_HUMAN	RNF113A	E3 ubiquitin-protein ligase RNF113A	29936.4	28295.5	22337.4	30426.9	28668.4	25741.5	28924.4	31567.9	24903.9	25841.5	26879	27416.3
P2RX6_HUMAN	P2RX6	P2X purinoceptor 6				7593.94
KDM6A_HUMAN	KDM6A	Lysine-specific demethylase 6A										2619.84
FFAR2_HUMAN	FFAR2	Free fatty acid receptor 2		696.473
MEFV_HUMAN	MEFV	Pyrin	10112.2	11810	14657	17233.1	11093.4	14664.7	15057	20067.7	4950.85	9990.74	13584.9	14719.2
KCNN4_HUMAN	KCNN4	Intermediate conductance calcium-activated potassium channel protein 4	28710.6	30618.7	26885.2	29172.5	25040.4	23606.8	25308.4	20462.4	32780.9	30290.1	25726.5	23890.1
DHX15_HUMAN	DHX15	ATP-dependent RNA helicase DHX15	234139	318941	250540	343910	234510	224236	270135	288473	297690	293101	280302	300823
MCES_HUMAN	RNMT	mRNA cap guanine-N7 methyltransferase	70192.6	71073.9	63953.1	86152.4	71853.1	77570.5	74680.9	77054.2	67772.2	71562.1	68497.3	67100.7
ZZEF1_HUMAN	ZZEF1	Zinc finger ZZ-type and EF-hand domain-containing protein 1	18048.6	18017.7	15378.5	17074.4	16653.9	16637.3	15164.4	16640.7	16533.2	16550.8	16327.6	18392.2
ASAP2_HUMAN	ASAP2	Arf-GAP with SH3 domain, ANK repeat and PH domain-containing protein 2	9116.69	5814.67	3942.28	5381.89	6799.73	6360.1	7669.31	6463.89	5473.89	7092.14	8787.42	6608.17
TTI1_HUMAN	TTI1	TELO2-interacting protein 1 homolog	30518.2	24136.5	25813.1	24664.7	25254.2	24167.7	26457.1	21682.9	24432.8	25435.4	25405.7	24515.8
RRP8_HUMAN	RRP8	Ribosomal RNA-processing protein 8	48042	54874.8	62342.4	55798.4	57314.2	51476.8	54949.4	53455.9	54656.6	64498	55911.2	58594.7
PJA2_HUMAN	PJA2	E3 ubiquitin-protein ligase Praja-2	10170.1	5890.69	6474.51	7823.29	10284	13609.4	8082.16	8523.34	7947.78	8905.4	5993.43	7655.27
SI1L1_HUMAN	SIPA1L1	Signal-induced proliferation-associated 1-like protein 1	9904.5	3603.17		10512.3	10378.9	12001.8	10060.4	8802.31	8888.92		13304.9	10799.5
ZBT24_HUMAN	ZBTB24	Zinc finger and BTB domain-containing protein 24												6070.03
CYB5B_HUMAN	CYB5B	Cytochrome b5 type B	90321.3	140819	92217.5	85577.8	124042	88014.5	98280.6	89341.4	107143	134720	103046	121636
PRP4_HUMAN	PRPF4	U4/U6 small nuclear ribonucleoprotein Prp4	121828	170162	142855	163190	139133	132873	137646	144997	141448	154410	135688	155160
SERA_HUMAN	PHGDH	D-3-phosphoglycerate dehydrogenase	452943	606862	456999	515124	532609	340557	624127	499440	458020	481630	601706	526496
NDUS4_HUMAN	NDUFS4	NADH dehydrogenase [ubiquinone] iron-sulfur protein 4, mitochondrial	37278.1	55795.9	39068.2	45223.1	41964	43472.7	34591.2	50860.9	39891.3	43266.7	37445.1	49680.3
RHG06_HUMAN	ARHGAP6	Rho GTPase-activating protein 6		2437.18		3099.31	3024.98	2156.8	3905.12	3788.61	3358.68	3928.76	3260.91	2277.4
PHF1_HUMAN	PHF1	PHD finger protein 1		83457.2	70671.3		35710	58774.6					65609.3	51386.5
DC1L2_HUMAN	DYNC1LI2	Cytoplasmic dynein 1 light intermediate chain 2	87335.3	89389.3	79907.4	87013.6	79934.9	102867	89806.1	98518.9	93434.2	95412.8	77812.6	90077.2
PSMD3_HUMAN	PSMD3	26S proteasome non-ATPase regulatory subunit 3	208186	218090	204172	247164	199414	195184	237287	245294	215813	210656	207009	219946
CTR4_HUMAN	SLC7A4	Cationic amino acid transporter 4		6133.59
RFOX2_HUMAN	RBFOX2	RNA binding protein fox-1 homolog 2	9957.42	19854.6	19625.6	15535	21170	9550.51	16495.9	12619	15323.2	18894.3	15800.2	21090.3
PAPS1_HUMAN	PAPSS1	Bifunctional 3'-phosphoadenosine 5'-phosphosulfate synthase 1	101720	96543.2	89406.9	111492	85281.7	84855.1	91447.1	90510.4	94652.3	86537.2	87552	89009.6
SIAH2_HUMAN	SIAH2	E3 ubiquitin-protein ligase SIAH2				20032.8
ZNHI1_HUMAN	ZNHIT1	Zinc finger HIT domain-containing protein 1	2545.99		3039.26	2514.88	3396.97	4635.82	2335.63	2111.76	3161.67	3809.92	3159.18	2576.7
ZW10_HUMAN	ZW10	Centromere/kinetochore protein zw10 homolog	54036.1	46810.3	49439.2	54389.4	50677.6	51678.6	57729.7	52622.4	56623.2	59986.7	63047.3	54303.9
PROD_HUMAN	PRODH	Proline dehydrogenase 1, mitochondrial										3392.16
SPIT1_HUMAN	SPINT1	Kunitz-type protease inhibitor 1	17620.7	22042	17046.6	21798.1	24803.4	21968.9	23435.5	20584.9	21712.4	23656.9	26259.8	20046.8
B4GT5_HUMAN	B4GALT5	Beta-1,4-galactosyltransferase 5	90874.7	96863.6	79029.4	140986	122233	109285	105314	114454	74590.4	114886	104936	110902
SNUT1_HUMAN	SART1	U4/U6.U5 tri-snRNP-associated protein 1	82151.6	97693.5	97064.1	100743	82431.3	89421.2	90144.5	95099.8	95449.6	93166.3	88917.7	87832.5
GPAA1_HUMAN	GPAA1	Glycosylphosphatidylinositol anchor attachment 1 protein	114774	128885	116677	107959	126762	95981.4	116979	88606.7	125620	126365	129523	106256
DAPK3_HUMAN	DAPK3	Death-associated protein kinase 3	12834.2	20406.1	12720.1	13464.5	9042.83	12729	12248.6	12879.1	14704.3	10627	13124.4	12051.2
TGFI1_HUMAN	TGFB1I1	Transforming growth factor beta-1-induced transcript 1 protein	22211.4		13768.2		15181.5	18580.1	18366.9	10945.1	7501.82	8579.34	17280.5	7095.35
ZN264_HUMAN	ZNF264	Zinc finger protein 264					7929.66
ZBT43_HUMAN	ZBTB43	Zinc finger and BTB domain-containing protein 43	7894.05	13930	11843	11342.3	9600.24	8469.7	8711.25	10702.5	10042	10134.6	9296.45	11249.5
AP5Z1_HUMAN	AP5Z1	AP-5 complex subunit zeta-1	24631.7	19794.5	26158.6	23833.3	23132.8	25446.1	26659.9	17191.9	23417.1	19842.9	28158.9	20005.3
CP110_HUMAN	CCP110	Centriolar coiled-coil protein of 110 kDa					7902.92					10771.4
ZSC12_HUMAN	ZSCAN12	Zinc finger and SCAN domain-containing protein 12						5702.01
CTIF_HUMAN	CTIF	CBP80/20-dependent translation initiation factor	7642.56					9187.91		6380.94	5750.13	10352.9	7539.85
MTSS1_HUMAN	MTSS1	Protein MTSS 1	123307	235289	154071	222936	184246	183054	243011	247436	149326	173612	156238	214128
ATMIN_HUMAN	ATMIN	ATM interactor				2360.71				2542.95
VIP2_HUMAN	PPIP5K2	Inositol hexakisphosphate and diphosphoinositol-pentakisphosphate kinase 2	46634.8	41239	45417.9	36031.7	42897.6	47845.3	43629.1	41404.9	48330.2	43671.1	44903.1	38227.8
PAX4_HUMAN	PAX4	Paired box protein Pax-4						5140.1					8201.28
M3K7_HUMAN	MAP3K7	Mitogen-activated protein kinase kinase kinase 7	17402.3	14995.2	13901.9	15613	20868.3	19707.2	25995	19014.9	16882.3	14850.1	18172.3	18456.4
MCA3_HUMAN	EEF1E1	Eukaryotic translation elongation factor 1 epsilon-1	71263.2	55272.7	59207	59685.4	54966.7	62161.3	68302.1	61151.3	62469.1	69246.4	51384.4	58235.6
MSI1H_HUMAN	MSI1	RNA-binding protein Musashi homolog 1												1742.6
RIPK2_HUMAN	RIPK2	Receptor-interacting serine/threonine-protein kinase 2	36753.6	36989	32750.4	33999.7	29950.8	38673.4	34353.6	36243.7	29867.7	31731.4	35621.5	30895.4
ZN749_HUMAN	ZNF749	Zinc finger protein 749											2698.56
HXA3_HUMAN	HOXA3	Homeobox protein Hox-A3				8999.92							6326.88
RASL2_HUMAN	RASA4	Ras GTPase-activating protein 4	31820.4	28289.1	37038.4	29458.2	45230	40287.5	43100.2	38250.9	31401.9	31857.3	35481.2	32977.2
WDR62_HUMAN	WDR62	WD repeat-containing protein 62	4278.84	1896		3301.28	4692.93	4673.08			2380.89	4386.9	3049.02
HNRPR_HUMAN	HNRNPR	Heterogeneous nuclear ribonucleoprotein R	1852030	1899320	2002670	2016820	1712250	1651680	1954160	2043720	2122970	1870230	1894010	1808600
PRPF3_HUMAN	PRPF3	U4/U6 small nuclear ribonucleoprotein Prp3	109529	162582	133419	154152	138826	137232	123268	136958	129950	142857	134613	153175
TXNL1_HUMAN	TXNL1	Thioredoxin-like protein 1	695926	588513	580961	592894	646056	726731	648833	603817	605102	553964	655621	601186
TPD54_HUMAN	TPD52L2	Tumor protein D54	575750	604167	634757	582125	480213	677483	574542	529008	550848	760890	483933	570324
EMC8_HUMAN	EMC8	ER membrane protein complex subunit 8	73195	71645.7	71212.1	70545.5	55133.4	63402.3	75719.7	70880.9	73236.2	68668.2	67562.5	56706.2
ERI3_HUMAN	ERI3	ERI1 exoribonuclease 3	10207.3	12938.5	16599.2	13940.9	15455.9	10247.3	11642.2	15277.2	12477.3	14921	17518.2	16176.1
P52K_HUMAN	THAP12	52 kDa repressor of the inhibitor of the protein kinase	8991.62	7025.88	8864.37	6404.5	8883.07	8288.95	6819.56	7020.01	7455.34	8632.19	8906.84	6903.21
SYNJ1_HUMAN	SYNJ1	Synaptojanin-1	16903.5	16290.5	20366.9	17322	21760.8	20182.9	22156	18665.7	20974.7	23329.6	21780.3	19013.7
FIBP_HUMAN	FIBP	Acidic fibroblast growth factor intracellular-binding protein	15288.2	16779	16208	14393.6	19791.6	11158.4	17755.1	15906.4	19744.6	22367	21664.2	18343.1
IF4G3_HUMAN	EIF4G3	Eukaryotic translation initiation factor 4 gamma 3	290828	247699	291413	269770	277510	252089	289920	288315	272482	266363	286398	265570
PPIH_HUMAN	PPIH	Peptidyl-prolyl cis-trans isomerase H	497634	472096	520548	375425	447158	415286	457371	370404	588258	516894	487544	500625
HTRA2_HUMAN	HTRA2	Serine protease HTRA2, mitochondrial	41823.1	55942.1	63103.9	51044.6	49096.6	44893.4	55478.1	45491.5	60554.1	55322.4	62483.2	49831.9
KLF4_HUMAN	KLF4	Krueppel-like factor 4	39253.9	45123.5	36839.8	38663.3	38810.8	69644.8	24293.4	58473.8	37799	58240.8	32802.6	44603.9
ARK72_HUMAN	AKR7A2	Aflatoxin B1 aldehyde reductase member 2	331549	289005	363799	319279	310782	300100	338114	383813	335997	326328	307189	307759
PROM1_HUMAN	PROM1	Prominin-1				2300.25
E41L2_HUMAN	EPB41L2	Band 4.1-like protein 2	203366	190333	180163	195327	199262	181840	211462	171064	226423	199262	222844	195446
TGON2_HUMAN	TGOLN2	Trans-Golgi network integral membrane protein 2	183041	147569	210038	136661	177491	132384	168443	96301.2	193140	166156	185031	181388
RA51C_HUMAN	RAD51C	DNA repair protein RAD51 homolog 3	13058.2	9038.33	5839.66	3799.92	9861.74	7894.75	12395.2		5943.94	10370.1	10863.3	8310.81
LTOR5_HUMAN	LAMTOR5	Ragulator complex protein LAMTOR5	58344.1	69120.6	56700.9	57637.9	92364.7	108624	94179.2	61199.2	57626.2	94138	70793.3	108849
B4GA1_HUMAN	B4GAT1	Beta-1,4-glucuronyltransferase 1	7904.26	11377.8	7400.36	13215.8	10505.3		10133.9	10395.3	11801.9		10694	8329.25
MED7_HUMAN	MED7	Mediator of RNA polymerase II transcription subunit 7	4898.43	3753.17	3499.03	4369.81	3353.79	7026.72	6490.12	3377.46	5667.2	7796.26	4488.22	3458.18
WIPF1_HUMAN	WIPF1	WAS/WASL-interacting protein family member 1	103772	142493	128048	107186	88536.4	90797.3	104435	98577.5	121306	105666	72782.7	133427
B2L11_HUMAN	BCL2L11	Bcl-2-like protein 11	5148.21	9178.98	8690.39		3954.26	6834.25		5227.88	6381.97	9301.57	5830.65	6581.66
FOXO3_HUMAN	FOXO3	Forkhead box protein O3	15699.4	14641.2	12097.9	14386.2	17803.4	23428.3	16294.9	20592.5	10616	16452.3	13321.4	16241.8
KCNQ3_HUMAN	KCNQ3	Potassium voltage-gated channel subfamily KQT member 3					6700.67
CHSTA_HUMAN	CHST10	Carbohydrate sulfotransferase 10						3896.32
TGM5_HUMAN	TGM5	Protein-glutamine gamma-glutamyltransferase 5		8493.89	6963.17	10346.2	8875.57			10147.1	6378.49	7314.22		7966.62
SGCE_HUMAN	SGCE	Epsilon-sarcoglycan											2366.13
LAT_HUMAN	LAT	Linker for activation of T-cells family member 1	12995.7	20443.7	14673.3	25814.5	12966	31508.1	17632.3	15506.4	15043	22204.9	23905.7	28954.3
RGS14_HUMAN	RGS14	Regulator of G-protein signaling 14	34671.9	26866.7	29586.2	22034.9	29453.1	45751.2	26709	33353.9	19746.2	28000.3	25376.2	25020.9
RNF13_HUMAN	RNF13	E3 ubiquitin-protein ligase RNF13		7081.72	7727.34	4970.27	2142.19	2246.21	3421.23		4322.65	9197.79	3040.12	9882.02
CAH12_HUMAN	CA12	Carbonic anhydrase 12		3143.01										6229.17
AKA10_HUMAN	AKAP10	A-kinase anchor protein 10, mitochondrial		8429.51	3951.74	8078.7		4621.34	5260.16	6114.85	8771.67		5124.37	7092.73
SYT7_HUMAN	SYT7	Synaptotagmin-7			13025.7	16253		4782.03	15270.4	19691.3			9838.06	15541.6
DENR_HUMAN	DENR	Density-regulated protein	198239	166228	178147	150525	186104	183573	187352	174213	171535	198260	171412	155040
PPIP1_HUMAN	PSTPIP1	Proline-serine-threonine phosphatase-interacting protein 1	64104.6	62333.1	62399.5	55223.1	66430.8	76759.4	73455.9	67566.8	54255.7	57621.9	56532	53765.7
XPOT_HUMAN	XPOT	Exportin-T	57691.6	42941.5	41051.4	51316.9	50463.6	54871.4	52483.6	52637	56703.3	52948	58997.7	52545.6
SPY2_HUMAN	SPRY2	Protein sprouty homolog 2	59890.3	83618.6	77692.2	69748.1	63915.1	78476.4	68055.6	67869.3	78150.4	72004	80991.4	75565.9
DNPH1_HUMAN	DNPH1	2'-deoxynucleoside 5'-phosphate N-hydrolase 1	77366.3	93614.1	124547	104606	114744	71407	98560.1	118703	112385	116189	89132.9	101670
SPY3_HUMAN	SPRY3	Protein sprouty homolog 3	3270.84		3902.31
OREX_HUMAN	HCRT	Hypocretin neuropeptide precursor										1816.52
TIM44_HUMAN	TIMM44	Mitochondrial import inner membrane translocase subunit TIM44	100875	147634	109066	139980	107928	115204	123859	131147	112359	122175	118483	132217
TPPC3_HUMAN	TRAPPC3	Trafficking protein particle complex subunit 3	259844	252537	327812	199330	190525	166499	207948	185700	282031	267032	288108	279870
SNAI2_HUMAN	SNAI2	Zinc finger protein SNAI2								5439.61
CHM2A_HUMAN	CHMP2A	Charged multivesicular body protein 2a	68933.5	89275	101677	81713.3	62742.4	83059.8	82055.2	84942.3	100768	86798.7	63912.1	70312.9
NCK2_HUMAN	NCK2	Cytoplasmic protein NCK2	192165	92283.2	150975	102288	161625	110918	157218	91956.2	164302	103935	162682	107772
PLRG1_HUMAN	PLRG1	Pleiotropic regulator 1	57814.8	58249.4	65115.4	62429.3	62000.9	45177.7	55478	57724.8	66863.5	63084.3	57693.5	57518.1
PRC1_HUMAN	PRC1	Protein regulator of cytokinesis 1	19612.4	15152.1	20679.6	13526.6	17382.3	13944.5	11298.6	8148.9	22316.4	22407	17755.9	19470.6
RGS10_HUMAN	RGS10	Regulator of G-protein signaling 10	200121	209764	209609	180663	187007	206692	145162	172250	169242	210014	140372	220498
ZN207_HUMAN	ZNF207	BUB3-interacting and GLEBS motif-containing protein ZNF207	142189	178646	172195	163984	137805	146525	140643	147801	180046	156915	138167	132143
NDUB5_HUMAN	NDUFB5	NADH dehydrogenase [ubiquinone] 1 beta subcomplex subunit 5, mitochondrial	69112.8	75208.2	64703.8	80438.5	56654.7	59154.3	70349.6	87636.9	76804.6	75941.6	82948.6	82056.8
NDUB3_HUMAN	NDUFB3	NADH dehydrogenase [ubiquinone] 1 beta subcomplex subunit 3	82910.1	98147.6	91814.2	125530	114802	112707	93274.2	89040.1	97389.5	87459	79121.4	128187
NDUC1_HUMAN	NDUFC1	NADH dehydrogenase [ubiquinone] 1 subunit C1, mitochondrial	25076.6	27016.4	20578.4	23804.5	17091.5	16139.2	14623.2	13454.6	22820.1	24156.4	20611.1	28215.9
NDUA2_HUMAN	NDUFA2	NADH dehydrogenase [ubiquinone] 1 alpha subcomplex subunit 2	92094.2	107873	100070	86807.9	55524.9	74825.6	74347.5	63581.9	95325.3	71367.7	64756.3	57303.7
LDB2_HUMAN	LDB2	LIM domain-binding protein 2		8940.48	7673.46	9183.58			3495.73	3902.84	4692.87
TCF21_HUMAN	TCF21	Transcription factor 21	39315.3			51433.3			39919.3	42427		50854.6
GET3_HUMAN	GET3	ATPase GET3	403763	527950	405023	450841	415931	368661	382806	349976	403940	474909	441348	464979
BUB3_HUMAN	BUB3	Mitotic checkpoint protein BUB3	264494	235698	237507	264591	246191	221875	229318	258892	260055	250067	258718	255687
ACTN4_HUMAN	ACTN4	Alpha-actinin-4	1365690	1175620	1193440	1178620	1257820	1234190	1279520	1342070	1182140	1266950	1261030	1266060
BUD23_HUMAN	BUD23	Probable 18S rRNA (guanine-N(7))-methyltransferase	13575	23269.9	18796	18086.1	9594.14	10001.1	16142.2	16712.6	16629.5	17919.9	12602.1	16552.7
TRIA1_HUMAN	TRIAP1	TP53-regulated inhibitor of apoptosis 1	18665.3	16259.4	20347.7	17793.6	22189.6	17888.5	18147.3	18620.4	15441.4	18705.2	17147.6	18566.7
GATC_HUMAN	GATC	Glutamyl-tRNA(Gln) amidotransferase subunit C, mitochondrial	46410.6	76181.9	62194.7	67450.9	55543.1	59602.1	56404.9	52544.8	57191.6	72243.1	55974.1	70461.5
HTSF1_HUMAN	HTATSF1	HIV Tat-specific factor 1	43749.3	53696.4	52964.8	49495.3	41778.2	41611	49346.1	50237.4	53409.9	55139.3	51705.1	51932
CIKS_HUMAN	TRAF3IP2	E3 ubiquitin ligase TRAF3IP2	7569.22	7440.6	7495.03			8075.09	5807.07	5966.58	6472.54	6588.49	4441.6
ITM2A_HUMAN	ITM2A	Integral membrane protein 2A								4400.38				5777.03
AP1G1_HUMAN	AP1G1	AP-1 complex subunit gamma-1	216808	166244	157449	210632	199189	229185	194592	213899	182402	190255	215834	228565
STX6_HUMAN	STX6	Syntaxin-6	45304.3	36192.6	39248.5	38304.6	34436.5	35520.9	50569.3	38946.7	50751.6	33323.6	45122.4	32049.1
SNG1_HUMAN	SYNGR1	Synaptogyrin-1	34727.5	33373.1	39057.4	44034.9	39342.5	40402.3	40890.6	33328	34885	32232.2	53900.8	36803.7
SNG2_HUMAN	SYNGR2	Synaptogyrin-2	385170	415063	338637	322174	205951	171854	281742	289580	350377	315868	294314	209217
SGTA_HUMAN	SGTA	Small glutamine-rich tetratricopeptide repeat-containing protein alpha	140849	89992.4	118322	100742	108234	123340	134693	98785.2	116801	109021	108695	96137.7
ENSA_HUMAN	ENSA	Alpha-endosulfine	280953	269556	284198	209201	232502	322922	257252	204245	260999	348260	232520	307248
MCAT_HUMAN	SLC25A20	Mitochondrial carnitine/acylcarnitine carrier protein	56533	92152.2	66887.3	86041.9	42909	45580.6	67985.1	66552.8	62978.1	50376	58935.1	46181.1
SYNC_HUMAN	NARS1	Asparagine--tRNA ligase, cytoplasmic	337845	262640	286408	255225	314474	296549	350916	330536	286880	299214	326758	310983
KRT86_HUMAN	KRT86	Keratin, type II cuticular Hb6	21680.8
MYO1B_HUMAN	MYO1B	Unconventional myosin-Ib	19117.9	17644.3	18495.2	23271.1	26653	21446.3	25888.5	19976	22149.9	25083.2	26107.1	24897.3
SSNA1_HUMAN	SSNA1	Microtubule nucleation factor SSNA1	57417.7	68318.9	76268.9	50146.3	51998.7	31547.9	52519.4	38242	55557.9	50606.1	28943.7	32517.6
PM34_HUMAN	SLC25A17	Peroxisomal membrane protein PMP34	13851.9	17309.9	14877.5	15949.2	20371.7	8043.65	16690.2	18338.2	8477.67	12333.3	11768.4	17125.4
CPSF5_HUMAN	NUDT21	Cleavage and polyadenylation specificity factor subunit 5	293737	309411	320100	351505	398531	328007	338892	289709	310738	402276	336349	354861
DUX1_HUMAN	DUX1	Double homeobox protein 1												52617.8
LANC1_HUMAN	LANCL1	Glutathione S-transferase LANCL1	70451.3	59246.3	73574.1	51654.8	47269	59914.2	59384.9	47301.4	65089.2	35672.2	56536.3	56710.6
STRN_HUMAN	STRN	Striatin	62577.2	75361.6	72108.4	71503.9	70590.7	67437.7	71316.6	74735.6	67291.7	70363.1	60581	64767.1
U3IP2_HUMAN	RRP9	U3 small nucleolar RNA-interacting protein 2	50126.5	63658	51993.8	55773.5	42774.4	43569.4	50469.9	53848.7	59459.4	52066.8	48682	54346.8
SCO2_HUMAN	SCO2	Protein SCO2 homolog, mitochondrial	66757.1	117136	81793.5	110228	68329.1	87693	83494.1	102431	80833.1	100328	76250.3	102405
CF410_HUMAN	CFAP410	Cilia- and flagella-associated protein 410	8010.51	5653.28	7479.38	10155.6	9766.74	8690.2	10529.9	6356.37	10982	8630.6	9604.37	9669.59
AKAP8_HUMAN	AKAP8	A-kinase anchor protein 8	124188	178489	147936	169570	125803	150285	164184	169202	153401	159727	146697	158329
GTPB6_HUMAN	GTPBP6	Putative GTP-binding protein 6	18606.8	17770.7	16751.7	17631.8	20857	20511.4	23269	20260	18365.5	19675.3	20940.2	17665.8
B3GT2_HUMAN	B3GALT2	Beta-1,3-galactosyltransferase 2						5653.5
G6PT1_HUMAN	SLC37A4	Glucose-6-phosphate exchanger SLC37A4	7238.57	8048.52	7427.48	8390.95	6626.02	4756.1	6615.11	3814.09	8819.11	11607	10011	9512.4
IDH3B_HUMAN	IDH3B	Isocitrate dehydrogenase [NAD] subunit beta, mitochondrial	153938	171542	137490	186563	138974	125938	156745	176219	153703	160716	160797	164492
NRDC_HUMAN	NRDC	Nardilysin	145591	113464	142450	136474	134909	124534	140416	116420	129232	124590	151404	139265
CALU_HUMAN	CALU	Calumenin	301859	385706	314611	378441	322410	375823	365069	323892	307643	356101	301979	338842
EDIL3_HUMAN	EDIL3	EGF-like repeat and discoidin I-like domain-containing protein 3										2007.38		3235.28
ATP9B_HUMAN	ATP9B	Probable phospholipid-transporting ATPase IIB	24301.6	21985.2	24218.4	24479.7	14887.7	14651.5	21383.9	22422.9	28786.6	14743.8	17155.8	16125.4
SAHH2_HUMAN	AHCYL1	S-adenosylhomocysteine hydrolase-like protein 1	134080	79741.7	102692	71735.6	119580	94362	112787	98570.9	109654	93580.4	115213	96019.9
PRIC3_HUMAN	PRICKLE3	Prickle planar cell polarity protein 3	8978.44	10053.2	8392.6	14302.6	10979	15461.9	12978.2	15328.9	14063.3	15355.9		10198.2
EXTL3_HUMAN	EXTL3	Exostosin-like 3	6850.94	6124.84	7501.78	6034.13	8488.03			5674.23	8186.27	7030.63	5992.15	8043.31
ORC5_HUMAN	ORC5	Origin recognition complex subunit 5	7608.18	15352.5	13593.9	12716.9	16295.8		11235.3	11173	9806.34	13290.5	9726.89	9095.12
TYOBP_HUMAN	TYROBP	TYRO protein tyrosine kinase-binding protein	545330	917738	820025	918203	716680	667254	515524	443548	655797	893334	582840	864781
NDUS5_HUMAN	NDUFS5	NADH dehydrogenase [ubiquinone] iron-sulfur protein 5	59493.8	59301.5	59450.7	74130.1	47896.9	58470.3	67468.4	73853.9	72639.8	69072.5	58642.2	66972.1
PDE6D_HUMAN	PDE6D	Retinal rod rhodopsin-sensitive cGMP 3',5'-cyclic phosphodiesterase subunit delta	15158.5	16429.9	14104.5	14790.1	13909.1	13985.5	17321.9	13579.1	16523.4	16785	17358.9	20776.8
ORC4_HUMAN	ORC4	Origin recognition complex subunit 4	7023.45	5872.23	5185.88	8502.52	7828	7924.84	7276.82	8406.99	8169.34	6603.61	4843.33	6715.77
PEX1_HUMAN	PEX1	Peroxisomal ATPase PEX1	16254	18186	17137.1	15494.9	19466.5	18213.2	14563.3	15377.1	16313.5	21170.5	17586.3	17789.7
MFS11_HUMAN	MFSD11	UNC93-like protein MFSD11	14293.4	11725.8			11580.8	10867.2	12981.8		13693	16141.8	13091.5	13925.3
RAD21_HUMAN	RAD21	Double-strand-break repair protein rad21 homolog	83369.5	68536	86926.3	77366.1	85661.7	83494.5	83172.7	78993.3	84451.4	76579.4	86376.7	80456.2
AK1BA_HUMAN	AKR1B10	Aldo-keto reductase family 1 member B10			220268	57158.4			30157.4	61741.4			42515.2	48850.2
TIM8A_HUMAN	TIMM8A	Mitochondrial import inner membrane translocase subunit Tim8 A	133256	201570	126673	121054	113874	132465	135577	106998	164986	198591	147621	167045
SSX4_HUMAN	SSX4	Protein SSX4						2273.96			3426.47	4299.07	4396.84
DHX16_HUMAN	DHX16	Pre-mRNA-splicing factor ATP-dependent RNA helicase DHX16	33051.5	34483.5	34634.2	34975.6	29836.3	31659.2	33275.2	32663.5	34611.6	37666.5	33172.8	36064.8
ZNRD2_HUMAN	ZNRD2	Protein ZNRD2	61883.9	67124	64482.9	66668.7	66015.4	90723.5	65366.6	61990.8	68921.9	79065	70112.5	81981.4
GMFG_HUMAN	GMFG	Glia maturation factor gamma	507811	274125	464442	264556	252017	322616	338370	354541	405278	379600	271695	289155
BNI3L_HUMAN	BNIP3L	BCL2/adenovirus E1B 19 kDa protein-interacting protein 3-like	8096.18	11488.5	20170.7	20102.8	9954.32	10981.6	25267.8	19473.1	10828.8	8578.55	14076.8	14513.1
3BP5_HUMAN	SH3BP5	SH3 domain-binding protein 5	2081.82		2693.32	2440.26	2891.37	2570.83			2168.52
PLIN1_HUMAN	PLIN1	Perilipin-1				7547.53			4754.77					5675.14
MED14_HUMAN	MED14	Mediator of RNA polymerase II transcription subunit 14	28281.9	25043.6	26222.9	24392.3	29157.8	28988.7	26004.5	22887	26367.4	25046.9	25827.9	24884.2
PCDH7_HUMAN	PCDH7	Protocadherin-7								1796.45
KPRB_HUMAN	PRPSAP2	Phosphoribosyl pyrophosphate synthase-associated protein 2	32563.9	22175.4	36641.1	21336.3	32772.1	26001.2	34872.7	19860.3	31817.9	29143.1	40996	28281.5
PRKN_HUMAN	PRKN	E3 ubiquitin-protein ligase parkin		4887.1									3814.22
GBG7_HUMAN	GNG7	Guanine nucleotide-binding protein G(I)/G(S)/G(O) subunit gamma-7	20390.7	20969.5	28718.6	10650.8	20864.7	17644.7	24997.9	12673.9	23824.7	27924	18032	24219.1
SMCA5_HUMAN	SMARCA5	SWI/SNF-related matrix-associated actin-dependent regulator of chromatin subfamily A member 5	155402	172389	177460	181487	151450	140250	162413	182827	178262	158438	170511	164194
ADCY3_HUMAN	ADCY3	Adenylate cyclase type 3	8501.41	14768.2	14630.4	12282.5			7795.76	10816.3	9198.13	12928.2	8230.56	9865.21
GRIN2_HUMAN	GPRIN2	G protein-regulated inducer of neurite outgrowth 2							1483.5				2018.82
JIP4_HUMAN	SPAG9	C-Jun-amino-terminal kinase-interacting protein 4	99744.9	96044.8	95670.8	102496	89591.1	100422	105054	104037	97189.5	92299.7	100159	97523.8
ST18_HUMAN	ST18	Suppression of tumorigenicity 18 protein									8025.58
NPA1P_HUMAN	URB1	Nucleolar pre-ribosomal-associated protein 1	21607.6	21429.9	22596.6	26109.2	23576.8	20491.7	21019.8	19451.5	25842.7	22264.3	25646.5	19432.6
MGRN1_HUMAN	MGRN1	E3 ubiquitin-protein ligase MGRN1	13064.5	8218.61	10943.1	11078.9	12424.2	12514.9	10951.1	10098	7275.54	9585.6	11296.5	10549.5
ZC3H1_HUMAN	ZFC3H1	Zinc finger C3H1 domain-containing protein	10160.9	9383.54	9373.8	15365.3	12696.7	12253.4	12153.2	12582.5	9514.99	15585.9	12788	12347.4
TYW4_HUMAN	LCMT2	tRNA wybutosine-synthesizing protein 4	43329.3	35516.5	55065.1	50345.2	49342.8	49556.1	48322.2	45116.3	47223.1	53434.8	52587.9	56752
TRAK2_HUMAN	TRAK2	Trafficking kinesin-binding protein 2		3694.82	2873.18			2259.76	3180.42	1852.6			3106.98
AQR_HUMAN	AQR	RNA helicase aquarius	42833.3	50699.8	43735.4	55426.4	41468.8	50753.1	47805.5	48405.7	47633.6	57225.4	50183.9	52561.4
MAST3_HUMAN	MAST3	Microtubule-associated serine/threonine-protein kinase 3	12859.4	10090.6	16078.5	13466.8	9357	15127.4	19096.5	15285.1	13250.3	13889.7	18490.1	13327.1
OPA1_HUMAN	OPA1	Dynamin-like 120 kDa protein, mitochondrial	116122	135623	129382	129270	116670	116290	134358	136489	132492	129165	123996	130109
ZEB2_HUMAN	ZEB2	Zinc finger E-box-binding homeobox 2	55609	50189	64680.9	51283	62569	48922.7	75132.3	51493.8	66315.3	57406.2	71346.6	52691.3
GANP_HUMAN	MCM3AP	Germinal-center associated nuclear protein	22291	19220.1	24035.9	26255.3	25595.7	21279.6	24626.8	24656	23019.6	21813.9	20457.9	19495.2
PI51C_HUMAN	PIP5K1C	Phosphatidylinositol 4-phosphate 5-kinase type-1 gamma	30601.2	36510.6	29379.5	37977.2	34182.8	39269.8	33412.3	33269.8	32630.6	30176.8	32565.7	35495.4
KIF1B_HUMAN	KIF1B	Kinesin-like protein KIF1B	21145	16091.1	17815.8	21297	19006.4	23388.2	27513.6	23913	19543.4	17678.9	21108.3	21033.7
MABP1_HUMAN	MAPKBP1	Mitogen-activated protein kinase-binding protein 1	7371.2	4729.26	9507.47	5725.15	5803.87	7582.1	4370.16	7219.8	6179.32	7174.02	6255.51	4063.71
MARH6_HUMAN	MARCHF6	E3 ubiquitin-protein ligase MARCHF6	10605.8	11414.9	11188.5	10421.7			6802.09	7018.46	11614.8	7252.1	6488.61
KDM1A_HUMAN	KDM1A	Lysine-specific histone demethylase 1A	57214.6	59240.4	65405.3	55717.3	61441.6	56025.9	61380.6	55854.7	66965.6	55987.9	73609.5	60918.4
TBCD4_HUMAN	TBC1D4	TBC1 domain family member 4	1809.36	2327.06	2301.42				4226.79	2870.27	1744.82
PHLP1_HUMAN	PHLPP1	PH domain leucine-rich repeat-containing protein phosphatase 1	11516.3	7032.09	9781.36	6013.03	8348.18	9557.43	8101.92	5669.37	12632.3	8600.08	5371.65	8435.99
TBC12_HUMAN	TBC1D12	TBC1 domain family member 12	7265.78	8391.99	10707.6	8546.66	7888.93	9567.73	7942.97	8244.99	11141.1	10614.6	8036.19	6740.88
FZD6_HUMAN	FZD6	Frizzled-6	7840.98	7193.48	8581.11	9804.5	14673.4	17816.5	8029.1	6162.3	10885.1	13919.8	17578	15892.9
CCG3_HUMAN	CACNG3	Voltage-dependent calcium channel gamma-3 subunit							12086.6
NOBOX_HUMAN	NOBOX	Homeobox protein NOBOX											8389.14
FADS1_HUMAN	FADS1	Acyl-CoA (8-3)-desaturase										7489.54
GSDME_HUMAN	GSDME	Gasdermin-E	19929.5	12856.1	13726.3	13794	15547.3	14704.5	12854.5	11685.5	12390.4	10269.1	13567.7	8960.6
LY75_HUMAN	LY75	Lymphocyte antigen 75	15121	9151.62	9401.49	9907.88	13804	15139.8	9802.78	14000.1	12207.6	15584.5	13682.5	14287.2
NRP2_HUMAN	NRP2	Neuropilin-2	9313.7	10345	7024.1	5208.97	11171.7	17602.8	3712.07	6618.04	8472.44	17231.6		8743.52
MA1A2_HUMAN	MAN1A2	Mannosyl-oligosaccharide 1,2-alpha-mannosidase IB	19976.5	25287.1	27412.3	25277.7	22483.3	17156.8	25644.3	26216.6	22586.1	27220.6	24026.8	27670.4
G137B_HUMAN	GPR137B	Integral membrane protein GPR137B										6629.75
DLX3_HUMAN	DLX3	Homeobox protein DLX-3	40229	35205.3	45185.6	20231.8	33003.2	25822.7	33585.1	21996.7	50656.4	46136.6	42260.6	37836.6
PLXC1_HUMAN	PLXNC1	Plexin-C1	9789.01	6874.08	5397.36	9428.78	10595.1	8711.3	12374.4	5505.35			9378.11	10175.4
ACSL4_HUMAN	ACSL4	Long-chain-fatty-acid--CoA ligase 4	121640	114098	125512	120496	150617	124278	145605	126637	139756	104906	142618	102879
SNX3_HUMAN	SNX3	Sorting nexin-3	663798	619832	654200	562033	487711	410486	380113	510165	617680	517228	454323	510498
DOK2_HUMAN	DOK2	Docking protein 2	109638	105601	113733	107280	96413.8	127370	102671	127347	84350.2	111332	92420.6	115911
STX10_HUMAN	STX10	Syntaxin-10	17275.8	19961.9	19199	18074.3	16833	21654.2	20982.2	24111.4	17710.5	21277.2	22698.1	20757.1
OGA_HUMAN	OGA	Protein O-GlcNAcase	50401.5	54140.5	37010.2	39126.6	43293.6	46574.8	41435.2	48355.9	43280.3	40145.4	36568.4	39688
ADCY9_HUMAN	ADCY9	Adenylate cyclase type 9	16459.9	16870.1	16679.8	16022.2	16481.2	21081.6	16892.6	12653.2	15194.5	18750.6	18000.6	17416.5
VINEX_HUMAN	SORBS3	Vinexin	27845.9	23326.5	27397	23746.2	28377.9	41428.4	29999.8	32345.4	24590.3	34968.2	26736.2	29055.2
HNRPQ_HUMAN	SYNCRIP	Heterogeneous nuclear ribonucleoprotein Q	938242	885583	928680	1004530	979873	972470	1026190	950734	986344	1013050	1059090	1037050
TPST1_HUMAN	TPST1	Protein-tyrosine sulfotransferase 1	26477.4	21521.9	26941.2	24813.4	25342.6	24768.3	27793.1	18971.5	25475.3	29099.9	32168.5	31725.2
PRP17_HUMAN	CDC40	Pre-mRNA-processing factor 17	38239.1	32420.2	41347.5	39122.8	36377.4	34098.9	38290.2	39516.9	40420.5	33968.7	40499.6	35972.7
B4GT3_HUMAN	B4GALT3	Beta-1,4-galactosyltransferase 3	15911.8	22173.7	20170.9	17890.2	21753.3	18800.9	17635.8	13169.7	17591.1	24511.3	17355.5	21731
RNBP6_HUMAN	RANBP6	Ran-binding protein 6	8865.87	12367.8	14420.1	11729.1	16891.2	9515.93	14791.2	11209	18895.1	12211.8	13852.7	12736.2
CRBL2_HUMAN	CREBL2	cAMP-responsive element-binding protein-like 2				4730.54
NEMF_HUMAN	NEMF	Ribosome quality control complex subunit NEMF	49722.9	44817.4	43708.2	38359	38126.8	47191	46972.5	47458.2	46275.5	44747.7	43768.3	44137.2
GMDS_HUMAN	GMDS	GDP-mannose 4,6 dehydratase	32143.7	35884.4	34352.1	30953.2		29894.8	40061.3	35392	31513	24774.3	32889.8	41198
NMT2_HUMAN	NMT2	Glycylpeptide N-tetradecanoyltransferase 2	6979.42		4404.57	5420.14	8067.92	6349.14	8211.51	6093	5664.27	4459.17	8686.99	6444.41
CCNT1_HUMAN	CCNT1	Cyclin-T1	9877.23	12009.5	13286.4	11593.2	11766.7	14291.2	12640.2	9898.4	12384.7	10649.2	12777.2	10586.8
BUB1B_HUMAN	BUB1B	Mitotic checkpoint serine/threonine-protein kinase BUB1 beta	9639.08	4291.98	4734.06		8233.95	5274.42	3580.75	3465.69	7591.26	6197.26	6608.28	5212.99
PLOD3_HUMAN	PLOD3	Multifunctional procollagen lysine hydroxylase and glycosyltransferase LH3	260348	311723	343809	329582	290053	248202	314650	300881	333892	296160	281466	287509
IF4E2_HUMAN	EIF4E2	Eukaryotic translation initiation factor 4E type 2	30656.8	28447.7	31374	31420.9	35271.6	30296.9	24817.2	33714.2	31025.8	25015.7	30809.1	29512
CCNT2_HUMAN	CCNT2	Cyclin-T2	10974.8	13601.1	12773.9	15493.3	13269.2	9139.94	12490.9	15010.4	11089.5	13345.6	11243.8	11304
TLR2_HUMAN	TLR2	Toll-like receptor 2	27309.9	45915.4	24039.1	47357.4	27018.9	37330.7	27003.2	39577.8	27209.9	29323.7	22715.9	28764.9
GFRA3_HUMAN	GFRA3	GDNF family receptor alpha-3										7961.8	7762.84
DIAP1_HUMAN	DIAPH1	Protein diaphanous homolog 1	238111	206698	203400	206736	226538	237452	248408	244436	231104	224274	238474	232003
SEP15_HUMAN	SELENOF	Selenoprotein F	74093.5	101066	105870	94505	109421	77171.8	95906.9	75971	96298	116294	97054.8	111100
TSN3_HUMAN	TSPAN3	Tetraspanin-3	97054.3		110331	122069	81373.7	59894.7	133110	108139	161868	153294	150828	130019
EXOC3_HUMAN	EXOC3	Exocyst complex component 3	120258	103620	98947	113071	106977	113217	115103	104371	105554	113810	111833	107446
KLH41_HUMAN	KLHL41	Kelch-like protein 41					6150.53
PLIN3_HUMAN	PLIN3	Perilipin-3	748454	791987	862539	648282	619066	752678	711548	706017	792663	862128	609231	727010
MOT2_HUMAN	SLC16A7	Monocarboxylate transporter 2	25942.1	17430.7	19435.7	13092.5	23851.2	19350.8	25835	16522.2	29235.9	20988.7	25634.3	17913.1
JAK2_HUMAN	JAK2	Tyrosine-protein kinase JAK2	17568.8	21633.3	21193.9	29432.3	14615.2	23264.6	15093.8	15314.7	18705.9	29167.3	16840.5	22949.1
MAFK_HUMAN	MAFK	Transcription factor MafK		1897.8	2358.53	2296.21					3245.44	1518.19
ANM3_HUMAN	PRMT3	Protein arginine N-methyltransferase 3	198841	164867	196583	181806	213405	135439	165191	175004	178162	182922	181440	161592
PEX10_HUMAN	PEX10	Peroxisome biogenesis factor 10	2047.48	2725.79			4679.58	4260.34			2123.45	3467.46
IMA7_HUMAN	KPNA6	Importin subunit alpha-7	101533	65774.7	78098.7	77103.4	86276	89499.2	91851.7	97085.7	88498.3	86506.9	99346.1	87494.3
UGDH_HUMAN	UGDH	UDP-glucose 6-dehydrogenase	87406.1	95607.8	80569.7	96335.8	95464.9	92579.4	99765.8	91072.4	98475.6	99780.1	102172	99386.8
TPST2_HUMAN	TPST2	Protein-tyrosine sulfotransferase 2	62765.1	54510.3	49961.3	70259.5	55592.7	77401.8	57031.3	59564.9	49483.7	53966.7	66057.4	55246.7
LPXN_HUMAN	LPXN	Leupaxin	15950.4	6002.6	6271.38	8286.43	12261.9	12790.2	10238.7	9300.61	6995.12	4353.33		3488.38
CTND1_HUMAN	CTNND1	Catenin delta-1	72521.9	67868	78110.2	68710.2	77120.5	83303.2	88749.5	70370.4	75206.7	67389.8	68913.4	69315.8
ICMT_HUMAN	ICMT	Protein-S-isoprenylcysteine O-methyltransferase	65154.3	51170.7	58255.1	71262	71914.7	54761	59809.7	57113	55931	56887.9	67054.2	42789
SNX2_HUMAN	SNX2	Sorting nexin-2	202743	200622	185148	216375	162532	168385	207604	216947	199947	187200	178811	180868
CYTIP_HUMAN	CYTIP	Cytohesin-interacting protein	13936.7	15660.5				10968.5		10531.5	12527.7	13751.6		10351.9
DPM1_HUMAN	DPM1	Dolichol-phosphate mannosyltransferase subunit 1	160649	147495	163256	177794	110698	137134	141940	135665	193889	160242	162213	139023
USO1_HUMAN	USO1	General vesicular transport factor p115	215429	203235	217225	217409	213321	232188	243672	237549	215662	192639	218590	191292
S19A2_HUMAN	SLC19A2	Thiamine transporter 1				2578.05
RT14_HUMAN	MRPS14	28S ribosomal protein S14, mitochondrial	23373	32505.3	29981.9	30231.9	24699.5	19804.3	24812.1	20557.6	30012.2	29368.2	25485.5	25139.3
TOM1_HUMAN	TOM1	Target of Myb1 membrane trafficking protein	105813	111138	102710	98625.9	97237.2	116064	108275	112999	94454.4	99039.9	92694.6	105160
PRAM4_HUMAN	PRAMEF4	PRAME family member 4												5240.06
F262_HUMAN	PFKFB2	6-phosphofructo-2-kinase/fructose-2,6-bisphosphatase 2	3146.43	3000.58	2762.22	2165.21	5141.45	5414.4	2938.33	3579.52	3645.78	1889.32	4455.31	2472.98
CCD22_HUMAN	CCDC22	Coiled-coil domain-containing protein 22	43450.2	45872.4	73963.5	55837.3	64912.6	75678.1	81931.8	64907	39665	62462.1	67830.5	64711.4
PQBP1_HUMAN	PQBP1	Polyglutamine-binding protein 1	40166.5	49376.9	42676.8	39124.6	48326.8	46391.1	41302.1	34059.1	48609.5	40543.9	43004.8	47053.8
PAGE4_HUMAN	PAGE4	P antigen family member 4							1860.87
TI17B_HUMAN	TIMM17B	Mitochondrial import inner membrane translocase subunit Tim17-B	70555.8	70783.6	75367.3	70189.2	76758	47677	65366.1	61383	74708.8	79557.7	76241	88238.3
PRAF2_HUMAN	PRAF2	PRA1 family protein 2	32614.6	46871.1	50342.7	24724.6	10688	26922.4	22456.4	14863	56323.5	37611.4	24272	18843.2
DKC1_HUMAN	DKC1	H/ACA ribonucleoprotein complex subunit DKC1	208905	241286	240956	253433	204632	210790	229779	244430	244308	243188	258106	245951
IF2P_HUMAN	EIF5B	Eukaryotic translation initiation factor 5B	96780.2	80312.6	92170.7	83139.8	89197.9	91462.5	96803.1	90893.3	91882.9	94492.9	100258	88658.4
TRI13_HUMAN	TRIM13	E3 ubiquitin-protein ligase TRIM13	13160.4	17681.4	16629.2	14044.9	10340	10471.8	14100.6	15266.9	15844.6	18571.7	13497.5	11815.6
GAS7_HUMAN	GAS7	Growth arrest-specific protein 7	15013.8	17663.6	18945.2	20487.6	17464.7	20750	22861.1	21041.5	19114.6	17945.9	21781.4	19333.4
EDF1_HUMAN	EDF1	Endothelial differentiation-related factor 1	406370	405435	475540	289330	359768	354719	313319	280195	393670	364669	354647	370058
KIN17_HUMAN	KIN	DNA/RNA-binding protein KIN17	12790.6	12618.5	11793.8	13181.4	13558.5	11378.8	13723.2	13225.3	12138.1	10845.9	14735.9	12280.7
DIAP2_HUMAN	DIAPH2	Protein diaphanous homolog 2	38140.1	43062.1	46994.8	41090	48597.8	46132.3	49400.4	48442.5	43548.1	51532.8	42120.3	41161.4
DNJA2_HUMAN	DNAJA2	DnaJ homolog subfamily A member 2	147616	138822	141265	140154	111477	130187	142412	159353	148518	140012	137374	149729
BRD4_HUMAN	BRD4	Bromodomain-containing protein 4	60837.6	63031.4	67742.5	60001.6	57086.9	63654.8	59921.2	57555.6	67103.3	59487.1	61998.1	61896.8
CUTA_HUMAN	CUTA	Protein CutA	690174	884195	731496	745290	722415	794915	649611	501202	691893	806021	624183	706088
RAMP1_HUMAN	RAMP1	Receptor activity-modifying protein 1					1336.33			927.342
NSMA_HUMAN	SMPD2	Sphingomyelin phosphodiesterase 2	7265.61	8910.99	7659.76	11645.8	9059.28	8513.27	10058.8	9718.07	7518.64	9123.9	13150	9756.3
TBL1X_HUMAN	TBL1X	F-box-like/WD repeat-containing protein TBL1X					8329.2	24409.3
CATL2_HUMAN	CTSV	Cathepsin L2	4463.99							6978.32	4839.3	6001.23
HUS1_HUMAN	HUS1	Checkpoint protein HUS1	3261.03	6259.24	5127.72	6048.4	5144.02	4530.83	4886.57	5107.84	5161.13	4861.47	7250.13	6212.79
PFD1_HUMAN	PFDN1	Prefoldin subunit 1	294782	388308	347253	316433	304515	319710	253240	229168	319506	377814	281636	395600
PP1RB_HUMAN	PPP1R11	E3 ubiquitin-protein ligase PPP1R11	14972.2	8747.33	12681.4	12437	17168.7	20439.8	18692.2	18490.5	17534.2	14106.1	11293.6	12763
RNH1_HUMAN	RNASEH1	Ribonuclease H1	7782.71			8125.91	5559.67	4202.95		6604.2	8535.88	7965.88	7617.2
NBN_HUMAN	NBN	Nibrin	42806.3	54907.9	50077	59259.5	46636.7	47058.6	50524.8	51377.3	50388.4	54711	46680.5	53741.9
KERA_HUMAN	KERA	Keratocan										1149.52
MCE1_HUMAN	RNGTT	mRNA-capping enzyme	36367.1	35432.1	38476	36399	36883.3	36249.3	35814.2	36259.7	43187.8	39872.8	41873.1	39444.1
LIRA1_HUMAN	LILRA1	Leukocyte immunoglobulin-like receptor subfamily A member 1						2510.67
ABCB7_HUMAN	ABCB7	Iron-sulfur clusters transporter ABCB7, mitochondrial	29933.3	34639.6	29153.2	41068.1	36732.2	33944.8	29423.5	34555.1	32936.9	31781.1	33965.9	35026.5
MITF_HUMAN	MITF	Microphthalmia-associated transcription factor	6014.75				8659.64	12857.7	9419.49		6358.86
HSF2B_HUMAN	HSF2BP	Heat shock factor 2-binding protein											5802.88
KI21B_HUMAN	KIF21B	Kinesin-like protein KIF21B	11970.8	9418.19	10744.7	10094.5	9438.22	9804.75	13305	9535.64	13007.2	10896	10227.2	10797
SRGP2_HUMAN	SRGAP2	SLIT-ROBO Rho GTPase-activating protein 2	97553.1	128140	104922	124853	82390.4	78149.5	108342	111069	101541	111059	119996	119745
CAPON_HUMAN	NOS1AP	Carboxyl-terminal PDZ ligand of neuronal nitric oxide synthase protein	2142.61	2781.36	1118.61		2360.45	978.161	3052.08	2033.96	1499.8			1459.88
XYLK_HUMAN	FAM20B	Glycosaminoglycan xylosylkinase	21130.8	25101.3	27289.6	27048.4	25046.9	19353.4	23243.9	23314.6	28481.5	23627.1	25799.6	27800.5
DEN4B_HUMAN	DENND4B	DENN domain-containing protein 4B	50913.3	57290	53737.4	61641.9	46699.4	62095.6	55935.6	60709.5	54390.9	65494.7	50316.5	60349.4
TMCC2_HUMAN	TMCC2	Transmembrane and coiled-coil domains protein 2			2560.54	2433.19	2409.49		1274.67	1537.51	1691.97	3809.1	1802.38	4202.14
EFC14_HUMAN	EFCAB14	EF-hand calcium-binding domain-containing protein 14	17278.1	19800.1	22320.4	21661.4	14099	17714.4	17274.5	17598.8	18801.8	30533.1	19005.1	21511.5
FKTN_HUMAN	FKTN	Ribitol-5-phosphate transferase FKTN											92531.3
LRP3_HUMAN	LRP3	Low-density lipoprotein receptor-related protein 3										3382.09
WDR1_HUMAN	WDR1	WD repeat-containing protein 1	716323	698266	750062	723891	827664	656751	795119	784423	667316	778069	736822	785917
SLIT3_HUMAN	SLIT3	Slit homolog 3 protein								2691.97
ATP9A_HUMAN	ATP9A	Probable phospholipid-transporting ATPase IIA	18764.7	14505.6	15621.7	18890.7	23547.8	15558.1	24573.9	11851.1	18692.3	12642.1	25928.7	9545.26
N4BP1_HUMAN	N4BP1	NEDD4-binding protein 1	6921.36	11539.8	8233.24	13170.6	7349.47	9947.29	7707.61	9714.77	8523.95	9938.08	8899.87	10201.8
ROCK2_HUMAN	ROCK2	Rho-associated protein kinase 2	59547.1	60095.7	49709.5	54119.6	53871.7	68864.1	56875.7	62589.6	52065.3	57650.6	50624.3	53589.6
CLAP2_HUMAN	CLASP2	CLIP-associating protein 2	64416.5	47071.1	51740.8	49145.7	59104.5	59765.6	55852.2	51197.4	59449.7	53756.8	55623.4	49133.9
ZN623_HUMAN	ZNF623	Zinc finger protein 623								1331.21
PTCD1_HUMAN	PTCD1	Pentatricopeptide repeat-containing protein 1, mitochondrial	14342.9	20215.3	19625.5	23680.1	10314.7	14560.3	15144.5	15929	17717.1	23351.9	21174.1	19328.4
COBL_HUMAN	COBL	Protein cordon-bleu					6707							17862.5
CPNE3_HUMAN	CPNE3	Copine-3	950720	753658	741569	750658	764941	919551	777849	769950	704222	770554	722976	834542
DEPD5_HUMAN	DEPDC5	GATOR complex protein DEPDC5	27568.9	23538.3	14641.1	18290.7	22629.9	27782.6	29021.8	23842.4	16229.7	27881.4	27213.6	25070.9
ATG13_HUMAN	ATG13	Autophagy-related protein 13	8714.28	10947.5	9749.95	9986.53	12932.6	13163.9	10653.8	12947.7	6249.18	9532.91	8175.49	14564.9
ICOSL_HUMAN	ICOSLG	ICOS ligand	8163.66	25563.4	21988.2	9959.16	10937.8	39007.3		6148.41	21211.1	10004	19456.7	13010
LIPA3_HUMAN	PPFIA3	Liprin-alpha-3	22072.5	19250.7	25773	22554.4	29162.7	29456	29615.3	24524.4	21121.3	34261	32368.8	32419
HIP1R_HUMAN	HIP1R	Huntingtin-interacting protein 1-related protein	29695.2	24821.5	30367.9	23738.9	30685.9	30035.7	35234	25220.5	33096.2	27701.2	31037.4	26557.1
OBSL1_HUMAN	OBSL1	Obscurin-like protein 1	13259.6	9076.17	10981	6668.14	10555.5	8772.59	8298.19	5176.29	12058.7	11733.1	8757.44	8228.33
BRE1B_HUMAN	RNF40	E3 ubiquitin-protein ligase BRE1B	40797.1	44248.3	35941.3	42711.2	40110.8	41910.1	41170.8	41007.7	45372.6	43275.6	43267.3	40751.3
PHF2_HUMAN	PHF2	Lysine-specific demethylase PHF2	14684	17503.7	16485.5	25919.3	26933.2	26695.7	18947	25615.4	26207	12354.5	29585.3	14054.6
ZC11A_HUMAN	ZC3H11A	Zinc finger CCCH domain-containing protein 11A	62592.9	76803.6	68807.8	75153.3	64235.7	70443	59978	67636.1	73977.7	79827	63773.7	74350.9
CLU_HUMAN	CLUH	Clustered mitochondria protein homolog	41525.6	39060.3	41344.2	48543	48950.8	44963.9	52089.3	42025.7	42181.3	39788.1	50125.7	45305.9
T22D2_HUMAN	TSC22D2	TSC22 domain family protein 2	102398	104408	106194	103590	170071	185255	200463	112617	145118	151135	182947	171415
SOCS5_HUMAN	SOCS5	Suppressor of cytokine signaling 5							6171.03
KDM4A_HUMAN	KDM4A	Lysine-specific demethylase 4A	51717.8	52129.3	57488.7	68768.4	53086.7	51573.3	53894.7	64014.4	53913.9	55837.5	48661	59227.6
DJC13_HUMAN	DNAJC13	DnaJ homolog subfamily C member 13	58261	56523.6	50594.5	63794.1	59906.9	69221.4	60803.1	66377	58198.6	68628.5	59459.8	65681.5
PHAR2_HUMAN	PHACTR2	Phosphatase and actin regulator 2	18667.3	16146.9	15932.1	17929	12989.2	19516	16721.9	20236.4	16376.9	19692.9	16006.5	18719.4
PP6R2_HUMAN	PPP6R2	Serine/threonine-protein phosphatase 6 regulatory subunit 2	27971.8	26775.1	25945.6	24847	27382.9	30740.5	32645.5	26083.7	29503.6	25798.4	30297	26581
CNOT3_HUMAN	CNOT3	CCR4-NOT transcription complex subunit 3	55719.3	61084.7	51899.3	60337.7	62328.3	63783	60273.6	64410.2	58820.8	60324.9	57790.5	59869.1
CREST_HUMAN	SS18L1	Calcium-responsive transactivator	8895.48	7216.11	9576.99	7515.07	7834.98	4297.2	5889.21	3883.8	8292.66	8970.62	8050.79	8520.86
ANR17_HUMAN	ANKRD17	Ankyrin repeat domain-containing protein 17	18216.5	21981.9	20881.9	18936.3	20642	21199.1	22482.2	19250.2	19266.9	21934.9	23033	19097
SIN3B_HUMAN	SIN3B	Paired amphipathic helix protein Sin3b	7039.16	4895.14	7717.71	7402.92	7311.02	6732.87	9226.92	5492.93	8452.28	4697.64	9241.03	7198.25
DNJB6_HUMAN	DNAJB6	DnaJ homolog subfamily B member 6	36552.7	36409	39727.4	42296.4	31518.1	44841.7	42984.8	53848.1	34978.6	42103.8	36506.3	47608.5
XYLB_HUMAN	XYLB	Xylulose kinase	27274.1	19066	19444.8	22256.1	24122.5	26080	23117.3	21301.7	20331.2	23473.1	25090.4	20977.5
COQ9_HUMAN	COQ9	Ubiquinone biosynthesis protein COQ9, mitochondrial	73668.9	138371	95151.9	99284.3	75435.3	72275.7	71663.1	71302.9	79540.2	133379	74581.2	106025
GGCT_HUMAN	GGCT	Gamma-glutamylcyclotransferase	158736	130500	148148	120423	127829	123210	146451	126210	155486	175307	144396	152926
NDUS7_HUMAN	NDUFS7	NADH dehydrogenase [ubiquinone] iron-sulfur protein 7, mitochondrial	139209	156239	150403	174881	143138	188531	167461	205075	144593	159252	147704	164079
RTN2_HUMAN	RTN2	Reticulon-2	27364.6	17402.6	19417	23792.5	26226.5	29510.8	23867.5	21889.9	17127.6	24408.1	29492.7	25397.2
NDUS2_HUMAN	NDUFS2	NADH dehydrogenase [ubiquinone] iron-sulfur protein 2, mitochondrial	82473.5	102359	116862	92428.4	110485	80095.2	102887	130573	98050.6	125369	79178.8	115478
ZPR1_HUMAN	ZPR1	Zinc finger protein ZPR1	93909.5	85639.6	91377.1	77083.2	89617.3	87164.6	98563.2	68802.2	94711.2	84073.2	101269	83427
UBP12_HUMAN	USP12	Ubiquitin carboxyl-terminal hydrolase 12	38072.9	45152.7	30963.9	42342.4	51658.4	54161.7	43968.5	46441.5	39555.5	28025.4	43395.1	36282.5
DUS11_HUMAN	DUSP11	RNA/RNP complex-1-interacting phosphatase	4208.84	4484.18	7991.86	7369.83	5715.85	5793.17		5833.5		5641.95	5826.88	5670.29
NIPS2_HUMAN	NIPSNAP2	Protein NipSnap homolog 2	137993	207960	176481	206689	160024	166587	173825	179939	175832	180343	187452	169840
LRRN2_HUMAN	LRRN2	Leucine-rich repeat neuronal protein 2			7843.4									6971.7
SEM7A_HUMAN	SEMA7A	Semaphorin-7A	11459.1	20387.4	21780.5	21204.2	21060.5	17942.5	20737.7	14833.5	20370.2	14108.8	29530.1	17498.3
HMMR_HUMAN	HMMR	Hyaluronan mediated motility receptor	15795.5	7814.12	7665.73	10297.8	13264	11973	8937.39	6522.3	16514.4	11732.8	11526.2	8914.25
LIPA2_HUMAN	PPFIA2	Liprin-alpha-2	14657.5	8319.42	17678.3	7711.71	16798.8	15418.7	19601.9	11986.8	12240.1	11394.7	12315.6	8798.73
PDCD6_HUMAN	PDCD6	Programmed cell death protein 6	267227	201139	237966	219897	284946	319156	258880	257989	213321	245159	223878	248404
LX12B_HUMAN	ALOX12B	Arachidonate 12-lipoxygenase, 12R-type											11597.8
FKBP6_HUMAN	FKBP6	Inactive peptidyl-prolyl cis-trans isomerase FKBP6							3385.46
TBCA_HUMAN	TBCA	Tubulin-specific chaperone A	605769	521778	633480	421371	465994	408555	526635	455109	618549	613471	528242	559119
VATG1_HUMAN	ATP6V1G1	V-type proton ATPase subunit G 1	403494	442378	635018	390100	440734	352303	399060	408148	410545	433072	440399	454144
VPS4B_HUMAN	VPS4B	Vacuolar protein sorting-associated protein 4B	83295.8	78619.5	85367.2	67357.5	78031.1	87507.9	82374.9	81843.6	79441.3	75625.5	75755.9	72506.8
MPU1_HUMAN	MPDU1	Mannose-P-dolichol utilization defect 1 protein	60610.4	33381.1	34176.3	51960.7	56787.5	52707.8	53683.7	63614.3	39430	44218.5	53927.6	39630.3
ENTP6_HUMAN	ENTPD6	Ectonucleoside triphosphate diphosphohydrolase 6	11613.1	13586.9	11843.6	12985.9	8756.06	12855.4	9870.08	7479.87	14827.1	14681.1	7902.2	14112
ENTP3_HUMAN	ENTPD3	Ectonucleoside triphosphate diphosphohydrolase 3		21689.6
ENTP5_HUMAN	ENTPD5	Nucleoside diphosphate phosphatase ENTPD5	7459.52	8206.05	9103.8		5840.59	7335.72	9219.06	5701.96	8956.62	6892.7	8612.46	6469.14
ZN217_HUMAN	ZNF217	Zinc finger protein 217	10273.6	12824.1	12137.1	17214	11341.5	13870	15600.3	16435.6	10163.8	12531.8	12882.3	18095.1
TP4A3_HUMAN	PTP4A3	Protein tyrosine phosphatase type IVA 3	19278.5	22638.4	19264.5	25278.8	19438	19180.2	30028.8	16971.1	23817.3	19358.4	43319.3	25453.7
H2AY_HUMAN	MACROH2A1	Core histone macro-H2A.1	1212450	1801930	1690310	1554440	1216680	1127900	1356680	1721780	1603270	1499820	1247970	1564380
SH3L1_HUMAN	SH3BGRL	Adapter SH3BGRL	1794730	1454780	1620210	670817	1463280	1377320	1338920	1044040	1383610	1734830	1415120	1657260
FLNB_HUMAN	FLNB	Filamin-B	284839	256704	272099	223168	284896	236550	307476	224911	324998	276551	316263	264066
NCOR1_HUMAN	NCOR1	Nuclear receptor corepressor 1	50139	57058.5	63713.2	62746.7	52799.9	60804.5	54907.4	55856.5	56902.2	62431.1	57553.7	65104
VAMP4_HUMAN	VAMP4	Vesicle-associated membrane protein 4	9622.88	9794.28	8733.82	15955.1	13081.9	18501.8	13528	11414.8	15204.9	15237.2	12146	12556.9
NDUS6_HUMAN	NDUFS6	NADH dehydrogenase [ubiquinone] iron-sulfur protein 6, mitochondrial	68291.9	84644.8	82354.1	87141.2	75189.6	68563.1	67634.5	77434.6	75602.9	97255.8	72095.6	89266.7
PEX14_HUMAN	PEX14	Peroxisomal membrane protein PEX14	35995	60489.1	64610.2	61640.3	65735.1	57981.3	61743.2	45537.1	61052.4	56958.5	59266.8	66386.2
TRIM3_HUMAN	TRIM3	Tripartite motif-containing protein 3	3688.9	3579.47	1976.15		3631.16	6264.31	2921.21	4305.86	1962.88	3536.83	3231.29	3310.44
ULK1_HUMAN	ULK1	Serine/threonine-protein kinase ULK1	18744.6	19617.3	15679.6	17290.9	20456.2	22752.8	15851.7	18737.7	14011.1	18804	16873.7	15748.6
LAT3_HUMAN	SLC43A1	Large neutral amino acids transporter small subunit 3	11212	12643.6	8925	8692.09		8597.56			10407		9806.57	10303
CISY_HUMAN	CS	Citrate synthase, mitochondrial	656665	917244	855589	984380	684914	750730	798392	922244	784047	792900	734342	781093
SPAG7_HUMAN	SPAG7	Sperm-associated antigen 7	15228.4	14780.8	18355.6	14484.8	13409.5	10724.6	16019.6	11942.3	17686	13722.9	14555.8	12818.2
RM33_HUMAN	MRPL33	39S ribosomal protein L33, mitochondrial	26545.4	27637.4	25562.4	26763.8	29697.8	25991.6	29933.4	34484	22904.6	32270.7	26197.1	27213.3
SC22B_HUMAN	SEC22B	Vesicle-trafficking protein SEC22b	572905	694610	647402	679806	524368	529277	617537	638104	654559	632669	628222	624177
PR40A_HUMAN	PRPF40A	Pre-mRNA-processing factor 40 homolog A	212771	288745	260871	296736	219809	231157	251374	269881	260039	272954	266106	265034
TACC1_HUMAN	TACC1	Transforming acidic coiled-coil-containing protein 1	87918.8	93206.9	104113	98477.3	98679.1	78781.6	108474	93688.5	107265	102930	111346	105413
NDK6_HUMAN	NME6	Nucleoside diphosphate kinase 6	19050.7	35341.6	28990.1	33632.5	24685.2	30467.6	24194.9	29529.1	24393.4	34800.4	27211.1	33099.3
GGYF1_HUMAN	GIGYF1	GRB10-interacting GYF protein 1	11825.7	11644.9	11836.4	11680.4	12423.7	11335.6	9830.5	11618.8	10595.5	13810.5	12559.4	12370.5
MSPD3_HUMAN	MOSPD3	Motile sperm domain-containing protein 3	6032.91	4406.7	8146.42	6225	6368.71	5616.89	5067.03	3701.99	5853.72	6020.18	4307.31	6726.12
LRCH4_HUMAN	LRCH4	Leucine-rich repeat and calponin homology domain-containing protein 4	58368.9	86844.6	81054.6	86259.6	82376.3	80916.8	89985.4	80267.1	79896.7	91116.8	67963.6	82254.5
MTX2_HUMAN	MTX2	Metaxin-2	54840.2	63633.2	66646.7	73053.9	66580.5	59329.8	63034.5	70889.7	61376.9	74478.8	64235	64558
VP26A_HUMAN	VPS26A	Vacuolar protein sorting-associated protein 26A	182745	147310	150096	177894	180802	210959	189484	203284	184993	194771	203523	192449
ZN254_HUMAN	ZNF254	Zinc finger protein 254								6322.56
NDUB1_HUMAN	NDUFB1	NADH dehydrogenase [ubiquinone] 1 beta subcomplex subunit 1	196705	286957	248834	203483	156975	140002	126941	86070.2	224317	236983	199070	240298
MPPB_HUMAN	PMPCB	Mitochondrial-processing peptidase subunit beta	196227	191747	170472	153646	145725	161052	185485	181767	193833	176609	191489	180026
MAF_HUMAN	MAF	Transcription factor Maf			14871.4	9558.99					10100.1
MED24_HUMAN	MED24	Mediator of RNA polymerase II transcription subunit 24	17011.9	16640.8	17396.5	18961.1	16730	14489.3	18471.7	17506.4	18064.1	20120.8	19259.1	16663.5
KTNA1_HUMAN	KATNA1	Katanin p60 ATPase-containing subunit A1	24158.8	18179.3	22049.7	16254.5	18177.9	20464.6	17402.3	17924.2	22822.2	21260.7	18343.8	20623.4
E2F6_HUMAN	E2F6	Transcription factor E2F6		5210.23			3427.81	4765.29	3964.22					4221.42
CRLF1_HUMAN	CRLF1	Cytokine receptor-like factor 1				3895.24
Z324A_HUMAN	ZNF324	Zinc finger protein 324A				670342	79071	101771	632906				234775	210754
LGR5_HUMAN	LGR5	Leucine-rich repeat-containing G-protein coupled receptor 5									5736.09
PSIP1_HUMAN	PSIP1	PC4 and SFRS1-interacting protein	341854	347335	346022	343301	334974	418725	365836	375708	362149	422666	329888	349080
ERLN1_HUMAN	ERLIN1	Erlin-1	161710	196172	169285	194874	210613	220363	219568	178453	209193	229160	239314	238595
SUPT3_HUMAN	SUPT3H	Transcription initiation protein SPT3 homolog	14383.9	13917.4	15840.8	19526	17318.5	13252.1	18781.4	14717.5	13286.8	17494.7	19394.2	18899.1
GPC4_HUMAN	GPC4	Glypican-4	33643.9	36073.3	43310.7	37979.5	57591.9	34440.9	68984.4	32488.5	67349.8	34902.3	74599.4	33247.5
NDUS3_HUMAN	NDUFS3	NADH dehydrogenase [ubiquinone] iron-sulfur protein 3, mitochondrial	398235	545207	426707	512245	521022	482778	493560	439908	376804	526408	321590	539857
SRS10_HUMAN	SRSF10	Serine/arginine-rich splicing factor 10	246601	316142	286967	291790	252663	280503	287501	278140	330961	345824	256950	290887
GEMI_HUMAN	GMNN	Geminin		25773.2		12761.3	18470.8	6989.69	9983.05	14351.8	8182.23			8779.56
CLN5_HUMAN	CLN5	Ceroid-lipofuscinosis neuronal protein 5	41995.6	34413.8	35494.4	23479.4	39373.1	40751.1	29707.4	21494.3	32717.8	59308.7	34876.4	36577.3
HSBP1_HUMAN	HSBP1	Heat shock factor-binding protein 1	16156.5	11784.8	16930.3						15665.1	13183.1	11110
CLD11_HUMAN	CLDN11	Claudin-11			17340.1									21454.7
TNR21_HUMAN	TNFRSF21	Tumor necrosis factor receptor superfamily member 21	8587.09		8641.53	8586.29	8525.19	11880.6	6109.51	8066.71	9636.02	10125.7	11376.9
ECI2_HUMAN	ECI2	Enoyl-CoA delta isomerase 2	14294.7	18675.1	16461.5	21474.8	19228.5	19391.8	19126.3	22662.6	15942.1	16952.1	15725.3	15937.4
KHDR3_HUMAN	KHDRBS3	KH domain-containing, RNA-binding, signal transduction-associated protein 3					7347.41
TADA3_HUMAN	TADA3	Transcriptional adapter 3	11997.5	12722.2	10218	12785.9	12323.3	12270.8	15034.8	9627.21	13403.5	13813.7	14897.7	13968.7
TAF5L_HUMAN	TAF5L	TAF5-like RNA polymerase II p300/CBP-associated factor-associated factor 65 kDa subunit 5L	14615.6	19962.7	18532.9	16438.3	13688.4	13547.8	13798.6	15584.3	15162	16827	15329.8	9516.17
EED_HUMAN	EED	Polycomb protein EED	51150.8	35463.5	43688.5	42542.2	41681.4	37848.8	36422.5	33943.3	50731.9	42937.2	49966.2	41536
BAF_HUMAN	BANF1	Barrier-to-autointegration factor	383416	527343	564159	451580	458052	447037	445606	365613	548915	683658	436806	537810
SF3B1_HUMAN	SF3B1	Splicing factor 3B subunit 1	409470	426390	430690	438801	399649	401829	439329	450291	463116	426898	459493	435739
CSDE1_HUMAN	CSDE1	Cold shock domain-containing protein E1	155034	128026	131028	99649.8	121122	119812	115646	106463	147256	132789	122596	129846
ZN821_HUMAN	ZNF821	Zinc finger protein 821												6443.05
DAB1_HUMAN	DAB1	Disabled homolog 1					5603.01
WBP4_HUMAN	WBP4	WW domain-binding protein 4	8942.73	12590.1	15954.1	15298.6	13243.1	11886.8	15898.5	18568.3	18923.1	11037.4	13259.1	11731
STX11_HUMAN	STX11	Syntaxin-11	21666.4	25807.7	23173.4	30461.8	21493.7	24518.8	24143.6	22470.6	27100	19126.1	22707.4	22667.3
SKAP2_HUMAN	SKAP2	Src kinase-associated phosphoprotein 2	28861.3	14012.4	22925.2	19183.9	11391.6	18500.9	8998.04	17673.4	24072.8	13898.2	15960.3	10244.8
PRKRA_HUMAN	PRKRA	Interferon-inducible double-stranded RNA-dependent protein kinase activator A	36687	40911.2	39436.6	35616.3	43075.3	35985.8	34859.5	36925.3	36758.9	39678.3	36414.1	39078.4
RF1M_HUMAN	MTRF1	Peptide chain release factor 1, mitochondrial	10807.9			14633.2	13856.2	18042.5	15540.9	16521.6	12920.1	17408.2	15483.8	18721.9
RPC9_HUMAN	CRCP	DNA-directed RNA polymerase III subunit RPC9	14195.3	18644.7	19272.9	14432.5	16710.9	13576.2	10442	11588.9	15663.4	18080.2		11988.5
MED6_HUMAN	MED6	Mediator of RNA polymerase II transcription subunit 6	10141.6	15030.9	17090.2	12284.9	9489.09	8053.48	9738.11	6411.85	12505.1	13012.9	8844.95	13150.6
MYCB2_HUMAN	MYCBP2	E3 ubiquitin-protein ligase MYCBP2	37069.7	29311.4	32758.9	28824.1	34247.9	33103.4	32887.8	31969.3	34201.4	32549.2	36651.6	31889.2
KBL_HUMAN	GCAT	2-amino-3-ketobutyrate coenzyme A ligase, mitochondrial										7595.14
UBP2_HUMAN	USP2	Ubiquitin carboxyl-terminal hydrolase 2	9005.09	7110.2		13345.1	13291.6	9221.12	14262.9		9082.11	7055	15254.1	8872.02
NPM3_HUMAN	NPM3	Nucleoplasmin-3	14708.1	15690.8	25587	17993.8	29981.9	15848.2	29067.7	19083.6	16752.9	17060.3	25853	19639.9
LYPA1_HUMAN	LYPLA1	Acyl-protein thioesterase 1	297284	377981	412993	276182	221836	312328	228810	259733	386967	338462	330710	343502
LFTY1_HUMAN	LEFTY1	Left-right determination factor 1							3745.25
ERAL1_HUMAN	ERAL1	GTPase Era, mitochondrial	25296.3	27987.7	22238.3	26051.4	22267.4	27965.6	21607.8	24168.7	25579.1	26013.3	22868.8	24771.1
DEDD_HUMAN	DEDD	Death effector domain-containing protein					4021.56
REM1_HUMAN	REM1	GTP-binding protein REM 1		5881.97
U520_HUMAN	SNRNP200	U5 small nuclear ribonucleoprotein 200 kDa helicase	168397	182366	185933	196602	156823	155158	171945	187749	192648	191114	180414	182566
MTU1_HUMAN	TRMU	Mitochondrial tRNA-specific 2-thiouridylase 1	12363.2	11092.5	11105.2	22108.4	16039.5	16157.1	18372.4	12176.4	14917.5	14791.6	15631.6	15744.6
TIPRL_HUMAN	TIPRL	TIP41-like protein	107682	104868	122781	97847.1	119932	85733.3	110008	122442	101603	96872.3	92583.8	98709.8
OFD1_HUMAN	OFD1	Centriole and centriolar satellite protein OFD1	12317.9	13633.7	10890.5	10869.4	15974.1	16873	15326.5		12348.2		15396.4	15179.2
KS6A4_HUMAN	RPS6KA4	Ribosomal protein S6 kinase alpha-4	13320.7	9829.48	16826.2	9201.04	13591.4	9685.42	9366.12	7285.98	16467.3	9816.04	13142.2	6946.72
SURF6_HUMAN	SURF6	Surfeit locus protein 6	41213.8	58289.7	47620	43784.9	34355.5	37543.9	34189.8	42916.8	48256.5	41742.4	38043.5	31435.1
PPM1B_HUMAN	PPM1B	Protein phosphatase 1B	42521.8	35261.4	37350.9	32153.5	40678.7	49502.1	37891.9	36120.1	36679.8	28292.1	35455.3	34458.7
ADAP1_HUMAN	ADAP1	Arf-GAP with dual PH domain-containing protein 1	16826.1	23106.2	28148.1	25262.3	23820.6	18444.2	25935.7	26328.2	28868.8	29499.1	22866.2	29319.5
UTP20_HUMAN	UTP20	Small subunit processome component 20 homolog	38995	35805.2	33847.8	41384.1	32395.8	37646.5	33884.7	39647.5	37049.8	36203.2	38017.1	37745.9
NU155_HUMAN	NUP155	Nuclear pore complex protein Nup155	78873.8	84273.7	80725.2	83435	77688.5	66750.6	81240.4	81824.5	86739.4	84217.9	86191.3	78445
XRP2_HUMAN	RP2	Protein XRP2	229668	174835	154916	217599	186900	232930	205895	207608	184333	184234	213702	182001
GPX5_HUMAN	GPX5	Epididymal secretory glutathione peroxidase												3571.03
WDHD1_HUMAN	WDHD1	WD repeat and HMG-box DNA-binding protein 1	15766.8	12195	12708.5	12498.5	12723.1	12336.8	11316.4	10562.7	16135	13986.7	14908.5	14391.1
CRTAP_HUMAN	CRTAP	Cartilage-associated protein	204935	242304	219103	237644	184983	177182	160614	196971	210992	197367	158312	180209
S2512_HUMAN	SLC25A12	Electrogenic aspartate/glutamate antiporter SLC25A12, mitochondrial	36322.3	30229.3	42502	31687.2	37874	33715.4	39803.8	33094.5	39982.2	33927.3	41723.4	31223
P3C2G_HUMAN	PIK3C2G	Phosphatidylinositol 3-kinase C2 domain-containing subunit gamma			35746.7		36492.6	41446.6	35550.3	33546.2		32481.2	26791.4
B3GL1_HUMAN	B3GALNT1	UDP-GalNAc:beta-1,3-N-acetylgalactosaminyltransferase 1	5041	7651.88	5493.52		5465.76	5010.35			6949.12	8728.08	7518.1	7082.85
RA51D_HUMAN	RAD51D	DNA repair protein RAD51 homolog 4											3085.43
PALM_HUMAN	PALM	Paralemmin-1		3900.92	3893.46		4546.34		4920.87		4865.54	6416.61	4897.61	5689.36
RHBL1_HUMAN	RHBDL1	Rhomboid-related protein 1				7560.46
RENR_HUMAN	ATP6AP2	Renin receptor	132031	209227	182509	184509	149453	147837	126234	116594	192936	236743	172290	195268
RNH2A_HUMAN	RNASEH2A	Ribonuclease H2 subunit A	34715.5	39629	51102	37747.5	28619.5	29097.6	37651.2	36765.6	49399.1	38309.4	33256.5	36060
CD123_HUMAN	CDC123	Cell division cycle protein 123 homolog	89834.6	60687.3	70786.5	62382.5	68455.2	84717	66640.2	53190.6	82360.5	81464.2	85441.4	79994.8
PR15A_HUMAN	PPP1R15A	Protein phosphatase 1 regulatory subunit 15A		4358.88									4283.27
CAN15_HUMAN	CAPN15	Calpain-15	12261.7	13298.4	10335.7	13825.8	13907.6	15328.4	13894.6	13121.9	13243.7	12477.8	12978.2	14237.1
BCAR3_HUMAN	BCAR3	Breast cancer anti-estrogen resistance protein 3	3338.82	5081.7	4800.79	4782.9	3935.35	7038.6	6286.09	4418.79	6824.26	7048.9	6593.23	6445.26
POP7_HUMAN	POP7	Ribonuclease P protein subunit p20	33486.9	47624.2	41695	48171.3	41422.2	43201.5	44885.6	46518.2	41840.6	36913.6	44154.2	42075.8
RPP40_HUMAN	RPP40	Ribonuclease P protein subunit p40		10302.2	9287.26		13913.6	14767.2	13325.2	8085.35	10692			8157.95
ZN189_HUMAN	ZNF189	Zinc finger protein 189	3928.05		5594.82		7582.65	6987.9			5981.52
EIF3G_HUMAN	EIF3G	Eukaryotic translation initiation factor 3 subunit G	259282	245581	249325	248581	268408	266334	282046	305356	264818	250126	243235	268207
EIF3J_HUMAN	EIF3J	Eukaryotic translation initiation factor 3 subunit J	240242	190520	191367	193785	231241	225865	233835	198197	210272	217054	218183	195862
CBR3_HUMAN	CBR3	Carbonyl reductase [NADPH] 3	192305	255102	233436	263451	216741	248191	238224	242831	206967	246174	215835	226939
CNMD_HUMAN	CNMD	Leukocyte cell-derived chemotaxin 1						13496.7				13554.2
SPI2_HUMAN	SERPINI2	Serpin I2								5834.46		4833.87
PSD10_HUMAN	PSMD10	26S proteasome non-ATPase regulatory subunit 10	97933.9	60611.1	103109	74975.1	103888	80854.6	95670.2	81101.4	77605.2	64839.1	85880.4	78431.3
AP1G2_HUMAN	AP1G2	AP-1 complex subunit gamma-like 2	56931.2	34673.2	45822.1	32945.8	49853	42490	46571.6	37768.2	42659.5	38038.3	48941.9	35954.2
FACE1_HUMAN	ZMPSTE24	CAAX prenyl protease 1 homolog	1004960	1218710	1223980	1302210	1105350	985015	1077080	1295910	1167490	1140900	979852	1152240
SC5D_HUMAN	SC5D	Lathosterol oxidase	11892.8	18112.6	18289.2	20845.8	10775.7	9685.5	11287.9	11355.8	11397.3	16042.2	8864.45	11126.7
PPR37_HUMAN	PPP1R37	Protein phosphatase 1 regulatory subunit 37							5250.8
TPC6A_HUMAN	TRAPPC6A	Trafficking protein particle complex subunit 6A	23066.9	23157.4	27671.8	20146	22995.2	23977.3	23804.7	19341.2	22647.6	26725.2	26912.6	27975.5
IDHC_HUMAN	IDH1	Isocitrate dehydrogenase [NADP] cytoplasmic	252052	218808	217197	238186	266115	260736	273908	271814	221106	237377	234125	261244
GATB_HUMAN	GATB	Glutamyl-tRNA(Gln) amidotransferase subunit B, mitochondrial	28868.9	46704.3	41505.5	41022.1	34399.2	36139.9	31111.1	38979.9	39766.7	40665.8	37773.5	43713.9
SCO1_HUMAN	SCO1	Protein SCO1 homolog, mitochondrial	35608.8	34965.4	40956.8	30978.4	48809.6	41928.6	31642.1	34900.1	36565	31960.1	44215.2	43620.5
CP7B1_HUMAN	CYP7B1	Cytochrome P450 7B1	21395.2	14883	19979.8	19663.2		22205.2		15514.8	14262.9	13561.9	15444.2	13177.7
ATRN_HUMAN	ATRN	Attractin	31720.8	19263.3	23372.8	17635.9	28482	26587.9	22313.2	20485.1	19381.7	23330.9	25315.8	19875.2
STAM2_HUMAN	STAM2	Signal transducing adapter molecule 2	65767.2	61925.7	58765.5	65826.4	67753.2	68638.6	69162.4	62478.6	64064	65542.5	62726.3	56083.9
AL1L1_HUMAN	ALDH1L1	Cytosolic 10-formyltetrahydrofolate dehydrogenase		12523.8	9654.46	17320.1				18965.8
TUSC2_HUMAN	TUSC2	Tumor suppressor candidate 2	29912.7		25680.1		30749.9	32208.3	19117.8	24216.1	36135		23764.4
MMP23_HUMAN	MMP23B	Matrix metalloproteinase-23	3237.27					8356.71
DGAT1_HUMAN	DGAT1	Diacylglycerol O-acyltransferase 1	29593.8	33193.2	27949.3	36701.8	34326.5	33460.6	33831.5	29449.3	32450.6	45373.2	43275.4	33524.2
CCNK_HUMAN	CCNK	Cyclin-K	39157.4	46840.9	40320.4	44755.2	38525	37200.8	42331.4	44189.1	36533.9	43016.2	34903	40885.5
DHRS3_HUMAN	DHRS3	Short-chain dehydrogenase/reductase 3	58594.2	63514.1	48264.4	19997.3	12786.3	11981.7	17053.2	15149.7	79988.4	28317.7	53912	26265
DGKI_HUMAN	DGKI	Diacylglycerol kinase iota											5904.64
PRAF3_HUMAN	ARL6IP5	PRA1 family protein 3	301346	271818	302026	239546	223356	201940	272926	271035	290064	285903	271282	227046
DYSF_HUMAN	DYSF	Dysferlin	73556.9	46010.6	71245.5	44154.9	59903.4	53571.2	63566.1	44107.4	60494.9	46576	57118.3	39557.3
PIAS2_HUMAN	PIAS2	E3 SUMO-protein ligase PIAS2	26740.5	19268.7	26677	26639.7	23941	28932	28774	24824.2	25969.5	28387.8	30574.2	30066.2
SPF27_HUMAN	BCAS2	Pre-mRNA-splicing factor SPF27	87029	108710	102613	98018.9	90007.7	76577	96305.6	89075.2	113658	120285	82933	84907.2
DCTN3_HUMAN	DCTN3	Dynactin subunit 3	66633.7	59483.6	73597.6	51395.4	41535.2	52623.3	57811.4	61755.7	66043	58691.8	57306.6	44055
BODG_HUMAN	BBOX1	Gamma-butyrobetaine dioxygenase		10539.7
DNJC8_HUMAN	DNAJC8	DnaJ homolog subfamily C member 8	229086	222352	240690	154839	165679	161704	182034	198527	230894	204783	183196	185820
SPF30_HUMAN	SMNDC1	Survival of motor neuron-related-splicing factor 30	93582.4	86221.5	78419.1	70572.6	53377.2	68540.9	76826.1	63531.6	105823	93590.5	90717.6	80243.9
RAD17_HUMAN	RAD17	Cell cycle checkpoint protein RAD17	17606.4	15298.6	11398.8	14614.3	10069.7	10467.2	14016	13170.4	13805.7	11218.1	13614.2	15005.5
ATP5H_HUMAN	ATP5PD	ATP synthase subunit d, mitochondrial	506334	545213	503221	440332	440784	540404	530051	452203	640355	583614	458961	516879
CABYR_HUMAN	CABYR	Calcium-binding tyrosine phosphorylation-regulated protein	5532.08	3277.74	2560.74			5117.3	3314.15		3918.77		2916.37	4643.86
DNJB5_HUMAN	DNAJB5	DnaJ homolog subfamily B member 5	2884.37	3004.1	6661.58	7098			8534.8	5592.7	6100.69			3101.37
TSN9_HUMAN	TSPAN9	Tetraspanin-9	12013.7
FLOT1_HUMAN	FLOT1	Flotillin-1	61208.9	62904.3	49153	66600.7	58544.3	75443.7	61172.8	71657.6	41576.4	57309.4	46314.2	54577.5
CDKA2_HUMAN	CDK2AP2	Cyclin-dependent kinase 2-associated protein 2	39642.6	46979.2	40749.1	35108.4	41160.3	25180.3	36330.3	26706.6	44595	44974.5	41421.7	39687.4
TRIO_HUMAN	TRIO	Triple functional domain protein			10547.5		8860.68	3646.69	3416.51	7319.32		4874.64	4035.34
ATP5L_HUMAN	ATP5MG	ATP synthase subunit g, mitochondrial	815003	693214	826406	847179	918158	766567	688424	684793	722851	764576	833190	802974
CBPD_HUMAN	CPD	Carboxypeptidase D	35075.4	38218.4	39622.5	33840.9	28678.4	32761.9	32047.3	26752.2	38771.7	38685.6	32492.4	38402.4
SASH3_HUMAN	SASH3	SAM and SH3 domain-containing protein 3	32077.9	31450.1	38991	30969.5	37711.1	28903.1	34739.1	28304.6	30556.6	29795.6	34395.8	30466.5
OR2J3_HUMAN	OR2J3	Olfactory receptor 2J3							1884.19
GLRX3_HUMAN	GLRX3	Glutaredoxin-3	106555	84365.4	82144.4	76253.7	93299.2	115967	106958	99189.7	95517.6	83754	101898	80924.7
KRT36_HUMAN	KRT36	Keratin, type I cuticular Ha6					18371.3		4157.93				9802.39
KRT37_HUMAN	KRT37	Keratin, type I cuticular Ha7	13779.3	17288.6	12280.1	16613.5	11145.4	7170.98				16594.9	14487.8	13559.8
RL1D1_HUMAN	RSL1D1	Ribosomal L1 domain-containing protein 1	319633	372690	305617	366915	342882	314250	332584	337432	344368	332448	329896	332569
CLPX_HUMAN	CLPX	ATP-dependent Clp protease ATP-binding subunit clpX-like, mitochondrial	86506.6	121074	96233.6	116969	83081	104173	100234	109585	105402	92382.8	102436	100957
S14L2_HUMAN	SEC14L2	SEC14-like protein 2	13364.4	11909.1	8999.99	11494.5	14398	10318.2	19057.9	10958.7	14231.1	12388.2	21868.4	16565.8
ERG24_HUMAN	TM7SF2	Delta(14)-sterol reductase TM7SF2	266512	78966.6	186471	28070.4	114455		13111.2	121738	97911.2	130141	81668.6
SYUG_HUMAN	SNCG	Gamma-synuclein							11262.5
CIAO1_HUMAN	CIAO1	Probable cytosolic iron-sulfur protein assembly protein CIAO1	58906	44232.8	54222.9	53817.6	58095.6	46978.6	56731.8	54173.5	50594.2	61663.6	65490.2	66901.4
ZFAN5_HUMAN	ZFAND5	AN1-type zinc finger protein 5	10742.2	10695.8	8661.16	8557.51	9399.47	7831.29	7516.19	9197.39	9563.55	11261.5	7515.63	12533.5
SRP72_HUMAN	SRP72	Signal recognition particle subunit SRP72	151988	126620	128248	139014	170370	197360	155707	141754	163996	140436	139354	121695
JTB_HUMAN	JTB	Protein JTB	5099.57	5739.35	6832.67	6748.42	10936.8			6973.58	6629.03		6905.78
CYTF_HUMAN	CST7	Cystatin-F											4940.24
OR7C1_HUMAN	OR7C1	Olfactory receptor 7C1				35944.4
TRPM2_HUMAN	TRPM2	Transient receptor potential cation channel subfamily M member 2	12158	10749.1		11531.4	9875.25	8655.79	9352.6	11820.8	6325.84	9003.01		8207.22
DDAH1_HUMAN	DDAH1	N(G),N(G)-dimethylarginine dimethylaminohydrolase 1	21084.4	16753.3	20855.7	18388.4	23100	21000.6	21406.6	19814.3	21368.9	26010.6	28895.9	19761.7
RECQ4_HUMAN	RECQL4	ATP-dependent DNA helicase Q4	10733.6	7082.82	9350.25	7063.14	9737.68	9276.12	8370.56	5612.79	8746.59	7638.94	9939.83	7761.29
RMP_HUMAN	URI1	Unconventional prefoldin RPB5 interactor 1	14277.2	10324.8	13281.9	11912.4	9240.4	15854	13673.1	13712.3	15789	13517.4	12272.7	11917.9
B3GA3_HUMAN	B3GAT3	Galactosylgalactosylxylosylprotein 3-beta-glucuronosyltransferase 3	92854	112164	112341	111894	104941	100067	103914	92568	113585	118228	110335	110878
ST17B_HUMAN	STK17B	Serine/threonine-protein kinase 17B	13475.6	8847.53	12010.1	6213.8	10375.7	12365.7	10724.6	11102.8	10587.2	8412.65	8234.55	7209.46
MTA2_HUMAN	MTA2	Metastasis-associated protein MTA2	201721	228369	245956	228320	181042	176158	211536	219621	237482	204936	201501	204104
AQP8_HUMAN	AQP8	Aquaporin-8					5794.33	6706.29
AL1A2_HUMAN	ALDH1A2	Retinal dehydrogenase 2		11376.6							16657.5			13717.6
STK10_HUMAN	STK10	Serine/threonine-protein kinase 10	187565	224899	183156	209777	184893	228230	191635	234818	189787	202484	189188	210564
ATG12_HUMAN	ATG12	Ubiquitin-like protein ATG12	28095.5	24162.4	26099.5		34055.2		35017.3	31873.3		32365.7	35058.8	40857.1
KBTBB_HUMAN	KBTBD11	Kelch repeat and BTB domain-containing protein 11	16432.9	10373.4	19289.2	13070.7	14937.5	16508.5	12784.2	11383.8	14839.3	11708.7	17103	15962.9
LTN1_HUMAN	LTN1	E3 ubiquitin-protein ligase listerin	18244.3	19958	21406	20956.8	22366.6	20043.6	20899.8	20954.4	19036	19958.9	22198.8	23450.2
AT10B_HUMAN	ATP10B	Phospholipid-transporting ATPase VB				1940.42
TOM70_HUMAN	TOMM70	Mitochondrial import receptor subunit TOM70	114285	166925	154179	167184	141734	131546	157625	162965	168093	136889	129941	142593
IPO13_HUMAN	IPO13	Importin-13	18123.9	17800.2	19920	21767	20208.8	24675	22837.8	21849.3	19359.8	19600.6	23519.8	22599.6
DDHD2_HUMAN	DDHD2	Phospholipase DDHD2	25351.1	18977.7	23505.9	23856.3	26241	26077.9	24422.4	22067.2	21680.3	23721.2	28630.5	21582.6
TOX4_HUMAN	TOX4	TOX high mobility group box family member 4	29123	39189.6	40503.8	37032.2	27089.4	30094	31711.1	40364.1	39055.3	37309.2	33176.5	36290.2
DEND_HUMAN	DDN	Dendrin				1155.69
MICA2_HUMAN	MICAL2	[F-actin]-monooxygenase MICAL2	31806.6	36151.1	34930.9	35299.3	39449.5	42068.4	42391.7	43929.2	33506	32758.2	35553.3	32961.7
SC24D_HUMAN	SEC24D	Protein transport protein Sec24D	85283.8	83033.3	84427.3	97117.5	92960.5	86259.2	91846.2	86223.7	81844.5	88321.7	95643.9	98964.2
NFASC_HUMAN	NFASC	Neurofascin		14065.3
ST65G_HUMAN	SUPT7L	STAGA complex 65 subunit gamma	15030.3	18141.5	17232.4	16479.8	17789.4	17159.2	16366	12870.7	18229.3	15613.3	19570.9	17155
FCSD2_HUMAN	FCHSD2	F-BAR and double SH3 domains protein 2	13724.9	10174.8	10797.3	12152.3	10173.2	6683.32	12152.5	10541.5	13654.2	11515.8	14584.4	12733.8
UFL1_HUMAN	UFL1	E3 UFM1-protein ligase 1	289944	303179	312725	299381	262738	242205	312259	296626	338253	294822	302271	281537
TMCC1_HUMAN	TMCC1	Transmembrane and coiled-coil domains protein 1	1810.38	3202.57	2749.87	2574.69	4907.67	3325.71	1692.34	2195.71		3032.85	4930.81	4026.74
PHF14_HUMAN	PHF14	PHD finger protein 14	33308.8	36414	46467	38664.5	41083.5	37583.9	38598.8	39817.7	39363.4	35037.8	37219.3	31323.4
SASH1_HUMAN	SASH1	SAM and SH3 domain-containing protein 1	37708.5	42718.1	39425.1	42258.2	43928.8	50762.2	46974.8	51948.3	36569.8	42607.3	34879.5	40467.6
CSCL1_HUMAN	TMEM63A	CSC1-like protein 1	59105.3	71220.7	60316.9	78197.6	55592.9	60695.8	64362.1	64619	58748.9	72201.1	69664.4	71617.3
FARP2_HUMAN	FARP2	FERM, ARHGEF and pleckstrin domain-containing protein 2	7226.21	5736.67	6092.26				7462.97		5173.3
UBXN7_HUMAN	UBXN7	UBX domain-containing protein 7	50673.1	61647.3	65223	62943.5	56023.8	54244.9	73148.3	59172.6	60286.5	52887.7	63144.7	56597.8
KLH18_HUMAN	KLHL18	Kelch-like protein 18	5823.36		8075.21	11969.7	8371.27	10368.2	9824.92	6627.14	7628.08		7934.41	8773.29
SUN1_HUMAN	SUN1	SUN domain-containing protein 1	32000.3	40533.4	35948.1	41951.5	34138.6	53300.5	32058.3	49464.6	26255.6	42917	24974.9	39214.9
PLPHP_HUMAN	PLPBP	Pyridoxal phosphate homeostasis protein	183835	161420	192764	142754	201350	175286	176884	176145	172303	178937	145970	165487
ERLN2_HUMAN	ERLIN2	Erlin-2	634524	650390	635549	652365	640812	629921	645616	686705	668472	714625	664724	690206
PRP6_HUMAN	PRPF6	Pre-mRNA-processing factor 6	131566	140699	139827	155729	129649	134738	128373	130471	150911	154151	146190	152116
DKK1_HUMAN	DKK1	Dickkopf-related protein 1			12158.3
PCF11_HUMAN	PCF11	Pre-mRNA cleavage complex 2 protein Pcf11	32828.3	42109.2	39395.6	42122.2	30237.6	40135	40027.2	43644.9	35889.7	36258.5	36373.4	39248.6
FRYL_HUMAN	FRYL	Protein furry homolog-like	56052.5	46814.8	51647.7	54992.3	54094	56637.2	56533.8	53893.1	51477.3	53804.9	58478.9	60614.2
ENDD1_HUMAN	ENDOD1	Endonuclease domain-containing 1 protein	105708	96559.6	91573.4	90357.8	78346.9	90881.2	77385	68670.8	115256	91684	103822	73689.1
CDK14_HUMAN	CDK14	Cyclin-dependent kinase 14	12925.7	10387.3	8595.18	7403.37	9179.22	9837.12	11805.2	11737.4	13035.4	11792.6	8593.75	7924.38
GLCE_HUMAN	GLCE	D-glucuronyl C5-epimerase	5171.27	7480.6		11756.5	7754.31	11032.3	10995.2	9127.79	9682.26	7991.68	10096.2	10175.4
GLSK_HUMAN	GLS	Glutaminase kidney isoform, mitochondrial	182585	232699	234186	196022	195192	213639	225588	240307	232274	228759	200496	219782
HAUS5_HUMAN	HAUS5	HAUS augmin-like complex subunit 5	24155.7	14986.2	19364.9	17858.3	24696.3	21546.3	21203.3	17474.9	22912	17628.4	23092.9	19241
ABLM3_HUMAN	ABLIM3	Actin-binding LIM protein 3							15048.2
RNF37_HUMAN	UBOX5	RING finger protein 37	1800.41	1574.21		2650.25	2196.09		1570.4		1401.63		1765.11
KDM4B_HUMAN	KDM4B	Lysine-specific demethylase 4B	15597.6	16068.1	17408.1	21720.2	15652.5	21291.7	17437.5	21806	15388.1	15657.4	16287.6	20046.2
RHBT3_HUMAN	RHOBTB3	Rho-related BTB domain-containing protein 3					2576.45
SO2B1_HUMAN	SLCO2B1	Solute carrier organic anion transporter family member 2B1	3614.83	4754.29	4465.54	6774.94	3211.24	4819.63	6976.03	6545.68	3246.35	3759.64	5384.57	5140.82
SOGA1_HUMAN	SOGA1	Protein SOGA1	7879.55	6863.89	4627.63	5544.41	6892.34	8247.59	5009.89	5557.37	7476.38	9839.2	6260.06	6613.94
UBP19_HUMAN	USP19	Ubiquitin carboxyl-terminal hydrolase 19	56011.8	58404.8	56040.8	61149.1	48538.3	53084.8	49927.7	47436.8	58505.4	56353.5	54854.5	58560.7
WDR47_HUMAN	WDR47	WD repeat-containing protein 47	32389.9	23640.1	30335	21721.1	29557.4	31261.9	28906.2	23759.6	23878.5	25080.3	25035.1	26934.3
AP2A2_HUMAN	AP2A2	AP-2 complex subunit alpha-2	91149.6	89489.7	88355.9	117135	93614.7	93830.8	105604	129444	88193	91603.6	89362.2	93465
SC31A_HUMAN	SEC31A	Protein transport protein Sec31A	166428	182679	162461	167930	164500	176066	170255	169065	157130	178586	175412	186445
CMTA2_HUMAN	CAMTA2	Calmodulin-binding transcription activator 2											3303.79
CE152_HUMAN	CEP152	Centrosomal protein of 152 kDa										3496.31		2133.45
HEXI1_HUMAN	HEXIM1	Protein HEXIM1	45951.6	41705.8	36591.9	46451.6	38031.7	40509.1	44824.6	39391.2	36424.6	49516.6	46721	45147
SOX30_HUMAN	SOX30	Transcription factor SOX-30			1114.73		1241.1
O4F21_HUMAN;OR4F3_HUMAN	OR4F21;OR4F3	Olfactory receptor 4F21							13920.5
SEM3D_HUMAN	SEMA3D	Semaphorin-3D				5132.03								6471.29
INMT_HUMAN	INMT	Indolethylamine N-methyltransferase				7387.74
RPP14_HUMAN	RPP14	Ribonuclease P protein subunit p14		117215	120819	112654	103350		100309	121211	181817	131858	110031
CCNB2_HUMAN	CCNB2	G2/mitotic-specific cyclin-B2	9643.47
KCNK2_HUMAN	KCNK2	Potassium channel subfamily K member 2		17866.9		13258.7	13535.9				11291.5	18864.3
YIF1A_HUMAN	YIF1A	Protein YIF1A	5873.21	13034.5	12015.7	13535.6	9707.28	6145.74	9023.19		11966.4	14523.6	13666.4	14929.9
UBR5_HUMAN	UBR5	E3 ubiquitin-protein ligase UBR5	27807.6	30842.6	34277.1	33391.1	30340.4	27656.5	30364.5	30683.5	35533.4	34459.1	36684.1	37004
AGFG2_HUMAN	AGFG2	Arf-GAP domain and FG repeat-containing protein 2	7137.16	7027.99	9563.97		8023.27	7151.76			7313.62	5657.72
NKX22_HUMAN	NKX2-2	Homeobox protein Nkx-2.2			8977.37
SCAF4_HUMAN	SCAF4	SR-related and CTD-associated factor 4	77429.8	107324	103884	106742	102841	99767.7	106509	105668	96209.7	116681	91439.7	107182
NDUB6_HUMAN	NDUFB6	NADH dehydrogenase [ubiquinone] 1 beta subcomplex subunit 6	73065.5	72497.7	61121.2	76999.7	80940.4	62817.9	57211.1	73015.4	84838.6	68490.1	57760	68965.9
MFN2_HUMAN	MFN2	Mitofusin-2	37235	34974.5	33898	35154.2	37928.5	33296.5	36447.5	44134.1	37922.1	38829	37483.6	36676.8
DUS14_HUMAN	DUSP14	Dual specificity protein phosphatase 14			3966.88					3374.5		3649.16
SPN1_HUMAN	SNUPN	Snurportin-1	34825.3	24916.3	26552.7	22346.9	28525.9	32101.2	32095.5	31264.4	32320.8	31521.8	33740.7	29381.1
TNF15_HUMAN	TNFSF15	Tumor necrosis factor ligand superfamily member 15	3247.4	2489.7
UBE4B_HUMAN	UBE4B	Ubiquitin conjugation factor E4 B	46722.1	33756.4	38759	30050.8	48203.7	43037	48971.6	39495.5	40068	40808	43085.7	41870.6
ZFPL1_HUMAN	ZFPL1	Zinc finger protein-like 1	31492.8	36636.7	24839.8	31554.8	25849.8	23936.1	29143.9	37441.3	28448.3	29442.8	28433.2	29335.5
ELP1_HUMAN	ELP1	Elongator complex protein 1	30900.8	23197.1	27605.8	24309.8	34073.6	28669.5	31475.5	29575.5	30835.6	24516.7	32506.3	27681.4
UBL3_HUMAN	UBL3	Ubiquitin-like protein 3	9107.49	11091.5		12459.4	11082.9	8866.92	9269.32	6794.86	8956.13	8379.47	8079.04	13153.1
GBRAP_HUMAN	GABARAP	Gamma-aminobutyric acid receptor-associated protein	41267.5	59332.2	67786.1	64468.9	68597.7	63716.5	60538.1	58825	43140.2	73987.9	57633.6	64675.3
NDUA3_HUMAN	NDUFA3	NADH dehydrogenase [ubiquinone] 1 alpha subcomplex subunit 3	16730.8	34115.8	21234.6	21136.9	16139.1	23139.5	21955.4	24323.3	29591.8	21636	16619	19801
NDUB4_HUMAN	NDUFB4	NADH dehydrogenase [ubiquinone] 1 beta subcomplex subunit 4	258025	301877	304497	282591	152674	670956	242772	245341	526866	315409	245803	255548
NDUB8_HUMAN	NDUFB8	NADH dehydrogenase [ubiquinone] 1 beta subcomplex subunit 8, mitochondrial	29155.2	44794	47709.7	45067.5	23352.5	26982.5	30329.2	41307.1	44526.9	36836.9	29539.4	29443
NDUA7_HUMAN	NDUFA7	NADH dehydrogenase [ubiquinone] 1 alpha subcomplex subunit 7	47519.3	58208.9	52220.4	51367.9	50092.7	49078.5	45307.9	47402.3	49041.1	55907.3	41128.9	57405.9
UNC5C_HUMAN	UNC5C	Netrin receptor UNC5C												4044.83
RTN3_HUMAN	RTN3	Reticulon-3	279347	242723	252653	349565	311903	321893	363254	242030	309826	322320	462203	417154
RCBT2_HUMAN	RCBTB2	RCC1 and BTB domain-containing protein 2	12120.2	6500.42	11439.1	6295.35	14013	10803.9	14303.5	9218.48	13857.5	10250	14366.8	10948.9
LETM1_HUMAN	LETM1	Mitochondrial proton/calcium exchanger protein	214339	241332	201051	237855	226575	234236	229599	250188	233434	234664	222988	219432
PCDH8_HUMAN	PCDH8	Protocadherin-8										34014
STBD1_HUMAN	STBD1	Starch-binding domain-containing protein 1	23763.3	16974.7	16662.5	26276.5	24453	26731.8	28485	29820.7	20045.3	20351	26167.8	20700.5
ZRAB2_HUMAN	ZRANB2	Zinc finger Ran-binding domain-containing protein 2	67293.5	68404.8	62466.1	65663.2	46769.9	59923.1	72437	69193.2	65599.2	68742.9	66832.3	65586.8
SNX4_HUMAN	SNX4	Sorting nexin-4	64428.7	51185.5	61354.3	59258.9	68798.3	77062.8	66683.9	61928.8	57176.6	64835.8	56479.6	58335.5
OR6A2_HUMAN	OR6A2	Olfactory receptor 6A2											5167.99
ZWINT_HUMAN	ZWINT	ZW10 interactor	21897.9	10400.6	10199.6	7666.13	12635.1	7208.7	7565.87	8441.56	20454.1	14973.3	12609.2	12770.9
LC7L3_HUMAN	LUC7L3	Luc7-like protein 3	73775.6	85404.2	84344	88553.3	77610.7	73363.5	78398.6	77649.3	84512.4	74999	75218.4	75921.7
KI20A_HUMAN	KIF20A	Kinesin-like protein KIF20A	8880.7		4975.17		8395.72	4613.41			8692.29	7617.31		6143.87
SPDEF_HUMAN	SPDEF	SAM pointed domain-containing Ets transcription factor				4214.56					3075.35
KIF4A_HUMAN	KIF4A	Chromosome-associated kinesin KIF4A	17735.9	13192.2	17338	11367.9	16130.4	12748.9	14277.5	8175.88	17411.5	14603	17614.1	15625.6
MBD4_HUMAN	MBD4	Methyl-CpG-binding domain protein 4	12678.1	12382.7	11877.5	16410.8	13997.5	10604.4	14172.2	12193.2	13387.1	15092.5	11042.6	10888.9
MTMR5_HUMAN	SBF1	Myotubularin-related protein 5	37052.3	51224	37399.9	52626.6	42452.7	48462.1	44114.5	43166.9	37644.6	48186.2	40672.6	48278.7
GOSR1_HUMAN	GOSR1	Golgi SNAP receptor complex member 1	79908.7	103483	91659	116408	101778	72878.7	86324.9	123014	77790	93752.7	83838.9	120280
KAT7_HUMAN	KAT7	Histone acetyltransferase KAT7	19991.1	23889.1	19603.8	20430	21712.2	26042.2	22112.1	20194.5	23202.2	22473.3	21415	21732.9
I18RA_HUMAN	IL18RAP	Interleukin-18 receptor accessory protein									8758.39
UCP5_HUMAN	SLC25A14	Brain mitochondrial carrier protein 1						6095.39	8234.89
ATE1_HUMAN	ATE1	Arginyl-tRNA--protein transferase 1	21977.7	17031.4	16839.1	16746.6	14479.2	20242.2	21936.6	23958.2	24341.8	19664.2	26769.8	22882.8
TNKS1_HUMAN	TNKS	Poly [ADP-ribose] polymerase tankyrase-1							33171
CCDB1_HUMAN	CCNDBP1	Cyclin-D1-binding protein 1	17618	5409.26	8932.24	5711.56	14077.5	14293.4	7784.24	10774.2	13225.8	11073.9	9778.29	6523.34
EPM2A_HUMAN	EPM2A	Laforin											13782.6
KCNK5_HUMAN	KCNK5	Potassium channel subfamily K member 5						1722.97
VAPB_HUMAN	VAPB	Vesicle-associated membrane protein-associated protein B/C	129416	116726	135132	143657	138260	140467	136248	135226	139220	140595	141489	131708
SNAPN_HUMAN	SNAPIN	SNARE-associated protein Snapin	53645.6	53759.2	77690.4	56526.9	70719.7	50390.5	65012.4	37451.5	73845.7	59957.7	52507.2	67230.8
NDUC2_HUMAN	NDUFC2	NADH dehydrogenase [ubiquinone] 1 subunit C2	79060.5	117421	115093	118659	102713	110746	81384	103887	89431.8	107457	93836.9	95880.5
NDUAA_HUMAN	NDUFA10	NADH dehydrogenase [ubiquinone] 1 alpha subcomplex subunit 10, mitochondrial	59451.3	91005	78540.8	88554.6	70744.7	66554.6	76806.8	91561.9	74097.9	79811.7	73279.8	88145.6
FKBP9_HUMAN	FKBP9	Peptidyl-prolyl cis-trans isomerase FKBP9	64517.7	102765	109843	89401.4	39344.5	58583.4	55986.9	60632.6	82557	84754.8	52467	78276.6
CELF2_HUMAN	CELF2	CUGBP Elav-like family member 2	111818	164838	167746	142633	157942	122115	123854	159849	137095	156378	125148	145672
6PGL_HUMAN	PGLS	6-phosphogluconolactonase	839907	954516	1296420	1028920	855405	1000280	939390	1165480	1043550	979033	863164	1140540
PAPS2_HUMAN	PAPSS2	Bifunctional 3'-phosphoadenosine 5'-phosphosulfate synthase 2	20966.3	16610.1	20626.3	19711.3	19946.4	16726.6	15760.6	16181.5	20002.9	12934.4	15593.9	16783.7
ABCBB_HUMAN	ABCB11	Bile salt export pump	1953.62			2744.42	3117.36	2606.29	5004.08	4042.66	7500.03	9025.01	7142.62	6193.51
SIX3_HUMAN	SIX3	Homeobox protein SIX3					9806.4
SMC2_HUMAN	SMC2	Structural maintenance of chromosomes protein 2	53916.4	43246.7	49437.3	40932.5	36235.6	34311.9	45808.6	35523.3	55519	42550.2	45896.2	41988.6
ATG7_HUMAN	ATG7	Ubiquitin-like modifier-activating enzyme ATG7	99152	80422.5	86156.6	87583.4	80758.9	79917.9	96868.5	87228.4	99096	79044.5	104386	85523.4
TACC2_HUMAN	TACC2	Transforming acidic coiled-coil-containing protein 2	40660.3	36083.8	35808.7	40333.8	39599.1	59511.8	43549.5	56266.4	39265.4	51220.9	44452.8	43262.7
SYFM_HUMAN	FARS2	Phenylalanine--tRNA ligase, mitochondrial	36790.8	57888.4	40462.7	50255.4	56184.1	52528.4	48445.6	49406.3	42689.4	40479.7	29559.1	58469.9
ZBT7A_HUMAN	ZBTB7A	Zinc finger and BTB domain-containing protein 7A	5060.18	8047.22	6666.03	10718.5	7460.22	8793.94	9898.98	9640.27	5805.19	8585.01	4880.17	7173.28
OR2C1_HUMAN	OR2C1	Olfactory receptor 2C1				1196.32
LYPA2_HUMAN	LYPLA2	Acyl-protein thioesterase 2	202433	229072	232808	227238	225569	233070	196699	256072	183429	216622	201315	226445
IPO7_HUMAN	IPO7	Importin-7	262416	235953	227673	227302	196786	196912	239449	222727	252048	227832	235952	209698
ARI2_HUMAN	ARIH2	E3 ubiquitin-protein ligase ARIH2	18660.7	17577.3	17673.1	18451	15879.4	13483.3	16023.9	16087.4	19156.4	15318.9	15708.8	14851.4
TFIP8_HUMAN	TNFAIP8	Tumor necrosis factor alpha-induced protein 8	15611.6	15157.8	15324.7	15327.6	16208.7	16737.2	21007	17359.6	13808.9	23000	19584.5	13774.6
M3K6_HUMAN	MAP3K6	Mitogen-activated protein kinase kinase kinase 6	3993.4	5193.56	3772.01	4893.34	5046.21	6183.44	5164.27	4916.2	5624.19	4848.59	4106.94	4404.97
CCN6_HUMAN	CCN6	Cellular communication network factor 6						2489.78
GDF11_HUMAN	GDF11	Growth/differentiation factor 11				2344.33
SLU7_HUMAN	SLU7	Pre-mRNA-splicing factor SLU7	19155	16251.7	13385.5	19020.2	15655.3	20870.8	16720.7	15649.9	17366.6	19789.2	19431.4	19773.6
BMP10_HUMAN	BMP10	Bone morphogenetic protein 10											7553.25
AGM1_HUMAN	PGM3	Phosphoacetylglucosamine mutase	86125	76335.5	70828.2	89342.1	71951.3	82582.1	79338.3	88730.3	62133.6	76179.1	81962.5	81040.7
GCNT3_HUMAN	GCNT3	Beta-1,3-galactosyl-O-glycosyl-glycoprotein beta-1,6-N-acetylglucosaminyltransferase 3	18283.6	19030.4	34474.4	41219.6	42924.3		31730.4	37818.8		19662.6	14637.2	37501.6
MOCS3_HUMAN	MOCS3	Adenylyltransferase and sulfurtransferase MOCS3	20286.3	25394.1	19956.9	19856.9	25024.6	29321.7	20190.6	14611.7	22662.5	20417.3	19729.6	19185.4
UTS2_HUMAN	UTS2	Urotensin-2												2497.74
CD2B2_HUMAN	CD2BP2	CD2 antigen cytoplasmic tail-binding protein 2	76794.2	98203.2	99007.2	108393	74213	107484	74574.2	90405.4	81753.2	101043	75478.1	99382.9
MED26_HUMAN	MED26	Mediator of RNA polymerase II transcription subunit 26	2119.64	3497.98	3149.86	4086.36		3063.53	3060.87	2325.59	3305.25	2058.45	2287.58	4332.06
TIAF1_HUMAN	MYO18A	Putative TGFB1-induced anti-apoptotic factor 1				12299.1				7167.15				8158.68
BRI3_HUMAN	BRI3	Brain protein I3	36629.9	25386.5	29784.4	36325.1	32804.9	39013.5	33693.2	37016.4	38431.3	44828.4	18478.3
SVIL_HUMAN	SVIL	Supervillin	8268.44	10381	8782.84	11514.2	10351.9	16666.5	13071.1	11797.3	8459.46	13143	9815.71	12770.6
PIGN_HUMAN	PIGN	GPI ethanolamine phosphate transferase 1	11222		8223.56	8314.18	9662.35	8799.46	10055.5	9518.2	14049.4	14186.1	11101	12503.1
BAG4_HUMAN	BAG4	BAG family molecular chaperone regulator 4	22807.5	38775.2	37446.4	30978	34497.8	30619.5	34313.1	23143	31788.8	43481.6	38616.1	37239.8
AHSA1_HUMAN	AHSA1	Activator of 90 kDa heat shock protein ATPase homolog 1	221251	240128	221373	202989	187550	192599	189684	183249	218031	205971	196202	205243
NPT2B_HUMAN	SLC34A2	Sodium-dependent phosphate transport protein 2B			7611.4
APOM_HUMAN	APOM	Apolipoprotein M			16899.6	14038.1			13152.7			13127.3
ATS2_HUMAN	ADAMTS2	A disintegrin and metalloproteinase with thrombospondin motifs 2										7887.68
PARN_HUMAN	PARN	Poly(A)-specific ribonuclease PARN	83999.1	88232.5	84261.5	97227	76335.2	84258.2	82681	90605.3	97191	101132	78509	92387.2
PSMG1_HUMAN	PSMG1	Proteasome assembly chaperone 1	66196.3	40866.8	62398.8	49921.3	46562.2	52748.2	54738.7	42578.7	62824.4	51023.7	47206.8	47659.1
FMNL1_HUMAN	FMNL1	Formin-like protein 1	121730	113398	107800	117663	110598	122736	134053	123434	110747	109632	113597	106106
SGPL1_HUMAN	SGPL1	Sphingosine-1-phosphate lyase 1	29799.3	30651.4	32852.7	36069.9	34114.5	35455.7	38615.5	38863.6	35283	31799.5	33757.6	32877
CLD7_HUMAN	CLDN7	Claudin-7					2474.98	1459.56
CNEP1_HUMAN	CTDNEP1	CTD nuclear envelope phosphatase 1	15086.2	21111.9	15479.8	29024.2	17526.5	21499.3	15737	20698.7	15909.2	23052.9	18317.8	22261.6
ABCA1_HUMAN	ABCA1	Phospholipid-transporting ATPase ABCA1	8539.3	20503	14883.2	15925.8	16153	21881.9	11769.6	14241.9		12001.4
NSA2_HUMAN	NSA2	Ribosome biogenesis protein NSA2 homolog	76787	69671.8	67496.8	72399.9	74336.3	84164.1	76281.5	83754.8	78624.9	68051.8	66214.9	61077.6
G6PE_HUMAN	H6PD	GDH/6PGL endoplasmic bifunctional protein	96080.3	99681	81827.6	96389.3	91168.9	95415	89965.1	99004.4	88526.3	105801	98697	111988
SC24A_HUMAN	SEC24A	Protein transport protein Sec24A	38708.3	35523.6	38510.6	40256.7	41104.4	40294.4	45122.4	39923.1	39603.3	35561.8	39515.5	38720.1
SC24B_HUMAN	SEC24B	Protein transport protein Sec24B	58628.1	53230.3	57341.9	57382.3	59909.7	63985.2	58603.9	67682.8	55907.6	59568	60033.8	59028.6
AGRL2_HUMAN	ADGRL2	Adhesion G protein-coupled receptor L2	13877	21081.2		16666	10204.5	16883.2	18544.7	14723.4	21872.6	18302.7	19162.2	16161
CBX6_HUMAN	CBX6	Chromobox protein homolog 6	27569	20547.9	28371.7	22474	13707.7	8859.51	22540.6	21660.1	30649	22081.3	29261.6	18960.4
NADK_HUMAN	NADK	NAD kinase	15877	16124.2	14788.3	16672.7	13449.4	11077.8	12778	8379.48	13274.2	8158.33	16762.5	11010.9
TYDP2_HUMAN	TDP2	Tyrosyl-DNA phosphodiesterase 2	14719.4	9790.93	10140	10999.4	12988.8	12268.4	15421	7531.33	15229.9	13821.7	16053.2	13257.8
SFT2B_HUMAN	SFT2D2	Vesicle transport protein SFT2B	35873.7	35276.7	27872.2	31357.1	31933.9	28491	25922.1	26321.6	37025.2	34584	31706.7	34611.4
MPC2_HUMAN	MPC2	Mitochondrial pyruvate carrier 2	78809.9	102951	105512	119022	101154	112690	106095	116936	75010.3	114127	113791	103363
MET18_HUMAN	METTL18	Histidine protein methyltransferase 1 homolog								11600
ETHE1_HUMAN	ETHE1	Persulfide dioxygenase ETHE1, mitochondrial	488220	813144	551685	878196	632936	721975	684072	823804	620007	704072	612114	767194
ACSL3_HUMAN	ACSL3	Fatty acid CoA ligase Acsl3	97217	120653	111391	121734	123802	132071	114458	140477	114846	116753	117918	121278
KLF8_HUMAN	KLF8	Krueppel-like factor 8						1447.8
RPA1_HUMAN	POLR1A	DNA-directed RNA polymerase I subunit RPA1	50611.1	46328.4	51996.9	54208.6	52795.6	44930.4	54819.1	47060.4	58865.6	51283.8	56512.2	50873.8
PCNT_HUMAN	PCNT	Pericentrin	18529.2	15354.7	18304.9	14790.7	19774.1	15947.3	18390.5	15146.2	17321.5	17192.8	16617.6	13959.6
YETS4_HUMAN	YEATS4	YEATS domain-containing protein 4	20409	9691.01	10083.1	11382.7	22451	20285.6	12042.9	8602.48	10547.2	16345.9	13519	12712.5
ZBT11_HUMAN	ZBTB11	Zinc finger and BTB domain-containing protein 11	9499.64	7602.19	6832.69	6993.9	7704.95	6452.28	7368.8	6016.91	7908.98	7002.04	5068.96
CNOT4_HUMAN	CNOT4	CCR4-NOT transcription complex subunit 4	14739.2	8798.95	9677.41	10617.2	12553.3	9651.13	11612	11586.7	12068.1	14619.1	14499.2	10531.8
STABP_HUMAN	STAMBP	STAM-binding protein	28647	26444.3	27324.9	29955.4	38429.9	37078.9	36067.1	27646.3	24856.9	24355.3	30591.1	30248.5
NET1_HUMAN	NTN1	Netrin-1									1561.05		2692.67
CPSF4_HUMAN	CPSF4	Cleavage and polyadenylation specificity factor subunit 4	15832.8	16487	16769.5	16449.2	19686.7	16379.7	19974.9	20721.7	21749.7	14877.9	14704.5	15006.9
NFAC1_HUMAN	NFATC1	Nuclear factor of activated T-cells, cytoplasmic 1	17765.9	16505.7	15642.2	19757.7	18487.1	17522.9	19744.2	20774.5	14799	17358.8	18679.5	17251.5
DIRA3_HUMAN	DIRAS3	GTP-binding protein Di-Ras3									4264.23
VATG2_HUMAN	ATP6V1G2	V-type proton ATPase subunit G 2		6487.72
ASML_HUMAN	ASMTL	Probable bifunctional dTTP/UTP pyrophosphatase/methyltransferase protein	19662.1	12899.7	15902.3	12166.9	16520.3	15669.3	16849.3	16522.9	14944.9	12777.6	14371.6	13482.1
CDS2_HUMAN	CDS2	Phosphatidate cytidylyltransferase 2	44949.1	50587.9	26392.3	46000.5	47696	41053.9	56504.6	45846.9	42182.5	42673.1	50303.1	45200.1
K2C75_HUMAN	KRT75	Keratin, type II cytoskeletal 75					135240		35194.2				41488.2
CEP43_HUMAN	CEP43	Centrosomal protein 43	23221.6	24231.1	21841.8	24554.8	27782.6	29865.6	22285.7	19927.5	21601.3	28590	26004.9	28310.8
PPR3D_HUMAN	PPP1R3D	Protein phosphatase 1 regulatory subunit 3D	9827.43	16331.8	17287	13166.1	12646.5	17197.8	9782.31	11401.2	11885.3	17904.5	13660	16234.9
BRD1_HUMAN	BRD1	Bromodomain-containing protein 1	29138.7	33529.7	35408.7	30423.1	36646.8	38786.4	24410.4	17066.8	30996.5	35262.4	29167.7	26466.6
RPP29_HUMAN	POP4	Ribonuclease P protein subunit p29	27660.5	28274.1	24155.9	29882.3	24749.6	29160.6	31206	26005.5	29653.5	26574	21689.1	22116.2
HERC2_HUMAN	HERC2	E3 ubiquitin-protein ligase HERC2	8188.43	7512.01	7927.85	7056.78	9767.53	8984.12	8400.02	7766.69	8026.62	7221.38	8069.56	9649.97
RAB3D_HUMAN	RAB3D	Ras-related protein Rab-3D	178623	128973	168813	173434	167258	131163	207709	234094	180098	164211	146353	173362
ERR2_HUMAN	ESRRB	Steroid hormone receptor ERR2					6573.98			7266.81		8781.21		15310.8
SNP29_HUMAN	SNAP29	Synaptosomal-associated protein 29	121740	114621	129198	94071	106270	106501	111426	94222.8	118015	137249	107963	130323
CPNE6_HUMAN	CPNE6	Copine-6				1935.16
OXSR1_HUMAN	OXSR1	Serine/threonine-protein kinase OSR1	259598	209271	237306	235804	256216	284807	268204	257503	248731	264445	275202	263216
GGPPS_HUMAN	GGPS1	Geranylgeranyl pyrophosphate synthase	60968.2	76104.6	75622.8	70465.9	50524.9	67745.6	66047.2	72183.2	69482.2	64313.4	61092	67357.5
RAB36_HUMAN	RAB36	Ras-related protein Rab-36					7751.32	11343		7452.88
HS74L_HUMAN	HSPA4L	Heat shock 70 kDa protein 4L	58611.8	51307	56177.4	52201.4	51986.8	53496.2	55478.9	54532.4	61378	54717.4	61749	55040.9
PTBP3_HUMAN	PTBP3	Polypyrimidine tract-binding protein 3	153713	187969	201753	149972	179952	175957	160314	162712	171638	164459	164463	169146
TBCD8_HUMAN	TBC1D8	TBC1 domain family member 8	17283.6	9539.77	12838.2	14034	16424.3	17038.9	15934	15135.2	14072.8	15403.8	20008.6	17616.4
IL33_HUMAN	IL33	Interleukin-33										6781.5
STR3N_HUMAN	STARD3NL	STARD3 N-terminal-like protein	78353.5	69499.8	55976.4	56563	71724.6	77630.8	68311.7	59513	76737.9	76651.2	71100.1	62171.9
LSM8_HUMAN	LSM8	U6 snRNA-associated Sm-like protein LSm8	156314	189870	173243	199896	137123	71512.3	177656	185585	171860	168410	172836	209106
AP2A1_HUMAN	AP2A1	AP-2 complex subunit alpha-1	344945	310974	303320	329607	293308	278465	331810	341616	331206	309860	334672	311399
WIZ_HUMAN	WIZ	Protein Wiz	19300.6	22109.2	24263.1	25389.8	23513.9	28499.3	23811	21742.4	25320.8	32257.2	24863.8	27429
RIGI_HUMAN	RIGI	Antiviral innate immune response receptor RIG-I	19399.7	84368.1	39884.2	112738	19430.8	34785.1	26980.6	39012.1	38114.5	47604.9	44599.5	54940.7
STAU1_HUMAN	STAU1	Double-stranded RNA-binding protein Staufen homolog 1	47496.7	54842.1	49833.3	48129.3	43293.5	55838.6	46974	52279	48682.1	46133.1	43994.4	48977.5
TTC4_HUMAN	TTC4	Tetratricopeptide repeat protein 4	42640.9	44965	45043.9	39982.6	41040.3	35542.7	44848.5	38881.4	42832.3	41377.4	43624.8	41987.6
TM50A_HUMAN	TMEM50A	Transmembrane protein 50A	2183.96	2873.97	2633.76	4580.33	3521.86	2224.04		4051.14	3464.98	4102.07	4283.41	4606.4
CER1_HUMAN	CER1	Cerberus					1854.59
BAG2_HUMAN	BAG2	BAG family molecular chaperone regulator 2	121888	151408	155741	130178	140504	122836	134793	133791	163303	191898	145230	156123
BAG3_HUMAN	BAG3	BAG family molecular chaperone regulator 3	64190.8	78336.6	79796.2	56015.5	67727.8	72073.1	67144.7	55645.6	69884.3	82828.8	77337.6	83467.3
M4K4_HUMAN	MAP4K4	Mitogen-activated protein kinase kinase kinase kinase 4	204302	180969	171694	180019	199104	229140	180413	210184	161372	177339	155270	173356
DCMC_HUMAN	MLYCD	Malonyl-CoA decarboxylase, mitochondrial	10920.4	10717.1	13407.1	14083.8	13727.6	15259.6	15298.8	13320.4	16340.1	12490.1	12032.4	14871.2
QORL1_HUMAN	CRYZL1	Quinone oxidoreductase-like protein 1	19171.3	24426	17512.9	16027.7	15844.8	12241.5	19386.1	19494.7	22055	18462.5	15673.6	22432.8
AIFM1_HUMAN	AIFM1	Apoptosis-inducing factor 1, mitochondrial	220924	253727	221999	258238	214916	228321	243777	279345	245367	260210	236492	244186
CLD1_HUMAN	CLDN1	Claudin-1										16678.1
EMAL2_HUMAN	EML2	Echinoderm microtubule-associated protein-like 2	118336	75068.9	110244	71330.7	83988.1	68768.6	104962	69015.7	109658	68082.2	95366.1	61289.3
LATS1_HUMAN	LATS1	Serine/threonine-protein kinase LATS1			10509.7		8839.04		12155.7	12869.6		12974.7		10781.4
GNA14_HUMAN	GNA14	Guanine nucleotide-binding protein subunit alpha-14	33521.9		24002.1	19868.4	27012.4	26355.9	27008.5		26732	26827.4
NUD14_HUMAN	NUDT14	Uridine diphosphate glucose pyrophosphatase NUDT14	69673.4	45025.8	53779.3	51680.9	53210.2	66648.8	59656.8	62212.7	59666.3	53389.9	59449.5	49705.7
TSN15_HUMAN	TSPAN15	Tetraspanin-15	7370.07		7856.42	7343.48	6059.21	6903.77	8375.1	5177.55	7863.63	9771.72
BPNT1_HUMAN	BPNT1	3'(2'),5'-bisphosphate nucleotidase 1	100339	87138	82864.3	89249.9	85916.8	80317.8	107566	99415.8	99485.6	95852.4	101431	96540
SNAI1_HUMAN	SNAI1	Zinc finger protein SNAI1				1214.29
FADS2_HUMAN	FADS2	Acyl-CoA 6-desaturase			6177.71		5981.71		2823.08	5006.25	9973.97
DDAH2_HUMAN	DDAH2	N(G),N(G)-dimethylarginine dimethylaminohydrolase 2	50704.6	48530.9	56637.7	51440.1	68894.2	78092.6	52985.9	62665.1	50607.5	62677.2	54519.2	69296.3
ABHGA_HUMAN	ABHD16A	Phosphatidylserine lipase ABHD16A	168287	186262	190243	190646	188484	158041	192203	167622	188835	152946	211315	173374
CF047_HUMAN	C6orf47	Uncharacterized protein C6orf47	7373.13	14552.6	13260.1	15518.4	16073.4	13087.4	13367.7	14307.7	10066.8	14755.6	14967.9	13719.2
FRITZ_HUMAN	WDPCP	WD repeat-containing and planar cell polarity effector protein fritz homolog							2980.08
TXD12_HUMAN	TXNDC12	Thioredoxin domain-containing protein 12	1264190	1286230	1261830	995524	1312600	979519	1078540	1105120	1073090	1177710	1004080	1233820
TRUB2_HUMAN	TRUB2	Pseudouridylate synthase TRUB2, mitochondrial	10385.7	17173.2	11572.6	13030.9	4402.13	10136.8	10401.1	6653.67	12867.2	11876.4	9242.64	7143.57
TTLL1_HUMAN	TTLL1	Polyglutamylase complex subunit TTLL1						6635.14
SYF2_HUMAN	SYF2	Pre-mRNA-splicing factor SYF2	13920.9	14060.2	11946	12672.7	12543.8	9805.9	12947	16286.6	13989	12032.7	10968.8	13004.9
TGM3L_HUMAN	TGM6	Protein-glutamine gamma-glutamyltransferase 6				2567.98			3038.24			2022.53
EOMES_HUMAN	EOMES	Eomesodermin homolog				3286.98
NCTR2_HUMAN	NCR2	Natural cytotoxicity triggering receptor 2	5608.33					6326.48		4555.15
ONEC2_HUMAN	ONECUT2	One cut domain family member 2	8415.69		8141.08		3793.99		6750.61
FTCD_HUMAN	FTCD	Formimidoyltransferase-cyclodeaminase												11818.3
FBLN4_HUMAN	EFEMP2	EGF-containing fibulin-like extracellular matrix protein 2					4172.6				10438.3
LGI1_HUMAN	LGI1	Leucine-rich glioma-inactivated protein 1									4723.12
BY55_HUMAN	CD160	CD160 antigen					10065.7
BMP15_HUMAN	BMP15	Bone morphogenetic protein 15				16165			12084.3	12733.9			11150.6	11614.5
IGSF6_HUMAN	IGSF6	Immunoglobulin superfamily member 6	5129.65	12607.9		11177.8	8117.72	13595.2	8429.74	10196	8864.38	8370.64	4507.19	12341.7
S1PR4_HUMAN	S1PR4	Sphingosine 1-phosphate receptor 4			5425.76
RECK_HUMAN	RECK	Reversion-inducing cysteine-rich protein with Kazal motifs	21337.4	16760.7	16234.5	20166.7	12330.1	16107.5	17672.4	14909	20002.7	18714.9	16684.5	18129.3
MBD3_HUMAN	MBD3	Methyl-CpG-binding domain protein 3	36022.7	40263.8	49722.5	37903.5	34059	34963	39478	29236.4	46054.9	42043.9	45321.5	38221.6
TOP3B_HUMAN	TOP3B	DNA topoisomerase 3-beta-1	16874.6	17786.1	17341.4	16585.2	15995	18606.6	17303.5	18088.4	22899.5	18105.8	20632.3	16892.2
NUDT3_HUMAN	NUDT3	Diphosphoinositol polyphosphate phosphohydrolase 1	93582.9	62989.8	63369.8	70431.2	71148.2	65608.9	79138.4	67758.7	77207.7	60996.8	80466.1	79031.7
AGR2_HUMAN	AGR2	Anterior gradient protein 2 homolog									10003.5
DRC4_HUMAN	GAS8	Dynein regulatory complex subunit 4								123351				111263
BCL10_HUMAN	BCL10	B-cell lymphoma/leukemia 10	17377.4	13843.5	14915.1	16121.8	18301.7	16730.9	14933.3	16011.3	13126.8	16235.5	16978.2	17207.4
NDUBA_HUMAN	NDUFB10	NADH dehydrogenase [ubiquinone] 1 beta subcomplex subunit 10	133614	192411	197944	147387	141962	93848.1	130039	144314	136888	155023	122409	163196
PPR17_HUMAN	PPP1R17	Protein phosphatase 1 regulatory subunit 17							6623.61	4239.38
CX001_HUMAN	CXorf1	Putative transmembrane protein CXorf1				33909.8				28965.1
CLPT1_HUMAN	CLPTM1	Putative lipid scramblase CLPTM1	53234.7	61652.8	52998.9	63454.3	54135.7	56656.8	55446.6	52734.9	53606.7	54338.1	56516.3	53516.1
ZBED1_HUMAN	ZBED1	E3 SUMO-protein ligase ZBED1	2662.62	3582.91	2674.47	2194.4	2102.24	2424.17		1025.21	3916.62		2659.28	2666.08
TOM40_HUMAN	TOMM40	Mitochondrial import receptor subunit TOM40 homolog	115765	146362	123045	173024	173478	170961	167592	182790	137505	146631	136461	157403
PX11B_HUMAN	PEX11B	Peroxisomal membrane protein 11B	77809.3	80840.8	61490.8	66081.1	76274.9	66938.6	82427.6	63690.7	78670.7	77585.2	82567.1	72478.9
PAK4_HUMAN	PAK4	Serine/threonine-protein kinase PAK 4	11880.8			13200.7	12804.9	10269	12319.2	9605.5	14103.4	13007.6	13796.5	10906.6
DNAL4_HUMAN	DNAL4	Dynein axonemal light chain 4	13539.3	8563.78	12220.1	7389.29	8883.53	9293.68	7626.34	6298.85	14623	10968.6	11959.8	8295.34
CHK2_HUMAN	CHEK2	Serine/threonine-protein kinase Chk2	19026.9	17589.5	18073.5	13436.8	14121	14661.7	16414.3	16351.9	17431.8	14872.2	18509.7	18895.9
APBA3_HUMAN	APBA3	Amyloid-beta A4 precursor protein-binding family A member 3	8384.91	13827.5	12965.7	17142.3	14257.6	13326.1	12377	10431.7	13939.6		12520.5	12446.5
ACL6A_HUMAN	ACTL6A	Actin-like protein 6A	212603	227775	232729	230266	247480	180577	212395	233935	229286	246580	226596	232261
CCNE2_HUMAN	CCNE2	G1/S-specific cyclin-E2								5885.54
B3GT4_HUMAN	B3GALT4	Beta-1,3-galactosyltransferase 4												13470
CYB_HUMAN	MT-CYB	Cytochrome b	12953.3	11121.5				12855.9	13566.7	11861.5	16008.9		16563.9	17088.7
CYB5_HUMAN	CYB5A	Cytochrome b5	70021.7	82546.8	91557.9	64989.7	67301.1	69901.3	74510.9	53866	81138.7	104259	69008.7	96191.2
LDHA_HUMAN	LDHA	L-lactate dehydrogenase A chain	2132010	2133030	2470660	2720710	2176850	2213240	2618150	2788470	1879390	1873480	2184880	2260810
AL1A1_HUMAN	ALDH1A1	Aldehyde dehydrogenase 1A1									3953.99
DHE3_HUMAN	GLUD1	Glutamate dehydrogenase 1, mitochondrial	509824	635088	549643	667687	530708	567409	570369	699864	593896	666482	580158	648151
DYR_HUMAN	DHFR	Dihydrofolate reductase	184407	132846	215832	94060.7	164917	127392	150045	126466	181689	166570	181733	126645
NB5R3_HUMAN	CYB5R3	NADH-cytochrome b5 reductase 3	639450	872280	832872	950428	848702	814357	873001	830392	711202	782274	733602	838401
GSHR_HUMAN	GSR	Glutathione reductase, mitochondrial	278522	209798	234087	205856	206070	201181	223221	237511	248171	218637	217719	210278
COX1_HUMAN	MT-CO1	Cytochrome c oxidase subunit 1	48164.2	32685.2	36312	29370.9	58384.6	51636.3	34427.2	43698.4	38148.9	66372.2	49866.6	68742.7
COX2_HUMAN	MT-CO2	Cytochrome c oxidase subunit 2	1005750	1202680	1270560	1051100	1161130	1500780	1183900	1171850	993856	1281040	1176650	1146710
COX3_HUMAN	MT-CO3	Cytochrome c oxidase subunit 3	49482.9	85763.6	61167.3	67176.3	68556.3	55103.2	54717.3	60197.4	48486.8	61790.8	66102.9	70185.3
SODC_HUMAN	SOD1	Superoxide dismutase [Cu-Zn]	891926	992703	968752	823393	1030230	1086100	957265	778254	848256	1123180	877388	1033200
F13A_HUMAN	F13A1	Coagulation factor XIII A chain	7563.4	4342.25	6325.92	4896.4	5915.35	7244.99	6520.37	6479.34	8260.06	7999.84	9015.23	7822.64
PNPH_HUMAN	PNP	Purine nucleoside phosphorylase	824251	767632	744045	791805	700523	919504	812229	849916	638868	856814	785480	885319
HPRT_HUMAN	HPRT1	Hypoxanthine-guanine phosphoribosyltransferase	163303	138318	175616	141480	177264	138170	173958	164376	187546	141956	170628	148885
AATM_HUMAN	GOT2	Aspartate aminotransferase, mitochondrial	165767	195436	187947	213761	160804	197867	205044	210294	182546	193535	171870	164171
ABL1_HUMAN	ABL1	Tyrosine-protein kinase ABL1	13741.3	16579.2	12359.3	14432.7	13677.6	17714.9	16121.3	14199.2	10954.3	15218.6	14846.8	14131.6
PGK1_HUMAN	PGK1	Phosphoglycerate kinase 1	1924820	1913510	2198330	1910020	1983250	1821570	1994180	2004500	1770660	1803390	1839050	1888190
KAD1_HUMAN	AK1	Adenylate kinase isoenzyme 1	176058	141617	185411	152880	154737	189288	137883	139879	142639	168336	133006	147718
FA9_HUMAN	F9	Coagulation factor IX									1607.38
CFAD_HUMAN	CFD	Complement factor D	5852.61	7045.27	10841.8	9715.34	11479.4	9527.99	5495.53	8742.81	9730.16	9570.28	7968.72	10758.4
UROK_HUMAN	PLAU	Urokinase-type plasminogen activator	18879.6	35078.7	19911	28474.9	26579	34021.9	13906.9	31573.5	28079.6	33125.4	16273.7	28083
ADA_HUMAN	ADA	Adenosine deaminase	38033.2	40132	40079.6	36964	42355	44161.1	44729.5	35155.3	36046.4	27768.6	40230.9	34815.7
ATP6_HUMAN	MT-ATP6	ATP synthase subunit a	380838	383983	478560	454905	345164	358127	393237	268296	456846	528896	501332	495330
CAH2_HUMAN	CA2	Carbonic anhydrase 2	2377480	2129900	2440010	2071310	1342350	1531400	2068470	2022320	2224840	1735090	2393160	2554050
ASSY_HUMAN	ASS1	Argininosuccinate synthase	191800	152797	190057	158641	148419	171693	167454	155814	224951	204187	202492	189990
OAS1_HUMAN	OAS1	2'-5'-oligoadenylate synthase 1	19805.3	114852	54807.9	127518	20092	42274.1	26673.4	48355.9	44228.1	52534.3	47578.9	64370.6
AACT_HUMAN	SERPINA3	Alpha-1-antichymotrypsin										2523.34
ANGT_HUMAN	AGT	Angiotensinogen	24572.6	17219.4	29274.4	13262.7	10391.9	12655.7	6809.45	7501.47	23908.9	17753.9	10186.1	9777.27
A2MG_HUMAN	A2M	Alpha-2-macroglobulin	57352.2	64141.6	48807.7	55494.1	52760.6	49486.8	48334.6	52493.9	66138.3	65008.7	49928.1	57018.2
TIMP1_HUMAN	TIMP1	Metalloproteinase inhibitor 1	16400.8	107536	75819.5	58268.6	12242.1	15333.5	31653.5	34977.8	64136	41703.1	14187.1	57944.1
CYTC_HUMAN	CST3	Cystatin-C	45391	67856.4	49006.3	48444.2	58463	65204.9	30524.4	50220.1	68077.5	55614.7	30451.5	54280.1
CYTA_HUMAN	CSTA	Cystatin-A	172622	171057	228338	160111	67577	72424	123923	107107	189569	189823	112013	94562.3
RASN_HUMAN	NRAS	GTPase NRas	364295	473544	373319	504767	288860	395695	316352	421011	395973	459776	339562	401424
RASH_HUMAN	HRAS	GTPase HRas	31912.7	35965	28503	28703.5		16907.6	26756.8	21561.2	30159.2	18832.8	16532.8	34905.5
RASK_HUMAN	KRAS	GTPase KRas	37385.9	39018.1	36312.2	53346.5	43447.7	31733.8	41888	58403.4	40084.1	43016.8	41501.7	46302.3
LDLR_HUMAN	LDLR	Low-density lipoprotein receptor						4730.7					6331.03
TGFB1_HUMAN	TGFB1	Transforming growth factor beta-1 proprotein	101170	156763	115398	134925	86334.1	60013.2	101629	80530.8	144774	113791	122349	111568
ANF_HUMAN	NPPA	Natriuretic peptides A												3236.39
COLI_HUMAN	POMC	Pro-opiomelanocortin						3864.86
PRL_HUMAN	PRL	Prolactin										11872.9
PTHY_HUMAN	PTH	Parathyroid hormone					4449.89							7636.25
GLUC_HUMAN	GCG	Pro-glucagon					1924.32
VIP_HUMAN	VIP	VIP peptides									6871.53
SLIB_HUMAN	GHRH	Somatoliberin		9163.84			5362.34				6678.25	5598.23
PAHO_HUMAN	PPY	Pancreatic polypeptide prohormone						1346.11
TNFA_HUMAN	TNF	Tumor necrosis factor								5742.66
IFNA2_HUMAN	IFNA2	Interferon alpha-2			9960.04	10379.3	11881.3	12713.8		10648.1				10632.3
IFN10_HUMAN	IFNA10	Interferon alpha-10										5979.87
IFNB_HUMAN	IFNB1	Interferon beta	14854
IL1B_HUMAN	IL1B	Interleukin-1 beta	13131.3	13306	17290.1	21486.3	20918.3	36352.8	17046.7	39675	9462.91	16308.7	14125.1	25172.2
KV105_HUMAN	IGKV1-5	Immunoglobulin kappa variable 1-5					9070.49
LV223_HUMAN	IGLV2-23	Immunoglobulin lambda variable 2-23					11432.9		10783
TVBL3_HUMAN	TRBV12-3	T cell receptor beta variable 12-3							5959.83		7794.57		8314.51	7539.58
HV146_HUMAN	IGHV1-46	Immunoglobulin heavy variable 1-46					3562.9							6519.18
HV323_HUMAN	IGHV3-23	Immunoglobulin heavy variable 3-23				2961.39
IGHG1_HUMAN	IGHG1	Immunoglobulin heavy constant gamma 1	3440.42	4404.26			5726.74	6801.94					6301.62
IGHG4_HUMAN	IGHG4	Immunoglobulin heavy constant gamma 4			1274.42
IGHM_HUMAN	IGHM	Immunoglobulin heavy constant mu	4303.86							3150.14				3233.64
IGHA1_HUMAN	IGHA1	Immunoglobulin heavy constant alpha 1							8428.75
HLAB_HUMAN	HLA-B	HLA class I histocompatibility antigen, B alpha chain	396350	780757	445201		403766	492536	388671	410390	518565	656534	372740	518948
HLAH_HUMAN	HLA-H	Putative HLA class I histocompatibility antigen, alpha chain H	38781.9	58146.6	58636		175005		61270.1	87879.5	38510.5	82802.8	29349.4	123102
DQA2_HUMAN	HLA-DQA2	HLA class II histocompatibility antigen, DQ alpha 2 chain		15746
DRB1_HUMAN	HLA-DRB1	HLA class II histocompatibility antigen, DRB1 beta chain	16496.9						11957.7		11183.7
HBAZ_HUMAN	HBZ	Hemoglobin subunit zeta	12874.8	25636	17792.8	24978.6		9756.04		14299.8
MYG_HUMAN	MB	Myoglobin			18865.8
CO2A1_HUMAN	COL2A1	Collagen alpha-1(II) chain	2461.65									3998.95
CO4A1_HUMAN	COL4A1	Collagen alpha-1(IV) chain	3039.78	2907.25	3534.3	4226.34	6430.65		4593.33	3939.58	4691.19		1997.44	3012.13
CRYAB_HUMAN	CRYAB	Alpha-crystallin B chain		4500.8	6304.47							4635.31
K1C14_HUMAN	KRT14	Keratin, type I cytoskeletal 14	60720.7	17663.7	25682.1	37129	10546.2	270621	24248.3	27829	30677.2	12984.1	94817	161663
K2C6A_HUMAN	KRT6A	Keratin, type II cytoskeletal 6A	34799		17906.2	13094.2		338544	11488.3	10498.7	28370.5	19583.6	277810	111867
LMNA_HUMAN	LMNA	Prelamin-A/C	2549200	3847170	3294220	3757980	2557240	2918930	3167520	3876420	2544420	2971740	2470870	3157720
APOA1_HUMAN	APOA1	Apolipoprotein A-I							6359.2
APOE_HUMAN	APOE	Apolipoprotein E	44761.2	50216	61287.5	45142.8	58741.5	31480.5	48988.7	29715.8	84387.5	42802.1	68598.1	47664.3
APOA2_HUMAN	APOA2	Apolipoprotein A-II									6881.46
APOC1_HUMAN	APOC1	Apolipoprotein C-I	31150.6	37077.2	42626.8	29971.5	38841	38708.6	26447.2	9606.42	68884	18984.1	56993.9	28860.1
APOC2_HUMAN	APOC2	Apolipoprotein C-II	673661	768740	681091	559602	461615	289802	450721	264322	930606	566741	601495	621708
APOC3_HUMAN	APOC3	Apolipoprotein C-III	33395.1	20914.9							9820.22
MBP_HUMAN	MBP	Myelin basic protein	145176	200999	226856	167282	221179	197120	196901	135678	185058	205817	154547	194153
CO9_HUMAN	C9	Complement component C9					4732.49
APOH_HUMAN	APOH	Beta-2-glycoprotein 1										12539.4
FINC_HUMAN	FN1	Fibronectin	22539	43909.4	34580.7	25606.3	25865.2	26837.9	23034.9	21836.5	33025	36007.2	22171.4	28130.8
RET4_HUMAN	RBP4	Retinol-binding protein 4		3825.21							3157.39
A1AG1_HUMAN	ORM1	Alpha-1-acid glycoprotein 1								2027.16
VTDB_HUMAN	GC	Vitamin D-binding protein				9011.89
TFR1_HUMAN	TFRC	Transferrin receptor protein 1	222613	175849	164431	135214	235737	184839	208964	145108	223603	177408	214972	167169
TRFE_HUMAN	TF	Serotransferrin	9103.34									13972.8
TRFL_HUMAN	LTF	Lactotransferrin								5165.08
FRIL_HUMAN	FTL	Ferritin light chain	88812.6	171466	221254	335680	125284	162780	127809	172256	144396	203575	158770	267731
FRIH_HUMAN	FTH1	Ferritin heavy chain	75783.3	130313	199265	268004	79285.2	86065.1	113737	144805	106296	123419	128118	186576
NU1M_HUMAN	MT-ND1	NADH-ubiquinone oxidoreductase chain 1	29654.4	38307.7	39298.7	48777.2	28405.3	31232.8	26409.9	30637.6	39945.4	40897	33198.2	40205.9
NU2M_HUMAN	MT-ND2	NADH-ubiquinone oxidoreductase chain 2	74242.1	103427	73722.8		97862.5	80670.6	74027.5		93587.9	92299.7	60342.9	88954.9
NU4M_HUMAN	MT-ND4	NADH-ubiquinone oxidoreductase chain 4	69844.5	70834.6	71066.7	96769.4	64176.8	45024.7	42766.5	37006.1	69975.7	93048.4	78539.4	93272.2
NU5M_HUMAN	MT-ND5	NADH-ubiquinone oxidoreductase chain 5	22300.7	22764.1	20023.5	26501.7	16611.8	16629.4	14623.6	18534.4	22685.9	16504.6	17184.4	20400
ATP8_HUMAN	MT-ATP8	ATP synthase protein 8	94688.6	86304.6	72153.1	84405.3	104758	124951	125424	102240	100968	109290	84239.6	125590
FA11_HUMAN	F11	Coagulation factor XI							6595.14
MMP1_HUMAN	MMP1	Interstitial collagenase	12285.9	7829.6	26619.5	7188.13	15774.5	20515.5	12298.7	16926.4	5425.96	8913.08	9345.01	11229.1
MIS_HUMAN	AMH	Muellerian-inhibiting factor	4426.83	5830.08					4520.43	5304.11
TRGC2_HUMAN	TRGC2	T cell receptor gamma constant 2									1726.37
VTNC_HUMAN	VTN	Vitronectin				21423.8
HMDH_HUMAN	HMGCR	3-hydroxy-3-methylglutaryl-coenzyme A reductase	16861	17155.5	13032.3	17648.5	13810.9	12908.4	6933.21	10586.9	13232.9	16733.1	10402.2	11899.1
CATA_HUMAN	CAT	Catalase	700644	706769	732683	626329	626110	621882	702823	790665	697914	756522	639286	709650
RAF1_HUMAN	RAF1	RAF proto-oncogene serine/threonine-protein kinase	35788.9	27583.8	31389.4	27219.5	32946.1	31197.8	32312.5	28510	33475.5	27249	32569.1	27857.7
GBA1_HUMAN	GBA1	Lysosomal acid glucosylceramidase	153302	168771	129184	162161	130643	150351	130680	186627	133567	227377	138417	167619
FUCO_HUMAN	FUCA1	Tissue alpha-L-fucosidase	103349	89220.1	95490.9	60239.1	80902.3	93102.6	72807.6	74757.4	65466.1	83902.6	72928.3	78078.8
PROC_HUMAN	PROC	Vitamin K-dependent protein C		14887.6
ALDOA_HUMAN	ALDOA	Fructose-bisphosphate aldolase A	3532660	4075010	4641810	3732970	4063550	2933610	4095420	4229520	3309470	3844880	3454600	4332830
CYTB_HUMAN	CSTB	Cystatin-B	630238	897888	1069800	910359	1237050	812740	914723	1084930	960503	1323440	738575	1185410
ANXA1_HUMAN	ANXA1	Annexin A1	1320110	1166840	1415810	862445	1121970	1076260	1196190	1239060	1131320	1017640	980253	985443
PDGFA_HUMAN	PDGFA	Platelet-derived growth factor subunit A		10295.9								12123.3		6816.82
APOB_HUMAN	APOB	Apolipoprotein B-100	21880		33372.3	22379.1				19687.2	24659.1		40722.2	29020.4
CSF2_HUMAN	CSF2	Granulocyte-macrophage colony-stimulating factor		15279.3
GCR_HUMAN	NR3C1	Glucocorticoid receptor	112320	127255	111299	113750	131228	147089	126946	119842	132773	146194	118154	127088
PRIO_HUMAN	PRNP	Major prion protein	30665.7	36636	36240.6	34015.7	38169.9	39166.2	33439.2	29780.3	27809.6	39948.4	24680.5	40244
SODM_HUMAN	SOD2	Superoxide dismutase [Mn], mitochondrial	152819	271022	191046	275823	169353	223701	190448	241684	246186	270504	187480	271403
OAT_HUMAN	OAT	Ornithine aminotransferase, mitochondrial	78500.1	80647	84630.9	105793	84280.8	89306	98374.5	89589.7	79681.4	100470	112118	124782
KITH_HUMAN	TK1	Thymidine kinase, cytosolic	27360.2	33790.2	30303.5	16662.2	23452.7	11195.8	17173.9	11519.4	30755.6	26913.8	24794.4	22951.2
MYCN_HUMAN	MYCN	N-myc proto-oncogene protein							11039.6				4141.08
THY1_HUMAN	THY1	Thy-1 membrane glycoprotein			10919.7
HG2A_HUMAN	CD74	HLA class II histocompatibility antigen gamma chain	26014.2	43243.9	26212.1	37654.1	27182.2	24474.5	21591.7	15496.5	25622.9	26664.5	21030	27793.1
K2C6B_HUMAN	KRT6B	Keratin, type II cytoskeletal 6B	14026.4					157534			13820.2		206678	66066.6
K2C1_HUMAN	KRT1	Keratin, type II cytoskeletal 1	1526790	343768	477427	852222	160057	1621760	506463	619959	506735	236554	850780	2520250
VWF_HUMAN	VWF	von Willebrand factor						7368.68		4884.51
TBB4A_HUMAN	TUBB4A	Tubulin beta-4A chain	1118660	1267650	1529020	1171210	1197860	824767	1204330	1328680	1462070	1722190	1087230	1230280
G3P_HUMAN	GAPDH	Glyceraldehyde-3-phosphate dehydrogenase	2483790	3249250	3623700	3303000	1753810	2268060	2584060	3324310	3389360	2890030	1622830	3185150
ARLY_HUMAN	ASL	Argininosuccinate lyase	65441.5	50750.7	62701.7	57874.4	59178.9	47501.5	66274	72114.8	88482.2	45998.6	66347	48281.7
HLAA_HUMAN	HLA-A	HLA class I histocompatibility antigen, A alpha chain	455830	1026970	611291	916102	524668	508324	470391	540208	605756	658133	451260	631676
NTRK1_HUMAN	NTRK1	High affinity nerve growth factor receptor					2577.63
CPNS1_HUMAN	CAPNS1	Calpain small subunit 1	410031	352999	382444	367469	355047	378477	401507	480375	366842	381597	336298	389321
AMYP_HUMAN	AMY2A	Pancreatic alpha-amylase												1570.18
HSPB1_HUMAN	HSPB1	Heat shock protein beta-1	2849960	2797980	3162040	2569740	2696220	2399600	2619020	2027240	2706480	2956280	2607540	2912590
TYSY_HUMAN	TYMS	Thymidylate synthase	26854.2	17905.1	18270.9	12228.7	20629.7	17946.2	16563.5	11253.6	24298.7	21588.6	24699	18414.5
CY24B_HUMAN	CYBB	Cytochrome b-245 heavy chain	229490	180148	178103	191592	178132	183200	175920	156161	181897	191619	196568	173171
RPN1_HUMAN	RPN1	Dolichyl-diphosphooligosaccharide--protein glycosyltransferase subunit 1	895378	1146180	1011230	1104210	846302	779536	985246	1065960	1100160	969913	906620	973807
RPN2_HUMAN	RPN2	Dolichyl-diphosphooligosaccharide--protein glycosyltransferase subunit 2	467947	519374	498481	526237	446127	450144	523817	507778	570601	556454	555349	568390
GNAI2_HUMAN	GNAI2	Guanine nucleotide-binding protein G(i) subunit alpha-2	680744	591050	526326	674927	578561	577463	589901	699896	625057	662783	618289	689644
H2A1B_HUMAN;H2A1C_HUMAN;H2A3_HUMAN	H2AC25;H2AC4;H2AC6	Histone H2A type 1-B/E	1102700	2481780	2013330	2051140	1783550	1559580	1500750	1514800	1890240	1862870	1476810	1746640
B3A2_HUMAN	SLC4A2	Anion exchange protein 2	37010.8	49463.5	43953.8	45885.7	38257.1	44884.1	48374.2	43888.1	46571	47404.6	43053.8	42802.5
GLPC_HUMAN	GYPC	Glycophorin-C			4960.45	3189.06	3572.58	2720.37			3077		1667.13	5747.14
IFNW1_HUMAN	IFNW1	Interferon omega-1											7770.49
IGF1_HUMAN	IGF1	Insulin-like growth factor I				12770.2
AT1A1_HUMAN	ATP1A1	Sodium/potassium-transporting ATPase subunit alpha-1	407029	448975	349830	426822	381144	450435	407001	391416	477173	502636	447945	453398
AT1B1_HUMAN	ATP1B1	Sodium/potassium-transporting ATPase subunit beta-1	215273	316333	236638	282859	242490	264596	267700	263833	258232	258056	257396	255659
A4_HUMAN	APP	Amyloid-beta precursor protein	10373.7	6098.69	6805.82	4550.15	6541.81		10657.7	8835.04	9963.79	8281.71	7486.13	7481.94
ARGI1_HUMAN	ARG1	Arginase-1	9785.03	3326.42		7538.48		7606.94	3280.83		4534.08		4407.57	12511.3
ALDH2_HUMAN	ALDH2	Aldehyde dehydrogenase, mitochondrial	159877	187753	167133	177331	139662	161551	152808	171377	140595	134749	144426	144418
ITB3_HUMAN	ITGB3	Integrin beta-3	10345.2	16601.7	18071	23010.4	12098.5	13666.5	21092.9	15898.2	17969.1	16196.2	16732.2	16506.3
ITB2_HUMAN	ITGB2	Integrin beta-2	2506020	2769160	2642140	2927910	2649050	2214600	2781010	2809970	2785520	2699680	2562080	2686630
CP11A_HUMAN	CYP11A1	Cholesterol side-chain cleavage enzyme, mitochondrial			19334.4
S10A8_HUMAN	S100A8	Protein S100-A8	205544	49618.1	52481.1	54886.7	63534.8	58270.1	84769.9	39180.9	103875	142802	33457.4	28762.3
HMGN1_HUMAN	HMGN1	Non-histone chromosomal protein HMG-14	130842	106513	99996.6	93698.9	120562	117658	120160	106041	143400	167123	135674	115407
KPCG_HUMAN	PRKCG	Protein kinase C gamma type						12476.8
ADT2_HUMAN	SLC25A5	ADP/ATP translocase 2	2935840	4122420	3641510	2666920	2419980	2005720	2097570	2751700	3971920	2347680	2813380	2591240
IC1_HUMAN	SERPING1	Plasma protease C1 inhibitor										22434.2
ISG15_HUMAN	ISG15	Ubiquitin-like protein ISG15	97888.7	682647	193298	834668	65354.9	151150	118980	238356	192291	274343	223729	353519
PCCA_HUMAN	PCCA	Propionyl-CoA carboxylase alpha chain, mitochondrial	41063.9	31829	37491.8	38243.2	42684.4	39341.2	48538.6	38326	47096	38435.7	49516.3	36957.2
PCCB_HUMAN	PCCB	Propionyl-CoA carboxylase beta chain, mitochondrial	42505.7	44247.7	56191.7	46375.1	47120.4	39228.3	55604.9	40724.9	60057.8	47560.3	61855.3	48489.7
IF2A_HUMAN	EIF2S1	Eukaryotic translation initiation factor 2 subunit 1	597674	627293	580504	623569	599235	632463	691221	651986	628116	642514	615265	652365
FGF1_HUMAN	FGF1	Fibroblast growth factor 1		1978.39
ICAM1_HUMAN	ICAM1	Intercellular adhesion molecule 1	86939.6	205936	149693	193341	101215	140060	144090	143779	134865	196704	125555	193897
RLA1_HUMAN	RPLP1	60S acidic ribosomal protein P1	460919	674163	788945	735628	714217	789470	715045	797852	590144	613091	783672	807071
RLA2_HUMAN	RPLP2	60S acidic ribosomal protein P2	1352820	1742560	1850710	1345260	1356770	1347110	1482260	1223670	1806770	1651440	1323550	1516470
RLA0_HUMAN	RPLP0	60S acidic ribosomal protein P0	847425	798320	797509	854140	913028	803558	877532	1010040	841746	828561	885512	911034
7B2_HUMAN	SCG5	Neuroendocrine protein 7B2			4192.66
JUN_HUMAN	JUN	Transcription factor Jun	29682.4	42837	38058.6	27098.5	18360.3	18912.4	26723.1	23771.9	34385.8	23094.9	32488.8	32785.1
FABPH_HUMAN	FABP3	Fatty acid-binding protein, heart	19009.1	15778	17394.4	17449.3	12968.7	16137.7	16090.1	15911.6	15721.2	12284.2	12086.8	18339.6
RPC4_HUMAN	POLR3D	DNA-directed RNA polymerase III subunit RPC4	37922	38596.8	26973.3	24623.2	28867.6	37489.2	26014.4	24921.4	35816.1	32697.8	35753.9	23976.5
LA_HUMAN	SSB	Lupus La protein	528238	622929	489446	640483	440251	471613	542825	528816	565476	568560	544734	551499
THBG_HUMAN	SERPINA7	Thyroxine-binding globulin	5733.11	5019.22	3775.17	5629.46	3812.41		3072.39
ITB1_HUMAN	ITGB1	Integrin beta-1	563293	787230	725202	701083	537262	576222	659848	655666	799483	804268	584558	677968
KPCB_HUMAN	PRKCB	Protein kinase C beta type			5279.06	6169.81	3571.33		5119.24		7248.06		7752.4	5412.53
K2C8_HUMAN	KRT8	Keratin, type II cytoskeletal 8	8261.04	30736.3	10637.7	9655.37	34321.6	20517	14935.9	15347.8	6622.57	13896.1	11048.1	20437.3
CALB1_HUMAN	CALB1	Calbindin						7028.88
CD1A_HUMAN	CD1A	T-cell surface glycoprotein CD1a			4161.58						5319.84
DCUP_HUMAN	UROD	Uroporphyrinogen decarboxylase	222692	166329	217903	182189	227981	242076	240991	237372	180983	131690	181851	150769
INSR_HUMAN	INSR	Insulin receptor	15939.7	8276.34	10382.9	11559.6	14409.3	13946.9	15672.4	13586.8	15241	9957.33	15641.1	13054.4
FYN_HUMAN	FYN	Tyrosine-protein kinase Fyn	4828.33	8690.8	7613.66	7387.08	9367.8	10058.4	10641.6	8865.92	10364.9	8744.04	7492.96	7846.14
AGAL_HUMAN	GLA	Alpha-galactosidase A	139409	121544	138729	133297	150608	141733	141671	138793	130513	182746	135710	158592
CCKN_HUMAN	CCK	Cholecystokinin							2547.66	2973.94			2317.56	3518.52
GELS_HUMAN	GSN	Gelsolin	5073800	4705110	4802540	4545510	5380690	4813090	5310530	5063490	5168580	4596130	5288740	5142960
RB_HUMAN	RB1	Retinoblastoma-associated protein	85786.3	67725.9	74600	71836.4	78042.2	73902.1	86275.5	71336.3	83646.6	75670.7	88384.7	79735.1
PTMA_HUMAN	PTMA	Prothymosin alpha	2176940	2038230	1936080	1935950	2158890	2246460	2169570	1812110	1857550	2418530	1796560	1962400
CDK1_HUMAN	CDK1	Cyclin-dependent kinase 1	119946	70329.2	107939	68245.3	80807.3	68937.1	80798.4	61901.9	120478	77452.7	101653	70697.2
ATPB_HUMAN	ATP5F1B	ATP synthase subunit beta, mitochondrial	1277130	1931820	1746140	1689330	1390050	1350310	1491360	1431680	1672370	1698830	1540930	1642790
CO2_HUMAN	C2	Complement C2	17352.3	21581.8	14694.2	37130.9	12749.7	18938.4	9215.21	16330.8	11030.5	14434.2	6713.24	20281.6
S10A9_HUMAN	S100A9	Protein S100-A9	49541.5	45583.8	46798.6	38035.3	31526	31927.5	42049.4	37891.3	29834.3	29340.9	29273.7	32551.3
S10A6_HUMAN	S100A6	Protein S100-A6	2803460	2279520	2712500	2217260	2331980	2357950	2669150	2845550	2244750	2222570	2543590	2539660
IF4E_HUMAN	EIF4E	Eukaryotic translation initiation factor 4E	462597	707657	575544	441390	698315	677490	427178	467588	589054	542899	642443	651844
CEAM5_HUMAN	CEACAM5	Carcinoembryonic antigen-related cell adhesion molecule 5	3327.45
KCRM_HUMAN	CKM	Creatine kinase M-type		8942.79
ENOA_HUMAN	ENO1	Alpha-enolase	4302180	4163670	4690700	4357790	4339990	4097450	4806680	4512420	4560630	3998830	4259790	4483270
PYGL_HUMAN	PYGL	Glycogen phosphorylase, liver form	594264	485274	568474	464408	522680	549750	588044	569175	590614	550515	586828	564613
G6PI_HUMAN	GPI	Glucose-6-phosphate isomerase	676970	570405	575685	557216	680512	696099	654440	569221	550196	554148	628557	631693
DPOLB_HUMAN	POLB	DNA polymerase beta	18012.4	21463.7	20919.6	21379.2	21827.5	17854.2	21146.9	19324.5	20498.9	21922.7	24164.3	19907.1
NPM_HUMAN	NPM1	Nucleophosmin	2422170	3288290	3304490	2967380	2337830	2488500	2442570	2512660	3122870	3240660	2600700	3062450
TPM3_HUMAN	TPM3	Tropomyosin alpha-3 chain	589547	749772	960432	587105	459388	514822	619654	574355	717404	693563	728188	699706
ITAV_HUMAN	ITGAV	Integrin alpha-V	116479	116785	102329	127847	123678	129817	130873	123684	104211	115584	121048	119702
LIPL_HUMAN	LPL	Lipoprotein lipase	89805.6	154414	218336	183092	188598	129376	173773	153109	169361	121865	211857	190421
HEXA_HUMAN	HEXA	Beta-hexosaminidase subunit alpha	172128	166477	149999	179128	153259	193630	176158	172424	184885	208653	172853	218542
GDN_HUMAN	SERPINE2	Glia-derived nexin	27634.1	46228.3	39703.9	20063.8	39485.4	37573.6	20962.1	15875.8	57547.1	56582.8	34547.5	27529.3
HYEP_HUMAN	EPHX1	Epoxide hydrolase 1	152909	162165	147730	160125	141338	121810	127024	144026	152109	141237	143620	158904
TY3H_HUMAN	TH	Tyrosine 3-monooxygenase		2410.04
ACBP_HUMAN	DBI	Acyl-CoA-binding protein	1649670	1561440	2264880	1042270	1760790	1382390	1717250	1351030	1884280	2558860	1576310	2178650
LDHB_HUMAN	LDHB	L-lactate dehydrogenase B chain	3497310	3154930	3904910	3328700	2790730	2648500	3675680	3170640	3820390	3106160	3731500	3407740
CENPB_HUMAN	CENPB	Major centromere autoantigen B	18243.2	20553	21080.8	23050	16092.5	23609	20710.8	20913.8	23207.5	28499.6	22530	19497.3
PERT_HUMAN	TPO	Thyroid peroxidase						8577.4
GPX1_HUMAN	GPX1	Glutathione peroxidase 1	1107010	607534	649268	577090	918085	921701	794495	904917	434227	867481	590975	669457
TRBM_HUMAN	THBD	Thrombomodulin	17334.4	23758.9	14618.6	29257.1	25470.1	36008.6	26644.2	27288.6	12526.2	20036.2	21057.9	25473.1
PGK2_HUMAN	PGK2	Phosphoglycerate kinase 2	35547.3	113402	113942	71246	41806.1	33146	74256.9	26472.8	82454.2	164727	81565.3	92825
PROS_HUMAN	PROS1	Vitamin K-dependent protein S		5603.02	5001.32	5421.78	5025.5	7769.39	4209.2			3930.22		5999.25
PDIA1_HUMAN	P4HB	Protein disulfide-isomerase	2306500	3048830	2809550	3195640	2276670	2057420	2627380	2662820	2548250	2812550	2620080	3061100
H10_HUMAN	H1-0	Histone H1.0	993964	1492880	1132760	1432600	1100030	1268150	1160610	1391880	1236900	1404040	1005720	1293570
ASGR1_HUMAN	ASGR1	Asialoglycoprotein receptor 1								5876.32
ACYP1_HUMAN	ACYP1	Acylphosphatase-1	57970.1	55580.6	60783.2	56716	71660	72637.7	67886.7	58697	75125.7	83904.9	70387.1	74098.2
CRGC_HUMAN	CRYGC	Gamma-crystallin C											4141.54
CRGB_HUMAN	CRYGB	Gamma-crystallin B										1426.37
CRGD_HUMAN	CRYGD	Gamma-crystallin D		4575.19
ADH1A_HUMAN	ADH1A	Alcohol dehydrogenase 1A						1359.59
FES_HUMAN	FES	Tyrosine-protein kinase Fes/Fps	14808.2	13383	14422.9	12441.9	13820.9	15591.1	14176.1	14907.4	16000.5	17885.6	16341	16888.3
CSF1R_HUMAN	CSF1R	Macrophage colony-stimulating factor 1 receptor	22799.4	14280.8	10379.5	16496.5	22474	18324.7	15710.3	9836.77	14450.3		16491.3	16482.9
CATD_HUMAN	CTSD	Cathepsin D	1407730	1573790	1301480	1274040	1003660	1409860	941311	1083750	1379240	1434780	998167	1283830
ANXA2_HUMAN	ANXA2	Annexin A2	1802260	2110830	1976980	2116210	1668360	2080780	2201950	2573060	1669550	1850160	1520660	1931160
CAN1_HUMAN	CAPN1	Calpain-1 catalytic subunit	220479	166048	177855	189678	164463	199551	181533	197836	192128	202624	169333	187517
TBB5_HUMAN	TUBB	Tubulin beta chain	2047060	1800000	2467390	2627640	2287170	2224370	2536250	2239150	2367780	2367870	2261920	1682390
TRY1_HUMAN	PRSS1	Serine protease 1	391219	950304	349207	291816	169411	350345	342830	134343	539604	739560	475853	501117
PGS2_HUMAN	DCN	Decorin		14821.7
SAP_HUMAN	PSAP	Prosaposin	96475	101848	80075.9	92680.1	88109.1	81994.3	67950.6	73087.9	85417.6	135246	75238.6	122529
HEXB_HUMAN	HEXB	Beta-hexosaminidase subunit beta	272973	241798	254164	204605	235495	251369	242056	198190	274702	274784	260945	250248
CATL1_HUMAN	CTSL	Procathepsin L	142026	322806	189669	316785	184383	286154	155489	270430	148966	284984	149340	288265
PROF1_HUMAN	PFN1	Profilin-1	1805230	3055370	3069450	2439250	2189070	2017980	2081920	2116100	2574090	2817740	2114500	2563090
PMGE_HUMAN	BPGM	Bisphosphoglycerate mutase	7270.16	4996.73	7892.48	7455.21	9947.48	10492.1	4887.11	7736.44	6481.41	10817.9	6716.31	10043.7
APT_HUMAN	APRT	Adenine phosphoribosyltransferase	413901	686729	817937	651176	452863	464054	454267	702407	681160	589329	463509	689277
CD3E_HUMAN	CD3E	T-cell surface glycoprotein CD3 epsilon chain		2106.4
SYEP_HUMAN	EPRS1	Bifunctional glutamate/proline--tRNA ligase	422111	384850	414754	382726	376412	359478	430750	406108	415486	386613	405124	413697
CATB_HUMAN	CTSB	Cathepsin B	2264800	2741600	2101840	2791990	2261700	2649430	2573210	3973920	2219520	3617540	1823080	3219000
LDHC_HUMAN	LDHC	L-lactate dehydrogenase C chain	11742.9
HS90A_HUMAN	HSP90AA1	Heat shock protein HSP 90-alpha	4263020	3498970	3802770	3481960	3758980	3234760	3924290	3679060	3678830	3714920	3978280	3886720
GALT_HUMAN	GALT	Galactose-1-phosphate uridylyltransferase	54811.7	42891.2	42227.5	53941.4	46633.5	58342.3	49956	55229.5	43397.2	48946.4	48339.1	48247.5
HNRPC_HUMAN	HNRNPC	Heterogeneous nuclear ribonucleoproteins C1/C2	1065110	1595770	1591020	1399490	1158430	1005050	1284620	1431490	1719850	1465570	1342400	1478660
QCR6_HUMAN	UQCRH	Cytochrome b-c1 complex subunit 6, mitochondrial	104326	164447	130540	143499	115414	103979	119761	128301	121519	161821	112717	158803
YES_HUMAN	YES1	Tyrosine-protein kinase Yes	62255.2	85269.5	66878	66588	35535.1	33894.3	78964.4	67858.1	73709.3	47959.1	73055.9	73283.2
LYN_HUMAN	LYN	Tyrosine-protein kinase Lyn	379053	538526	371481	563658	384185	457042	396814	475361	408890	451123	418794	496311
TPM2_HUMAN	TPM2	Tropomyosin beta chain	56802.4	36244.1	71796.6	39835.3	55421.3	52714.6	75459.2	51894.2	57011.5	55638.4	71089.7	56179.4
FUMH_HUMAN	FH	Fumarate hydratase, mitochondrial	523406	840853	712586	716312	434167	515257	623094	677856	717232	606411	555005	628861
ERCC1_HUMAN	ERCC1	DNA excision repair protein ERCC-1	16725.1	19596.2	18380.1					2998.37	22782.3		4501.65
RNAS1_HUMAN	RNASE1	Ribonuclease pancreatic								9543.41
CXB1_HUMAN	GJB1	Gap junction beta-1 protein		17787.3						11056				19441.8
SP1_HUMAN	SP1	Transcription factor Sp1	1405.06	2816.43	2287.9	2727.47	1638.96	2504.23	2936.46	2831.53	2142.16	3114.68	2234.65	2645.52
ZFY_HUMAN	ZFY	Zinc finger Y-chromosomal protein	29062.8	35438.6	23756.7	27987.6	27246.4	29810.2	28908.9	20515.5	25736.5	35425.5	21630.3	23488.6
OPSD_HUMAN	RHO	Rhodopsin											6568.03
ANXA6_HUMAN	ANXA6	Annexin A6	777648	594756	673408	603031	687612	710261	743055	749299	718911	667340	764937	734097
RHOC_HUMAN	RHOC	Rho-related GTP-binding protein RhoC	483205	508470	604515	402914	557077	264267	529332	627456	479621	546625	355720	547978
ACM2_HUMAN	CHRM2	Muscarinic acetylcholine receptor M2				7015.44
DAF_HUMAN	CD55	Complement decay-accelerating factor	5284.41	7135.08	9130.09	9183.28	10226.6		12683.8	11480.3	12607.6	9005.54	7850.92	9160.43
MDR1_HUMAN	ABCB1	ATP-dependent translocase ABCB1	21439	22302.4	18845.3	22030.8	23664.8	20369.5	24090.7	20404	28306.5	23869.3	29186.8	25323.6
4F2_HUMAN	SLC3A2	4F2 cell-surface antigen heavy chain	278915	341368	246321	341155	220244	263714	275609	254602	258793	344704	273433	318140
BGLR_HUMAN	GUSB	Beta-glucuronidase	121809	124418	112497	113065	104460	125911	98218.7	104457	107956	113252	115921	118125
PFKAM_HUMAN	PFKM	ATP-dependent 6-phosphofructokinase, muscle type						24158	7064.64					17539.6
HS90B_HUMAN	HSP90AB1	Heat shock protein HSP 90-beta	2855590	2925360	3136660	2822130	2835730	2152550	2999080	2930030	2998530	2602840	2389580	2756470
SRPRA_HUMAN	SRPRA	Signal recognition particle receptor subunit alpha	137470	122363	129629	131198	121750	117544	142965	133013	156150	122109	147210	119392
ASNS_HUMAN	ASNS	Asparagine synthetase [glutamine-hydrolyzing]	31570.6	20560.2	17936.6	20018.6	19724.3	20740.6	26392.3	23227.5	18138.2	23082.6	23309.4	21124.9
CATG_HUMAN	CTSG	Cathepsin G	117632	200317	186739	168124	146123	101466	140370	121662	240753	194874	208278	187838
ADH4_HUMAN	ADH4	All-trans-retinol dehydrogenase [NAD(+)] ADH4												27066.8
HEM3_HUMAN	HMBS	Porphobilinogen deaminase	57329.6	53523.3	54590.5	57161.8	50600.5	53416.1	59845.4	58336.9	43687.9	42571.2	52026	43070.8
ODPA_HUMAN	PDHA1	Pyruvate dehydrogenase E1 component subunit alpha, somatic form, mitochondrial	227573	264056	229991	293933	228367	270218	236458	292219	238596	263242	251217	270677
PLEK_HUMAN	PLEK	Pleckstrin	91787.4	90817.7	104026	101453	79135	58903.8	93430.1	91759.5	94429.2	87693.9	105490	103830
CD14_HUMAN	CD14	Monocyte differentiation antigen CD14	31842.6	17190.6	18432.2	16129.5	17326.6	37477.2	15542.9	21523.3	12934.7	24424.1	6638.11	15535.8
CO4A2_HUMAN	COL4A2	Collagen alpha-2(IV) chain	85593.4	81035	98319.2	55448.7	77714.3	59971.3	71500.3	46128.6	84234	58313.8	72255.5	53228.5
CY1_HUMAN	CYC1	Cytochrome c1, heme protein, mitochondrial	316198	217748	244090	288746	244260	166572	179169	335342	161755	254487	205015	235959
PTPRC_HUMAN	PTPRC	Receptor-type tyrosine-protein phosphatase C	535226	554940	474755	539735	487275	595525	565847	495072	630569	672981	578468	601760
RU2B_HUMAN	SNRPB2	U2 small nuclear ribonucleoprotein B''	278755	344983	350237	299152	286235	242037	318420	319409	323068	360644	308222	300756
TRFM_HUMAN	MELTF	Melanotransferrin	31409.6	59478.8	34018.7	55962.4	31497.6	35597.4	28682.8	40221.7	35391.9	49635.5	27501.4	44867.6
MYL3_HUMAN	MYL3	Myosin light chain 3	252845	395701	462711	271074	260620	230549	283067	199402	302742	433669	334048	345286
FGF4_HUMAN	FGF4	Fibroblast growth factor 4						3272.5
RU17_HUMAN	SNRNP70	U1 small nuclear ribonucleoprotein 70 kDa	425480	495208	498683	480453	474660	512212	458513	474408	468776	498446	476834	464603
HCK_HUMAN	HCK	Tyrosine-protein kinase HCK	13909.3	15097.9	18853.9	16601.2	14154.8	14933.2	20369.2	19230.4	15626.1	12955	12853.3	15695.5
ITA5_HUMAN	ITGA5	Integrin alpha-5	537873	643379	539948	722848	403213	460281	577719	570138	662934	693048	617310	682371
NFIC_HUMAN	NFIC	Nuclear factor 1 C-type	6991.42	11256.8	6414.37	7517.41	9424.88	8638.48	6003.93		15552.2	12172.8	8783.07	7645.61
VIME_HUMAN	VIM	Vimentin	4987860	6699460	7019560	5979960	5683970	5332850	6542810	6001030	6350300	5793700	5981700	5684910
A2AP_HUMAN	SERPINF2	Alpha-2-antiplasmin						4123.6
IL3_HUMAN	IL3	Interleukin-3						90747.1
RS17_HUMAN	RPS17	40S ribosomal protein S17	370335	367570	382336	344089	366252	264552	398138	425312	357731	383304	344813	332846
K1C19_HUMAN	KRT19	Keratin, type I cytoskeletal 19							9542.31	15942
GNAI3_HUMAN	GNAI3	Guanine nucleotide-binding protein G(i) subunit alpha-3	305556	250123	219342	311000	295747	322282	366062	337137	308446	376354	393509	369555
ANXA5_HUMAN	ANXA5	Annexin A5	1471690	1547730	1643290	1590040	1356590	1424010	1340960	1522940	1406840	1305350	1381890	1368890
K1C16_HUMAN	KRT16	Keratin, type I cytoskeletal 16	388970	169301	165582	363908	50484.6	634401	126869	194229	162881	133415	521642	679309
RSSA_HUMAN	RPSA	40S ribosomal protein SA	1463000	1520730	1550050	1276300	1323780	1209320	1372400	1451260	1444570	1481560	1380740	1278830
IL6RA_HUMAN	IL6R	Interleukin-6 receptor subunit alpha			35992.8	59527.1			37158.3	32609.8			37054.6	50083
ABHD2_HUMAN	ABHD2	Monoacylglycerol lipase ABHD2	4708.07	8795.01	4138.71	6334			5389.59	4502.67	5238.04	6434.07	6260.6	10388.7
ACM5_HUMAN	CHRM5	Muscarinic acetylcholine receptor M5				11072.7
NMB_HUMAN	NMB	Neuromedin-B			6487.58		3326.97
[truncated: 8,775 more rows]

## Sheet: All 3 (A-C(Ld))
Protein name	Gene name	Protein description	1-A	1-B	1-C	1-D	2-A	2-B	2-C	2-D	3-A	3-B	3-C	3-D	1-A/1-A	2-A/2-A	3-A/3-A	1-C/1-A	2-C/2-A	3-C/3-A	Log2(1-A/1-A)	Log 2 (2-A/2-A)	Log 2 (3-A/3-A)	Log 2(1-C/1-A)	Log 2 (2-C/2-A)	Log 2(3-C/3-A)	Average Log 2(C/A)	p-value	-Log10(p-value)
[truncated: 6,585 more rows]

[truncated: 5 more sheets: Sig Mod proteins (Ld), Sig Upreg proteins (Ld), Top 30 (sig upreg), Sig Downreg proteins (Ld), Top 30 (sig downreg)]
