# Supplementary material for: Leishmania regulates host YY1: Comparative proteomic analysis identifies infection modulated YY1 dependent proteins
Source: PLoS One. 2025 May 15;20(5):e0323227. doi: 10.1371/journal.pone.0323227 (PMC12080872; doi:10.1371/journal.pone.0323227)
Supplement: Table S2 — (XLSX) [file pone.0323227.s004.xlsx]

## Sheet: All 3 (A-C(LD))
Protein name	Gene name	Protein description	1-A	1-B	1-C	1-D	2-A	2-B	2-C	2-D	3-A	3-B	3-C	3-D	1-A/1-A	2-A/2-A	3-A/3-A	1-C/1-A	2-C/2-A	3-C/3-A	Log2(1-A/1-A)	Log 2 (2-A/2-A)	Log 2 (3-A/3-A)	Log 2(1-C/1-A)	Log 2 (2-C/2-A)	Log 2(3-C/3-A)	Average Log 2(C/A)	p-value	-Log10(p-value)
TMA7B_HUMAN	TMA7B	Translation machinery-associated protein 7B	392241	355942	392476	197271	348757	260333	272071	220433	362672	387554	292780	350727	1	1	1	1.0006	0.780116	0.807286	0	0	0	-0.308848	-0.358239	0.000864091	-0.222074	0.186788	0.72865
NUD4B_HUMAN	NUDT4B	Diphosphoinositol polyphosphate phosphohydrolase NUDT4B	10579.9	13145.9	17122.9	15080.1	7843.81	7007.82	11271.3	10565.9	16053.2	11467.9	11007.5	10444.8	1	1	1	1.61844	1.43697	0.685689	0	0	0	-0.544374	0.523027	0.694601	0.224418	0.621092	0.206844
GAL3A_HUMAN;GAL3B_HUMAN	GATD3;GATD3B	Putative glutamine amidotransferase-like class 1 domain-containing protein 3B, mitochondrial	109346	169139	152576	145197	154250	98960.2	127066	118232	142229	180817	128515	137377	1	1	1	1.39535	0.823767	0.903578	0	0	0	-0.146279	-0.279692	0.480628	0.0182188	0.945121	0.0245128
PIOS1_HUMAN	PIGBOS1	Protein PIGBOS1	36616.6	20163.6	19481.9	27937.1	38047.8	43039.3	37084.1	36498.7	28148.7	25380.9	23034.8	33539.1	1	1	1	0.532051	0.974671	0.818326	0	0	0	-0.289253	-0.0370123	-0.910363	-0.41221	0.253115	0.596681
RBM47_HUMAN	RBM47	RNA-binding protein 47	25866.9	24305.8	22129.9	28266	27346.3	37193.4	32334.8	34133.2	26699.9	29026	33158.7	31445.1	1	1	1	0.85553	1.18242	1.2419	0	0	0	0.312553	0.241742	-0.22511	0.109728	0.582073	0.235023
UBA6_HUMAN	UBA6	Ubiquitin-like modifier-activating enzyme 6	120547	117116	113423	120909	106063	113356	122926	118059	114860	113825	120599	117798	1	1	1	0.940903	1.15899	1.04997	0	0	0	0.0703415	0.212869	-0.0878825	0.0651092	0.531675	0.274354
ESYT2_HUMAN	ESYT2	Extended synaptotagmin-2	269106	257650	277204	278699	280757	280103	299145	307002	323590	304555	300358	294846	1	1	1	1.03009	1.06549	0.928205	0	0	0	-0.107484	0.091523	0.0427735	0.00893751	0.895056	0.04815
BLT3B_HUMAN	BLTP3B	Bridge-like lipid transfer protein family member 3B	24167.6	18910.9	25532.1	22883.5	29328.9	31121.4	23934.6	24706.9	22434.1	29355.5	24988.6	26628.8	1	1	1	1.05646	0.816076	1.11387	0	0	0	0.155577	-0.293225	0.079238	-0.0194702	0.901182	0.0451874
SHOT1_HUMAN	SHTN1	Shootin-1	63016.2	54169.7	57329.3	45794.4	56142.3	72170.1	58703.9	61362	58564.7	59112.8	51908	53189.6	1	1	1	0.909755	1.04563	0.886336	0	0	0	-0.174074	0.0643682	-0.13645	-0.0820521	0.383048	0.416747
TM223_HUMAN	TMEM223	Transmembrane protein 223	19016.7	21286.9	21077.7	22803.2	18693.2	20403.4	21086.9	23995.9	20887.3	20264	19434	20807.7	1	1	1	1.10838	1.12805	0.930422	0	0	0	-0.104043	0.173833	0.148451	0.072747	0.498319	0.302492
RHG10_HUMAN	ARHGAP10	Rho GTPase-activating protein 10	18721	19409.4	19115.8	15823.2	17696.5	18210	19544.3	17375.9	21276.4	18056.5	21518.3	17497.9	1	1	1	1.02109	1.10442	1.01137	0	0	0	0.01631	0.143284	0.0301081	0.063234	0.256547	0.590833
HACL2_HUMAN	ILVBL	2-hydroxyacyl-CoA lyase 2	18692.9	25554.5	31031.8	24955.9	27548.3	18048.7	24949.1	30038.8	28695.8	25558.7	24185.6	21818.5	1	1	1	1.66008	0.905649	0.842827	0	0	0	-0.246691	-0.142976	0.731257	0.113863	0.748729	0.125675
SPD2B_HUMAN	SH3PXD2B	SH3 and PX domain-containing protein 2B	10315.2	15329.6	12381.4	14030.1	9011.14	12956.4	13110.1	11938.1	9522.26	6436.51	7756.84	9810.08	1	1	1	1.20031	1.45488	0.814601	0	0	0	-0.295835	0.540897	0.263403	0.169488	0.562125	0.250167
ZC12D_HUMAN	ZC3H12D	Probable ribonuclease ZC3H12D	25184.8	21352.7	17723.1	20994.7	18733.6	22250	12807.4	18785.2	19880.4	19860.5	15979	19403.6	1	1	1	0.703722	0.683659	0.803756	0	0	0	-0.31517	-0.548651	-0.506922	-0.456914	0.0238715	1.62212
NBAS_HUMAN	NBAS	NBAS subunit of NRZ tethering complex	43994.4	46811.9	46768.2	49616.6	44676	43078.9	50292.8	48933.9	49649.2	51270.6	52610.6	47351.1	1	1	1	1.06305	1.12572	1.05965	0	0	0	0.083583	0.170852	0.088208	0.114214	0.0564467	1.24836
F234B_HUMAN	FAM234B	Protein FAM234B	14072.7	11989.4	12799.2	7441.03	10783.8	9914.1	11826.5	9355.67	11956.1	8638.39	10038.8	9128.97	1	1	1	0.909506	1.09669	0.839638	0	0	0	-0.25216	0.133158	-0.136846	-0.0852827	0.532986	0.273284
DEND3_HUMAN	DENND3	DENN domain-containing protein 3	76473.3	66269.6	62534.5	56764.4	38719	46070.8	54776	57981.9	52718	55977.2	49259.1	54768.3	1	1	1	0.81773	1.41471	0.934389	0	0	0	-0.0979054	0.500502	-0.290304	0.037431	0.88952	0.0508442
VWA8_HUMAN	VWA8	von Willebrand factor A domain-containing protein 8	42886.3	41481.7	40424.8	44164.9	40764.5	42389.2	47718.2	43589.3	48179.9	47834	49637.3	44713.6	1	1	1	0.942604	1.17058	1.03025	0	0	0	0.0429932	0.227226	-0.0852762	0.0616478	0.566792	0.246577
SBNO1_HUMAN	SBNO1	Protein strawberry notch homolog 1	23159.8	20748.1	19437.1	19616.2	16430	25277.4	17230.8	20305.3	20297.2	25121.5	18682.3	23221.9	1	1	1	0.83926	1.04874	0.920437	0	0	0	-0.119609	0.0686572	-0.25281	-0.101254	0.391012	0.40781
GTPBA_HUMAN	GTPBP10	GTP-binding protein 10	29992.3	28532	29552.4	33643.3	32440.4	27542	35160.3	32960.6	29923.9	31737.2	36171.6	31572	1	1	1	0.985333	1.08384	1.20879	0	0	0	0.273559	0.116156	-0.0213169	0.122799	0.286168	0.543379
WDR91_HUMAN	WDR91	WD repeat-containing protein 91	87387.5	59789.4	84536.4	76489.7	89104.9	87991.1	85333.4	82821.4	82130.9	74234.8	89169.9	73245.4	1	1	1	0.967374	0.957673	1.0857	0	0	0	0.118632	-0.0623942	-0.0478543	0.0027944	0.965993	0.015026
MTMRB_HUMAN	MTMR11	Myotubularin-related protein 11	253230	346198	358645	65490.1	50306.4	36505.3	78930.3	62485.6	286955	85581.2	365430	307597	1	1	1	1.41628	1.56899	1.27347	0	0	0	0.348771	0.649837	0.502108	0.500239	0.0288867	1.5393
POTEF_HUMAN	POTEF	POTE ankyrin domain family member F	4370630	3827810	3530860	4544570	3063280	3700840	3775300	4134380	4076060	4704760	4108860	4182140	1	1	1	0.807861	1.23244	1.00805	0	0	0	0.0115629	0.301514	-0.307822	0.00175177	0.992961	0.00306784
VP37C_HUMAN	VPS37C	Vacuolar protein sorting-associated protein 37C	66331	58835.6	73304.5	46996	66597.5	58863	59015.2	38610.1	55499.2	68088.6	57034.9	58138.1	1	1	1	1.10513	0.886147	1.02767	0	0	0	0.039378	-0.174381	0.144218	0.00307169	0.976837	0.0101778
PDES1_HUMAN	PEDS1	Plasmanylethanolamine desaturase	25109.6	35557.7	32189.3	44315	30504.6	34497	26460.8	37269.7	29069.4	27288.7	29442.2	37684.1	1	1	1	1.28195	0.867436	1.01282	0	0	0	0.0183842	-0.20517	0.358342	0.0571854	0.760366	0.118977
TPC13_HUMAN	TRAPPC13	Trafficking protein particle complex subunit 13	54102.6	54694	56480.3	49209	54669.8	47964.2	51065.6	61171	53474.6	47165.5	52568.1	58731.5	1	1	1	1.04395	0.934073	0.983048	0	0	0	-0.0246662	-0.0983923	0.0620498	-0.0203362	0.703782	0.152562
CNOT1_HUMAN	CNOT1	CCR4-NOT transcription complex subunit 1	128150	113561	114663	117520	118738	132111	133119	121299	126133	133224	133380	123999	1	1	1	0.894756	1.12112	1.05746	0	0	0	0.0805966	0.164935	-0.160434	0.0283659	0.798477	0.0977377
PINLY_HUMAN	PINLYP	phospholipase A2 inhibitor and Ly6/PLAUR domain-containing protein	86915.2	108235	68442.8	127533	115854	95117.9	105661	125073	73066.5	91838.3	77304.3	108357	1	1	1	0.787466	0.912019	1.058	0	0	0	0.0813386	-0.132865	-0.34471	-0.132079	0.39524	0.403139
CC88B_HUMAN	CCDC88B	Coiled-coil domain-containing protein 88B	35258.6	31316.7	32151.6	32114.1	31112.5	40354.1	38541.5	35533.2	34999.5	37141.5	38175.9	36593.7	1	1	1	0.91188	1.23878	1.09076	0	0	0	0.125328	0.308918	-0.133085	0.100387	0.515607	0.287681
MLP3B_HUMAN;MP3B2_HUMAN	MAP1LC3B;MAP1LC3B2	Microtubule-associated proteins 1A/1B light chain 3 beta 2	1948.12	5452.82	3379.02	8374.71	5491.2	1781.57	4713.39	5589.37	2105.88	6229.63	4677.32	11233.8	1	1	1	1.7345	0.858353	2.22108	0	0	0	1.15126	-0.220356	0.794522	0.575142	0.296516	0.527952
PGP_HUMAN	PGP	Glycerol-3-phosphate phosphatase	66936.4	57991.1	70356.6	62812.9	55596.9	70701.9	71066.3	77440.4	69634.4	59782.8	60524.9	50151.3	1	1	1	1.0511	1.27824	0.869181	0	0	0	-0.202271	0.354161	0.0718948	0.0745949	0.688024	0.162396
RIMC1_HUMAN	RIMOC1	RAB7A-interacting MON1-CCZ1 complex subunit 1	15954.7	10455.2	9950.13	7091.48	10766.5	7872.67	12950.9	12972.4	13994.5	14463.5	8841.89	11134.4	1	1	1	0.623649	1.20289	0.631812	0	0	0	-0.662433	0.266503	-0.681194	-0.359041	0.369833	0.431994
ZN316_HUMAN	ZNF316	Zinc finger protein 316	11315.1	14256	10331.2	8816.73	10897.8	14556.5	9738.34	12654.8	12932.9	12998.8	12333.2	10433.9	1	1	1	0.913045	0.893606	0.95363	0	0	0	-0.0684986	-0.162289	-0.131241	-0.120676	0.0484849	1.31439
WIPF3_HUMAN	WIPF3	WAS/WASL-interacting protein family member 3	5075.55	3950.1	5364.53	4655.3	4932.95	7447.78	7278.07	5672.66	5195.28	8145.38	5736.35	4373.92	1	1	1	1.05694	1.4754	1.10415	0	0	0	0.142932	0.561105	0.0798876	0.261308	0.225676	0.646514
SMHD1_HUMAN	SMCHD1	Structural maintenance of chromosomes flexible hinge domain-containing protein 1	69549.5	72741.6	80523.3	79706.9	71660.1	60747.8	69660.9	73476.2	76784.3	72623.3	74029.8	70415.4	1	1	1	1.15778	0.972102	0.964127	0	0	0	-0.0527052	-0.0408209	0.211366	0.03928	0.693025	0.159251
HMX3_HUMAN	HMX3	Homeobox protein HMX3	3352.34		3648.77	1580.02	3374.81	1928.31	4729.31	2956.38	3547.64	2962.85	5180.41	2729.34	1	1	1	1.08842	1.40136	1.46024	0	0	0	0.546207	0.486823	0.122242	0.385091	0.100852	0.996314
U119B_HUMAN	UNC119B	Protein unc-119 homolog B	12375.5	10835.1	15812	10599.3	18801.7	13569	10091	8970.5	15651.8	11891.3	10146.9	11556.9	1	1	1	1.27769	0.536707	0.64829	0	0	0	-0.62529	-0.897794	0.353533	-0.38985	0.412725	0.384339
MET15_HUMAN	METTL15	12S rRNA N4-methylcytidine (m4C) methyltransferase	11048.9	6753.55	10521.3	5573.48	11086.1	7012.76	10436.5	6863.32	9755.93	6159.99	11358.9	6529.07	1	1	1	0.952249	0.941404	1.16431	0	0	0	0.219472	-0.087114	-0.0705898	0.0205894	0.8553	0.0678813
SWAHD_HUMAN	SOWAHD	Ankyrin repeat domain-containing protein SOWAHD	12457.1	11972.2	10447.1	9635.61	14152.5	13361.7	12190.5	10701.4	14393.1	10408.8	14129.9	11650.1	1	1	1	0.838646	0.861367	0.981713	0	0	0	-0.0266261	-0.2153	-0.253866	-0.165264	0.142804	0.84526
CC85C_HUMAN	CCDC85C	Coiled-coil domain-containing protein 85C	3846.24		4246.92		5552.96	2957.63	5355.63	3041.52	6018.25	2032.77	3699.73	2644.19	1	1	1	1.10417	0.964464	0.614752	0	0	0	-0.701924	-0.0522007	0.142968	-0.203719	0.508725	0.293517
ZN729_HUMAN	ZNF729	Zinc finger protein 729	19483.8	19730	19542.9	12818.7	21555.6	8945.66	15448.5	14967.2	22637.4	20592.1	23266.8	15988.1	1	1	1	1.00303	0.716682	1.0278	0	0	0	0.0395645	-0.480596	0.00436949	-0.145554	0.477219	0.321283
GOG8C_HUMAN	GOLGA8CP	Golgin subfamily A member 8C	2994.21		3236.06		6325.94		2334.01		3769.22	4039.33	5769.76	3137.04	1	1	1	1.08077	0.368959	1.53076	0	0	0	0.614245	-1.43847	0.112063	-0.237387	0.737799	0.132062
ZSWM8_HUMAN	ZSWIM8	Zinc finger SWIM domain-containing protein 8	9647.06	8997.05	7051.44	8225.39	7177.73	7885.1	9220.23	8387.39	8061.02	8826.02	9814.05	6420.3	1	1	1	0.730942	1.28456	1.21747	0	0	0	0.283886	0.361275	-0.452171	0.06433	0.827157	0.082412
TBKB1_HUMAN	TBKBP1	TANK-binding kinase 1-binding protein 1	7952.04	6596.4	6450.16	6931.91	10094.1	10046.1	10112.8	8791.35	7232.19	8285.34	9339	8349.99	1	1	1	0.811133	1.00185	1.29131	0	0	0	0.368835	0.00267022	-0.30199	0.0231719	0.915807	0.038196
P121C_HUMAN	POM121C	Nuclear envelope pore membrane protein POM 121C	79233.9	96843.9	96702.8	107888	85587.2	86384.1	95551.3	115037	98978.1	100558	100046	93399.9	1	1	1	1.22047	1.11642	1.01079	0	0	0	0.0154822	0.15888	0.28744	0.153934	0.189087	0.723338
WASH1_HUMAN	WASHC1	WASH complex subunit 1	22806.2	33913	40292.1	33944.3	39172.2	32632.1	32478.4	33708.8	30896.5	36077.8	27986.4	35674.1	1	1	1	1.76672	0.829119	0.905811	0	0	0	-0.142717	-0.27035	0.821071	0.136001	0.731136	0.136002
HIG1C_HUMAN	HIGD1C	HIG1 domain family member 1C	5765.72	2350.82	4085.09	4202.83	9814.12		10242.3	22049	5741.53	3409.05	2826.23	6305.21	1	1	1	0.708513	1.04363	0.492243	0	0	0	-1.02256	0.0616089	-0.497133	-0.486027	0.260693	0.583871
RUXGL_HUMAN;RUXG_HUMAN	SNRPG;SNRPGP15	Putative small nuclear ribonucleoprotein G-like protein 15	507117	1059570	1051120	814522	783686	520554	645586	847827	1093690	1330020	761087	980742	1	1	1	2.07274	0.823781	0.695889	0	0	0	-0.523071	-0.279666	1.05154	0.0829333	0.881019	0.0550148
WASH4_HUMAN	WASH4P	Putative WAS protein family homolog 4	104429	80128	95126	85824.3	79617.4	87289.6	81402.4	78312.9	92422.1	86313.7	74263.2	81371.5	1	1	1	0.910916	1.02242	0.803522	0	0	0	-0.31559	0.0319876	-0.134611	-0.139405	0.299291	0.523907
NUD19_HUMAN	NUDT19	Acyl-coenzyme A diphosphatase NUDT19	35141.1	45438.4	38458.6	47904.9	36091.8	35126.6	38983.5	45610.3	37107.7	47050.9	35857.1	40238.1	1	1	1	1.09441	1.08012	0.966298	0	0	0	-0.0494598	0.111193	0.130147	0.0639599	0.378261	0.422209
MI4GD_HUMAN	MIF4GD	MIF4G domain-containing protein	19856.4	18213.9	23788.3	17411.7	25231	23375	18995.5	14617.7	21313.3	26246.9	20084.6	16908.2	1	1	1	1.19802	0.752864	0.942351	0	0	0	-0.0856643	-0.40954	0.260648	-0.0781853	0.725284	0.139492
FR1L4_HUMAN	FER1L4	Fer-1-like protein 4	38080.8	56344.6	51167.5	48650	19601.8		46175.7	63491.8	35837.6	53722.3	32850.9	42131.1	1	1	1	1.34366	2.35569	0.91666	0	0	0	-0.125541	1.23615	0.426164	0.512257	0.324541	0.48873
MYO1G_HUMAN	MYO1G	Unconventional myosin-Ig	29790.5	19675.8	25085.4	19102.9	26648.6	28727.2	27276.5	25979.5	26233.1	26148.5	31344.1	26396.5	1	1	1	0.84206	1.02356	1.19483	0	0	0	0.256806	0.0335988	-0.248004	0.0141333	0.931733	0.0307086
GPHRA_HUMAN;GPHRB_HUMAN	GPR89A;GPR89B	Golgi pH regulator A	21897.4	27464.7	28198.7	26932.9	21328.5	17534.2	19777.4	20606.2	24582.5	26590.6	22586.4	25438.7	1	1	1	1.28776	0.927276	0.9188	0	0	0	-0.122177	-0.10893	0.364869	0.0445873	0.806884	0.0931887
PP13G_HUMAN	PPP1R3G	Protein phosphatase 1 regulatory subunit 3G	21355.9	21478.8	24407.6	24128.1	24295.3	22805.7	22688.9	22336.6	13908	21372.8	16539.3	23391.7	1	1	1	1.1429	0.93388	1.18919	0	0	0	0.249983	-0.0986906	0.192696	0.114663	0.399452	0.398535
WASH2_HUMAN;WASH3_HUMAN	WASH2P;WASH3P	Putative WAS protein family homolog 3	34068.2	56880.1	62266.8	51763.1	50554.3	40075.2	47063.5	52478.4	56858.2	52403.9	49557.3	51014.1	1	1	1	1.82771	0.930949	0.871595	0	0	0	-0.198271	-0.103225	0.870037	0.189514	0.634588	0.197508
MCRI1_HUMAN	MCRIP1	Mapk-regulated corepressor-interacting protein 1	54979.2	53999.5	49201.3	36533.1	54815.7	61863.2	46946.1	29211.5	49951.8	54423.5	47802.8	55134.7	1	1	1	0.894908	0.856435	0.956979	0	0	0	-0.0634415	-0.223584	-0.160189	-0.149072	0.0852679	1.06921
NACAM_HUMAN	NACA	Nascent polypeptide-associated complex subunit alpha, muscle-specific form	787553	635112	812846	661544	646913	684623	663879	698440	717023	741768	690622	763473	1	1	1	1.03212	1.02623	0.96318	0	0	0	-0.0541231	0.0373486	0.045605	0.00961018	0.791999	0.101275
CK098_HUMAN	C11orf98	Uncharacterized protein C11orf98	117349	125021	87593.9	119976	115599	131324	108696	109509	115208	121760	118357	128613	1	1	1	0.746439	0.940285	1.02733	0	0	0	0.0389041	-0.0888301	-0.421903	-0.157276	0.370738	0.430933
CC080_HUMAN	C3orf80	Uncharacterized membrane protein C3orf80	10549.8	9327.42	10855.8	5710.73	12570.2	5708.18	4949.31	4940.86	9397.81	6336.07	5731.92	6864.44	1	1	1	1.02901	0.393734	0.609921	0	0	0	-0.713306	-1.34471	0.0412504	-0.672255	0.235341	0.628302
GOG8N_HUMAN;GOG8O_HUMAN;GOG8Q_HUMAN;GOG8R_HUMAN	GOLGA8N;GOLGA8O;GOLGA8Q;GOLGA8R	Golgin subfamily A member 8O	26189.4	14442.5	27415.9	12433	26903.1	20388.5	18991.4	10889.4	26579.3	17729.7	25504	14055.1	1	1	1	1.04683	0.705919	0.959544	0	0	0	-0.0595796	-0.502426	0.0660298	-0.165325	0.438787	0.357747
S35U4_HUMAN	SLC35A4	SLC35A4 upstream open reading frame protein	284472	280642	329689	238691	208812	294363	211094	172109	315435	293694	286794	281863	1	1	1	1.15895	1.01093	0.909202	0	0	0	-0.137328	0.0156809	0.212819	0.0303907	0.792571	0.100962
ASURF_HUMAN	ASDURF	ASNSD1 upstream open reading frame protein	29020.6	31580.7	29434.3	21411.6	18141.2	16183.2	27439.7	21511.3	30987.7	22070.6	26707.9	24772	1	1	1	1.01426	1.51256	0.861887	0	0	0	-0.214429	0.596995	0.020421	0.134329	0.633406	0.198318
DNS2A_HUMAN	DNASE2	Deoxyribonuclease-2-alpha	562173	520939	567751	356227	382342	407977	428136	298078	587167	710961	420296	536154	1	1	1	1.00992	1.11977	0.715803	0	0	0	-0.482365	0.163205	0.0142442	-0.101639	0.654429	0.184138
ADAS_HUMAN	AGPS	Alkyldihydroxyacetonephosphate synthase, peroxisomal	107775	125790	115564	127775	106915	100247	120436	116343	130800	117154	120060	117164	1	1	1	1.07227	1.12646	0.91789	0	0	0	-0.123607	0.171802	0.100669	0.0496216	0.633283	0.198402
KIF2A_HUMAN	KIF2A	Kinesin-like protein KIF2A	101563	82857.3	94732.7	85802.7	93869.2	85398.8	99145.5	104079	93876.1	89484.2	98553.7	102664	1	1	1	0.932748	1.05621	1.04983	0	0	0	0.0701521	0.0788954	-0.100441	0.0162024	0.807415	0.092903
KITM_HUMAN	TK2	Thymidine kinase 2, mitochondrial	13181.2	8702.5	11102.1	11090.7	12012.9	15395.7	11405.9	18312.3	13189.7	14733.3	11498.7	12222.6	1	1	1	0.842268	0.949471	0.871794	0	0	0	-0.197941	-0.0748042	-0.247649	-0.173465	0.0776386	1.10992
DX39A_HUMAN	DDX39A	ATP-dependent RNA helicase DDX39A	153244	181333	176974	171264	168604	132982	179846	204897	207985	199368	197706	192277	1	1	1	1.15485	1.06668	0.950578	0	0	0	-0.0731228	0.0931233	0.207707	0.0759024	0.450122	0.34667
PDLI1_HUMAN	PDLIM1	PDZ and LIM domain protein 1	152296	139126	176709	138173	147748	136039	162047	138720	170742	177510	160682	168072	1	1	1	1.1603	1.09678	0.941081	0	0	0	-0.0876097	0.133274	0.214497	0.0867205	0.438057	0.358469
BACH_HUMAN	ACOT7	Cytosolic acyl coenzyme A thioester hydrolase	194353	177329	186792	189294	191866	179954	190041	179508	197038	188360	184353	179842	1	1	1	0.961097	0.990488	0.935622	0	0	0	-0.096003	-0.0137884	-0.0572467	-0.0556794	0.143694	0.84256
MYO1C_HUMAN	MYO1C	Unconventional myosin-Ic	48131.6	74131.4	50986.1	82316.6	58768.4	75223.4	60399.9	87545	50121.7	75095.3	53365.3	73639.7	1	1	1	1.05931	1.02776	1.06471	0	0	0	0.0904666	0.0395055	0.0831196	0.0710306	0.0466556	1.3311
MYO1F_HUMAN	MYO1F	Unconventional myosin-If	168076	156133	160021	156452	156385	165769	150449	171218	169104	166454	160138	171546	1	1	1	0.952075	0.962042	0.946979	0	0	0	-0.0785951	-0.0558276	-0.0708525	-0.0684251	0.00940632	2.02658
SNP23_HUMAN	SNAP23	Synaptosomal-associated protein 23	152568	187181	194142	172754	183036	204608	191057	140368	185176	221294	185388	218684	1	1	1	1.27249	1.04382	1.00114	0	0	0	0.00165073	0.0618757	0.34766	0.137062	0.327725	0.484491
HAX1_HUMAN	HAX1	HCLS1-associated protein X-1	53737.5	68086.2	67538.8	68264.5	56032.2	55429.8	63337.6	48048.2	62209.3	65526.5	51820.8	81258.3	1	1	1	1.25683	1.13038	0.833007	0	0	0	-0.263599	0.176806	0.329787	0.0809981	0.693494	0.158957
AIP_HUMAN	AIP	AH receptor-interacting protein	307764	309324	328198	258038	301223	306964	306768	272558	283282	274316	271180	235433	1	1	1	1.0664	1.01841	0.957279	0	0	0	-0.0629882	0.0263161	0.092742	0.01869	0.718888	0.143339
GTPB1_HUMAN	GTPBP1	GTP-binding protein 1	66533.4	77984.1	61179.8	89420.2	60945.8	57193.3	71616.6	69211.4	74071	62714.5	77842.2	76390.2	1	1	1	0.919535	1.17509	1.05091	0	0	0	0.0716437	0.232767	-0.121023	0.0611292	0.610677	0.214189
LEG9_HUMAN	LGALS9	Galectin-9	770699	1152690	924915	1059950	724138	719245	711155	696107	1045690	936737	879081	930042	1	1	1	1.2001	0.982071	0.840671	0	0	0	-0.250387	-0.0261006	0.263153	-0.00444486	0.97886	0.00927944
STXB3_HUMAN	STXBP3	Syntaxin-binding protein 3	283172	306659	256303	316032	266913	287819	273608	274112	297779	280194	301930	295937	1	1	1	0.905114	1.02508	1.01394	0	0	0	0.0199721	0.0357408	-0.143828	-0.0293718	0.659806	0.180584
AP4M1_HUMAN	AP4M1	AP-4 complex subunit mu-1	17652	17527	20197.4	12747.9	17409.4	15377.9	19404.2	14168.5	21723.6	16844.1	22790.8	16829.7	1	1	1	1.1442	1.11458	1.04913	0	0	0	0.0691884	0.156502	0.194338	0.14001	0.0634568	1.19752
SMAP_HUMAN	SMAP	Small acidic protein	215165	210373	202404	264402	247567	375738	227936	224732	204114	255891	205439	275473	1	1	1	0.940692	0.920704	1.00649	0	0	0	0.00933495	-0.11919	-0.0882056	-0.0660203	0.230337	0.637637
AP3B1_HUMAN	AP3B1	AP-3 complex subunit beta-1	152241	144850	137967	148618	134958	137416	148691	149840	150477	141461	151544	149657	1	1	1	0.906241	1.10176	1.00709	0	0	0	0.0101937	0.139807	-0.142034	0.00265562	0.976951	0.0101273
LEG8_HUMAN	LGALS8	Galectin-8	53174	61804.8	59706.1	77947.2	50120.2	50567.3	55332.5	46134.5	55222.2	60244.4	71704.2	62962.6	1	1	1	1.12284	1.104	1.29847	0	0	0	0.376809	0.142735	0.167157	0.228901	0.091159	1.0402
NDUS8_HUMAN	NDUFS8	NADH dehydrogenase [ubiquinone] iron-sulfur protein 8, mitochondrial	56369.3	98822.8	95108.9	117309	97996.6	75556.8	72635.2	114550	91902.5	80393.9	91837.4	89042.9	1	1	1	1.68725	0.741201	0.999292	0	0	0	-0.00102231	-0.432063	0.754671	0.107195	0.786491	0.104306
IKBE_HUMAN	NFKBIE	NF-kappa-B inhibitor epsilon	29980.4	22761.2	30132.5	27748.4	29589.8	32505.4	27563	31701.6	24231	23109.9	24864.7	25967.9	1	1	1	1.00507	0.931503	1.02615	0	0	0	0.0372451	-0.102367	0.00730074	-0.0192737	0.694228	0.158498
PSD11_HUMAN	PSMD11	26S proteasome non-ATPase regulatory subunit 11	297237	304318	346550	350184	338169	334572	363576	355850	303237	348482	334025	342926	1	1	1	1.1659	1.07513	1.10153	0	0	0	0.13951	0.104513	0.22145	0.155158	0.0464309	1.33319
PSD12_HUMAN	PSMD12	26S proteasome non-ATPase regulatory subunit 12	204379	169327	164034	204329	198016	206302	211177	210616	199137	187979	223898	204442	1	1	1	0.802597	1.06646	1.12434	0	0	0	0.16908	0.0928357	-0.317252	-0.0184453	0.913953	0.0390761
PSMD9_HUMAN	PSMD9	26S proteasome non-ATPase regulatory subunit 9	111275	118817	136081	101652	95592.6	81670.4	106069	103959	104588	96520.2	86126.9	100739	1	1	1	1.22293	1.10959	0.823487	0	0	0	-0.280182	0.150032	0.290336	0.0533956	0.785157	0.105043
ATOX1_HUMAN	ATOX1	Copper transport protein ATOX1	298128	201268	243441	152671	235307	269436	253554	169478	259846	266707	240749	241309	1	1	1	0.816565	1.07755	0.926506	0	0	0	-0.110127	0.107749	-0.29236	-0.098246	0.485079	0.314187
MEN1_HUMAN	MEN1	Menin	31082.8	31054.4	27919.3	26644.1	27129.6	26999.4	30148.5	30443.8	33703.1	31260.3	28111.5	32728.7	1	1	1	0.898223	1.11128	0.834092	0	0	0	-0.261721	0.152218	-0.154854	-0.0881187	0.551193	0.258696
CBX4_HUMAN	CBX4	E3 SUMO-protein ligase CBX4	7772.92	4782.25	8898.57	7474.8	8463.78	6164.51	10846.5	10398.6	7204.11	9078.56	7217.5	4973.44	1	1	1	1.14482	1.28152	1.00186	0	0	0	0.00267899	0.357856	0.195117	0.185217	0.212942	0.671739
GET1_HUMAN	GET1	Guided entry of tail-anchored proteins factor 1	4942.62	14403.6	3891.23	7595.96	6762.36	4944.83	3662.94	5879.95	7551.37	14240.8	7451.91	13068.1	1	1	1	0.787281	0.541666	0.986829	0	0	0	-0.0191282	-0.884525	-0.34505	-0.416234	0.240826	0.618296
PGRC1_HUMAN	PGRMC1	Membrane-associated progesterone receptor component 1	41290.4	47371.3	45875	38382.7	44014.6	30090.2	45055.2	36321.5	51326	25171.5	38253.7	35163.7	1	1	1	1.11103	1.02364	0.745308	0	0	0	-0.424091	0.0337115	0.151902	-0.0794924	0.695208	0.157885
SPT5H_HUMAN	SUPT5H	Transcription elongation factor SPT5	48816	52534.4	49743.3	60728.6	44888.3	44115	51373.5	55127.7	51773	52595.7	54354.3	54160.9	1	1	1	1.019	1.14447	1.04986	0	0	0	0.0701943	0.194685	0.0271481	0.0973424	0.192232	0.716174
TAF4_HUMAN	TAF4	Transcription initiation factor TFIID subunit 4	24362.2	29838.9	28709.9	24850	33309.1	29294.1	28501.5	26365.1	28158.2	30784.9	26583.1	29884.9	1	1	1	1.17846	0.855667	0.944062	0	0	0	-0.0830458	-0.224879	0.236904	-0.0236735	0.878339	0.0563379
DFFA_HUMAN	DFFA	DNA fragmentation factor subunit alpha	71595.7	58920.7	58096.6	50069.3	41246.6	59397.3	63417.5	61310.1	60372.5	57147.7	66343.1	58235.3	1	1	1	0.811454	1.53752	1.0989	0	0	0	0.136055	0.620606	-0.301419	0.151747	0.626242	0.203258
RFXAP_HUMAN	RFXAP	Regulatory factor X-associated protein	12613.7	12668.2	11500.8	9631.2	9150.15	10765.8	11111.1	7414.77	12163.3	14595.6	14442.7	12879.5	1	1	1	0.911771	1.21431	1.1874	0	0	0	0.247806	0.280134	-0.133257	0.131561	0.426077	0.370512
LFTY2_HUMAN	LEFTY2	Left-right determination factor 2	25723.7	25421.2	25897.2	32569.6	36731.5	39097.8	29701.2	32996.8	29656.8	46379.3	49147.5	42020.5	1	1	1	1.00674	0.808603	1.65721	0	0	0	0.728755	-0.306497	0.00969795	0.143985	0.684573	0.16458
CLIC1_HUMAN	CLIC1	Chloride intracellular channel protein 1	2286390	2850120	3420510	3119830	2649310	1990210	2673590	3068460	2693880	2540230	2487980	2852780	1	1	1	1.49603	1.00916	0.923567	0	0	0	-0.114711	0.0131616	0.58114	0.159864	0.532671	0.273541
EIF3F_HUMAN	EIF3F	Eukaryotic translation initiation factor 3 subunit F	325715	303152	391994	266746	292817	284480	271152	265059	323177	329548	303478	322749	1	1	1	1.20349	0.926012	0.939046	0	0	0	-0.0907326	-0.110898	0.267221	0.0218638	0.875107	0.0579389
WWP2_HUMAN	WWP2	NEDD4-like E3 ubiquitin-protein ligase WWP2	9279.39	9552.76	8351.71	7954.95	8062.25	9887.11	7256.8	7213.26	10038.3	8547.81	6655.04	5947.61	1	1	1	0.900028	0.900096	0.662965	0	0	0	-0.592996	-0.151849	-0.151958	-0.298934	0.179067	0.746984
PK3CD_HUMAN	PIK3CD	Phosphatidylinositol 4,5-bisphosphate 3-kinase catalytic subunit delta isoform	65792.7	46770.6	51434.7	46488	50464.5	45605.2	48380.4	51171.3	62037.7	51568.4	55978.1	46046.1	1	1	1	0.781769	0.958702	0.902324	0	0	0	-0.148283	-0.0608462	-0.355186	-0.188105	0.163901	0.785418
ODPX_HUMAN	PDHX	Pyruvate dehydrogenase protein X component, mitochondrial	61703.9	74967.5	69841.2	76300.8	70972	75332.9	74877.4	78979.2	65352.8	73507.9	70374	78762.9	1	1	1	1.13188	1.05503	1.07683	0	0	0	0.106793	0.0772804	0.178717	0.12093	0.0568124	1.24556
QSOX1_HUMAN	QSOX1	Sulfhydryl oxidase 1	25015.3	16641.9	24825.1	19757.3	24036.1	19791.8	22281.2	18441.2	21339	18168.5	27389.2	22590.8	1	1	1	0.992397	0.926989	1.28353	0	0	0	0.360115	-0.109376	-0.0110112	0.0799091	0.632405	0.199005
DCTN6_HUMAN	DCTN6	Dynactin subunit 6	22621.9	33609.3	32513.7	21593.1	32360.3	18881	26523.3	26508.1	26151.6	26155.5	28646.8	32813.7	1	1	1	1.43727	0.819625	1.09541	0	0	0	0.131475	-0.286965	0.523328	0.122613	0.652506	0.185415
ACATN_HUMAN	SLC33A1	Acetyl-coenzyme A transporter 1	45922.7	38828.5	41241.1	54110.9	43007.2	37329.9	44195.1	37471	48962.5	53205.3	57651.4	51462.1	1	1	1	0.898055	1.02762	1.17746	0	0	0	0.235678	0.0393082	-0.155125	0.039954	0.757077	0.12086
IPO5_HUMAN	IPO5	Importin-5	186125	188937	217187	182136	200691	150379	195514	177841	197386	177350	183688	176323	1	1	1	1.16689	0.974204	0.930603	0	0	0	-0.103762	-0.037704	0.222666	0.0270665	0.81137	0.090781
RPOM_HUMAN	POLRMT	DNA-directed RNA polymerase, mitochondrial	5618.72	6402.99	4878.69	8864.47	6992.66	8358.56	6710.72	9666.16	5495.1	7416.45	9627.54	7739.5	1	1	1	0.868292	0.959681	1.75202	0	0	0	0.809021	-0.0593738	-0.203748	0.181967	0.623173	0.205391
EF2K_HUMAN	EEF2K	Eukaryotic elongation factor 2 kinase	31255.9	29024.1	26427.2	20961.7	30818.5	32937.5	26562.4	24457.5	28402.1	24336.8	27077.4	22824.7	1	1	1	0.845511	0.861898	0.953359	0	0	0	-0.0689084	-0.214411	-0.242105	-0.175141	0.0825774	1.08314
SAP18_HUMAN	SAP18	Histone deacetylase complex subunit SAP18	194144	208583	210332	230286	204247	183172	202970	258100	221532	197831	205841	223343	1	1	1	1.08338	0.993748	0.929171	0	0	0	-0.105985	-0.00904838	0.115541	0.000169372	0.998132	0.000812003
DNM1L_HUMAN	DNM1L	Dynamin-1-like protein	285173	293665	313734	299097	326195	340172	343991	317125	320627	339905	335385	314996	1	1	1	1.10015	1.05456	1.04603	0	0	0	0.0649222	0.0766362	0.137704	0.0930876	0.0540338	1.26733
RTCA_HUMAN	RTCA	RNA 3'-terminal phosphate cyclase	200290	243802	205641	232660	232952	169615	214190	258105	230027	254191	202025	244020	1	1	1	1.02672	0.91946	0.878266	0	0	0	-0.187269	-0.121142	0.0380375	-0.0901245	0.310074	0.508535
P3C2A_HUMAN	PIK3C2A	Phosphatidylinositol 4-phosphate 3-kinase C2 domain-containing subunit alpha	15731	14702.4	15145.5	14864.1	13950.3	17594.9	17136.6	16220.9	17330.3	16056.5	17132.4	14685.7	1	1	1	0.96278	1.2284	0.988581	0	0	0	-0.0165694	0.296785	-0.0547212	0.0751647	0.569255	0.244693
LST1_HUMAN	LST1	Leukocyte-specific transcript 1 protein	18377.2	16645.4	15223.1	15118	16144.2	22448.6	20439.9	19597.1	19281.6	20808.8	14117.8	16296.3	1	1	1	0.828369	1.26608	0.73219	0	0	0	-0.449709	0.340372	-0.271655	-0.126997	0.648622	0.188008
IFRD1_HUMAN	IFRD1	Interferon-related developmental regulator 1	2556.36		3628.78	5647.31	2719.99		8221.84	8479.36	3013.99	2977.71	4292.5	3026.13	1	1	1	1.41951	3.02275	1.42419	0	0	0	0.510144	1.59586	0.505394	0.870466	0.138454	0.858695
P85B_HUMAN	PIK3R2	Phosphatidylinositol 3-kinase regulatory subunit beta	28705.6	27707.6	20442.2	26271.8	35870	39049.7	29650.6	23161.9	29167.9	30440.8	28337.6	18857.3	1	1	1	0.712133	0.826613	0.971534	0	0	0	-0.0416639	-0.274716	-0.489782	-0.268721	0.173449	0.760828
GOLI4_HUMAN	GOLIM4	Golgi integral membrane protein 4	141074	125831	160943	134573	141678	156408	151680	127425	145681	147421	161416	143108	1	1	1	1.14084	1.0706	1.10801	0	0	0	0.147971	0.0984151	0.190098	0.145495	0.0315991	1.50032
MANBA_HUMAN	MANBA	Beta-mannosidase	36974.3	28026.4	23906.8	19292.4	26139.2	30631.4	23109.5	22446.7	33510.8	33296.7	27269.5	27258.4	1	1	1	0.646579	0.884094	0.813753	0	0	0	-0.297338	-0.177729	-0.629102	-0.368056	0.112337	0.949478
AGRIN_HUMAN	AGRN	Agrin	28598.7	72419.7	42470	77712.3	37572.9	44780.5	39781.3	52015.8	41752.2	48358.6	42880.2	49006.9	1	1	1	1.48503	1.05878	1.02702	0	0	0	0.0384594	0.082398	0.570495	0.230451	0.309062	0.509955
EXOC5_HUMAN	EXOC5	Exocyst complex component 5	37246	26843.5	31157.8	30010.1	34044.2	30476.3	38549.4	29775.1	38633.4	29930.9	34891.3	31015.1	1	1	1	0.836541	1.13233	0.903138	0	0	0	-0.146981	0.179299	-0.257492	-0.075058	0.624794	0.204263
BT3A3_HUMAN	BTN3A3	Butyrophilin subfamily 3 member A3	11883.1	21181.7	13073.5	21732.7	11110.7	14732.8	12459.1	6357.91	13214.2	16966.6	15055.1	11289.8	1	1	1	1.10018	1.12136	1.13931	0	0	0	0.188163	0.16525	0.137734	0.163716	0.00783565	2.10593
HMGN4_HUMAN	HMGN4	High mobility group nucleosome-binding domain-containing protein 4	15938.2	21192.8	25416.9	28300.5	20553.3	18247.9	14328.9	16531.9	20656	29108.8	19114.9	26353.5	1	1	1	1.59472	0.697158	0.925392	0	0	0	-0.111863	-0.520442	0.673299	0.0136646	0.972425	0.0121438
NDUA4_HUMAN	NDUFA4	Cytochrome c oxidase subunit NDUFA4	243286	386993	351472	335916	213706	196326	224987	283276	360760	257651	153790	217463	1	1	1	1.44469	1.05279	0.426294	0	0	0	-1.23008	0.0742142	0.530756	-0.208369	0.731019	0.136071
PSDE_HUMAN	PSMD14	26S proteasome non-ATPase regulatory subunit 14	165296	147279	148648	145516	103116	141685	144932	159860	153051	116089	120376	100811	1	1	1	0.899284	1.40552	0.786509	0	0	0	-0.346465	0.491108	-0.153152	-0.00283616	0.99208	0.00345344
ZN593_HUMAN	ZNF593	Zinc finger protein 593	8595.38	19893.9	11843.4	13127.7	13686.3	17051.1	14570	11627.1	18598.1	16532	12924.4	15535.1	1	1	1	1.37788	1.06457	0.694931	0	0	0	-0.525058	0.0902684	0.46245	0.00922015	0.977363	0.00994407
BIN1_HUMAN	BIN1	Myc box-dependent-interacting protein 1	75793.6	75878.6	65596.5	60206.4	69051.8	76071.7	53811.5	65097.9	64910.9	72152.6	58431.9	63331.2	1	1	1	0.865462	0.779292	0.900186	0	0	0	-0.151705	-0.359764	-0.208457	-0.239975	0.0609016	1.21537
IMA4_HUMAN	KPNA3	Importin subunit alpha-4	235865	195396	197136	243166	219578	189792	202430	207476	202103	251325	242124	219788	1	1	1	0.8358	0.921905	1.19802	0	0	0	0.260655	-0.11731	-0.25877	-0.038475	0.827163	0.0824087
STK25_HUMAN	STK25	Serine/threonine-protein kinase 25	49265	38015.4	43817.2	44824	45632.2	24896.2	41723.5	42337	47886	18414.9	22517.9	19057.8	1	1	1	0.889418	0.914343	0.47024	0	0	0	-1.08853	-0.129192	-0.169066	-0.462263	0.278118	0.555772
KRIT1_HUMAN	KRIT1	Krev interaction trapped protein 1	21834	13559.8	20911.8	12168.2	20274.1	26229.7	22630.4	18145.5	19397.8	17895.7	13885.1	16841.9	1	1	1	0.957763	1.11622	0.715808	0	0	0	-0.482355	0.158624	-0.0622592	-0.128663	0.564378	0.24843
VMA5A_HUMAN	VWA5A	von Willebrand factor A domain-containing protein 5A	25147.2	25147.5	20082.3	31851.3	20291.1	33242.5	20294.6	27190.1	16557.5	27330.8	20382.5	28457.2	1	1	1	0.79859	1.00017	1.23101	0	0	0	0.299846	0.000248828	-0.324473	-0.00812609	0.968142	0.0140608
PESC_HUMAN	PES1	Pescadillo homolog	140216	160361	159268	173366	135133	118027	146855	151836	165235	165153	163082	153910	1	1	1	1.13588	1.08674	0.98697	0	0	0	-0.0189218	0.120012	0.183805	0.0949653	0.253463	0.596086
SDCB1_HUMAN	SDCBP	Syntenin-1	637728	570416	523820	536946	731436	882652	672911	707029	607220	583684	718643	591842	1	1	1	0.821385	0.919986	1.1835	0	0	0	0.243056	-0.120316	-0.28387	-0.05371	0.763045	0.11745
PITM1_HUMAN	PITPNM1	Membrane-associated phosphatidylinositol transfer protein 1	21513.6	27042.6	23666.3	22148.4	20131	24228.5	25144	21146.9	23051.4	20700.8	20087.7	17781.1	1	1	1	1.10006	1.24902	0.871431	0	0	0	-0.198542	0.320795	0.137585	0.0866129	0.626421	0.203133
MPP10_HUMAN	MPHOSPH10	U3 small nucleolar ribonucleoprotein protein MPP10	17420	22762.6	22062	24666.2	18975.3	16066.8	24203.3	24639.1	21114.2	18457.7	20013.5	21971.8	1	1	1	1.26648	1.27552	0.947869	0	0	0	-0.0772401	0.351081	0.340819	0.204887	0.283604	0.547288
NOP56_HUMAN	NOP56	Nucleolar protein 56	132329	185850	178638	180388	154557	145950	159509	170230	165407	182756	159680	173425	1	1	1	1.34995	1.03204	0.965376	0	0	0	-0.0508367	0.0454988	0.43291	0.142524	0.43672	0.359797
DDX3X_HUMAN	DDX3X	ATP-dependent RNA helicase DDX3X	361582	340255	388989	353025	368870	342818	400863	410827	371346	351560	379514	372658	1	1	1	1.0758	1.08673	1.022	0	0	0	0.0313891	0.119997	0.105406	0.0855975	0.089166	1.0498
RNT2_HUMAN	RNASET2	Ribonuclease T2	1191410	1283340	943454	734446	910792	1172800	696116	492645	1109740	1268980	985121	1041830	1	1	1	0.79188	0.764297	0.887704	0	0	0	-0.171849	-0.387794	-0.336646	-0.298763	0.0444118	1.3525
PODXL_HUMAN	PODXL	Podocalyxin	51515.9	50548.6	47209.4	43037.5	51183.3	25010.3	32521.5	39005.5	38837.6	29071.8	18120.2	16235.2	1	1	1	0.916404	0.635393	0.466563	0	0	0	-1.09986	-0.654279	-0.125944	-0.626693	0.155894	0.80717
PIR_HUMAN	PIR	Pirin	51154	48122.9	56574.8	48066.4	62083.6	57297.9	52436.3	45939.1	51650.8	54330.6	51642.6	52526.5	1	1	1	1.10597	0.844608	0.999841	0	0	0	-0.000229058	-0.243646	0.145313	-0.0328543	0.799409	0.0972307
IMA3_HUMAN	KPNA4	Importin subunit alpha-3	130713	161803	142070	118012	151264	141787	170410	150485	122668	132336	148378	148187	1	1	1	1.08689	1.12657	1.20959	0	0	0	0.274518	0.171941	0.120199	0.188886	0.0530874	1.27501
PPP6_HUMAN	PPP6C	Serine/threonine-protein phosphatase 6 catalytic subunit	134804	63499.7	70248.8	89556.3	106424	102590	100627	87571.6	102070	89673.3	137347	117996	1	1	1	0.521118	0.945529	1.34562	0	0	0	0.428267	-0.0808061	-0.940318	-0.197619	0.669737	0.174095
EST2_HUMAN	CES2	Cocaine esterase	11147	12096.7	13658.6	17488.1	14014	10965.8	15170.1	12652	12562.6	14308.9	12481.4	14060.2	1	1	1	1.22532	1.0825	0.993536	0	0	0	-0.00935531	0.114362	0.293154	0.13272	0.269788	0.568977
MA2B1_HUMAN	MAN2B1	Lysosomal alpha-mannosidase	424762	511379	496386	403057	440137	491595	402447	350622	453409	617727	387859	558406	1	1	1	1.16862	0.914368	0.855429	0	0	0	-0.225281	-0.129154	0.224808	-0.043209	0.782105	0.106735
F16P2_HUMAN	FBP2	Fructose-1,6-bisphosphatase isozyme 2	126486	112945	104420	106943	117576	157824	117343	133829	141237	166901	143972	178690	1	1	1	0.825546	0.998018	1.01936	0	0	0	0.0276702	-0.00286182	-0.27658	-0.0839238	0.477075	0.321414
PDXK_HUMAN	PDXK	Pyridoxal kinase	125750	104894	97161.3	130374	106930	111995	127774	128422	117322	103660	129524	128691	1	1	1	0.772654	1.19493	1.104	0	0	0	0.142746	0.256928	-0.372105	0.0091896	0.966433	0.0148282
SH2B2_HUMAN	SH2B2	SH2B adapter protein 2	29653.7	18495.4	23029.6	24709.7	17775.9	20734.1	24186.9	17624	26667.9	31107.3	24773.2	24921.7	1	1	1	0.776618	1.36066	0.928952	0	0	0	-0.106324	0.444303	-0.364723	-0.0089145	0.973587	0.0116251
ARI1A_HUMAN	ARID1A	AT-rich interactive domain-containing protein 1A	53735.2	50072.1	55914.2	50122.8	51001.3	46780.4	56729.2	50905.6	58352.7	48155.7	51329.1	45653.8	1	1	1	1.04055	1.11231	0.879635	0	0	0	-0.185022	0.153557	0.0573473	0.00862744	0.939547	0.0270813
DHSD_HUMAN	SDHD	Succinate dehydrogenase [ubiquinone] cytochrome b small subunit, mitochondrial	33178.5	21244	29512	38981.4	39530.7	63654.2	32648.9	37849.2	31843	46068.9	32017.2	30576.8	1	1	1	0.889492	0.825913	1.00547	0	0	0	0.00787088	-0.275939	-0.168947	-0.145672	0.220414	0.656762
C2C2L_HUMAN	C2CD2L	Phospholipid transfer protein C2CD2L	28268.5	37603.9	29162.5	31616	31011.2	31334.8	27220.5	30833.9	33482	30668.1	22941.2	32618.3	1	1	1	1.03163	0.877764	0.68518	0	0	0	-0.545445	-0.188096	0.0449191	-0.229541	0.312999	0.504457
NEMP1_HUMAN	NEMP1	Nuclear envelope integral membrane protein 1	52420.2	54442.5	66725.8	29906.1	43175.2	22555.7	49000.6	37635.1	64511.8	45307.4	71391.4	44665.3	1	1	1	1.2729	1.13492	1.10664	0	0	0	0.146187	0.182597	0.348122	0.225635	0.0681772	1.16636
FCHO1_HUMAN	FCHO1	F-BAR domain only protein 1	14211	6416.96	12202.2	5585	13864.2	11619.8	10758.6	8575.54	10995.8	8022.44	10706.5	10152.3	1	1	1	0.858645	0.775999	0.97369	0	0	0	-0.0384656	-0.365874	-0.219867	-0.208069	0.159126	0.798259
TXND9_HUMAN	TXNDC9	Thioredoxin domain-containing protein 9	91013.6	77011.5	83266.5	94920.4	110120	119975	96041	91899.5	93753.8	80433.7	90254.9	96410	1	1	1	0.91488	0.872149	0.96268	0	0	0	-0.0548719	-0.197354	-0.128346	-0.126857	0.0910294	1.04082
TRAD1_HUMAN	TRAFD1	TRAF-type zinc finger domain-containing protein 1	24082.5	41635.8	35672	37203.6	26486.6	31785.3	28263.2	24074.3	32711.1	32351.6	32209.7	32478.4	1	1	1	1.48124	1.06708	0.984672	0	0	0	-0.0222851	0.0936622	0.566807	0.212728	0.359124	0.444755
COX7R_HUMAN	COX7A2L	Cytochrome c oxidase subunit 7A-related protein, mitochondrial	75325.4	102701	85652	103267	101815	95881.8	87539.3	67208.6	92649.8	123951	81189.1	131651	1	1	1	1.13709	0.859788	0.876301	0	0	0	-0.190502	-0.217947	0.185351	-0.0743662	0.625264	0.203937
ACPM_HUMAN	NDUFAB1	Acyl carrier protein, mitochondrial	197228	177819	153473	196494	136439	153957	200600	198364	201371	191507	220221	222762	1	1	1	0.77815	1.47025	1.09361	0	0	0	0.129096	0.556066	-0.36188	0.107761	0.723851	0.140351
UBFD1_HUMAN	UBFD1	Ubiquitin domain-containing protein UBFD1	136317	154911	132028	151582	187614	190052	148859	198559	114608	147201	134596	148984	1	1	1	0.968537	0.793432	1.1744	0	0	0	0.231928	-0.333821	-0.0461216	-0.0493383	0.791106	0.101765
C56D2_HUMAN	CYB561D2	Transmembrane reductase CYB561D2	22785.2	24966.9	22554.1	28201	8210.62	8586.65	19989	22317.7	24256.9	26637.8	24881.2	22249.9	1	1	1	0.989857	2.43453	1.02574	0	0	0	0.0366609	1.28364	-0.0147073	0.435199	0.413053	0.383994
CTRO_HUMAN	CIT	Citron Rho-interacting kinase	7971.14	4127.59	6452.01	4137.57	3122.86		4358.5		7572.09	6822.9	6078.4	3631.92	1	1	1	0.809421	1.39568	0.802737	0	0	0	-0.317	0.480964	-0.305037	-0.0470245	0.875043	0.0579706
COPE_HUMAN	COPE	Coatomer subunit epsilon	84164.9	75356	94368.9	80111.5	96334.7	87928	90519.1	93233.1	71373.8	79778.6	91686.7	87654.3	1	1	1	1.12124	0.939631	1.2846	0	0	0	0.361318	-0.0898333	0.165093	0.145526	0.381117	0.418942
RFXK_HUMAN	RFXANK	DNA-binding protein RFXANK	7942.12	7238.88	8121.68	9973.42	8851.56	5868.26	9589.87	10457.4	6512.94	7813.29	8693.58	9299.22	1	1	1	1.02261	1.08341	1.33482	0	0	0	0.416641	0.11558	0.032254	0.188158	0.248346	0.604942
IF1AY_HUMAN	EIF1AY	Eukaryotic translation initiation factor 1A, Y-chromosomal	342360	297324	389967	338257	351095	323670	360748	325132	340511	298722	335932	304766	1	1	1	1.13906	1.02749	0.986553	0	0	0	-0.0195322	0.0391299	0.187838	0.0691452	0.379022	0.421336
UTY_HUMAN	UTY	Histone demethylase UTY	10454.6	4655.44	8548.78	5341.28	5484.01		6218.69		8710.68	4900.3	10123.2		1	1	1	0.817705	1.13397	1.16216	0	0	0	0.216808	0.181379	-0.290347	0.0359467	0.846352	0.0724488
AP3D1_HUMAN	AP3D1	AP-3 complex subunit delta-1	99319.5	84382.5	80179.9	90705.6	99937.1	97685.9	95815.1	107263	88306.8	85647.5	97538.5	88069.1	1	1	1	0.807293	0.958754	1.10454	0	0	0	0.143447	-0.0607673	-0.308836	-0.0753855	0.622521	0.205846
CCS_HUMAN	CCS	Copper chaperone for superoxide dismutase	39776.7	67399.2	64830.7	56491.1	23419.6	36985.8	54365	52560.8	64911.8	60536.9	39274.3	55382.4	1	1	1	1.62987	2.32135	0.605041	0	0	0	-0.724895	1.21496	0.704754	0.398273	0.563563	0.249057
CHD1_HUMAN	CHD1	Chromodomain-helicase-DNA-binding protein 1	14259.1	14221.1	19221.7	12842.3	30000	16095	24392.1	25504.1	18933.5	27511.3	22573.9	24364.2	1	1	1	1.34803	0.81307	1.19227	0	0	0	0.253715	-0.298549	0.430853	0.128673	0.617298	0.209505
CHD2_HUMAN	CHD2	Chromodomain-helicase-DNA-binding protein 2	42493	36328	38935.3	41926.5	41708.9	35119.2	42356	43907.1	40951.5	40728.1	46445.2	38375.1	1	1	1	0.916276	1.01551	1.13415	0	0	0	0.181613	0.0222111	-0.126146	0.0258926	0.798201	0.0978876
GOSR2_HUMAN	GOSR2	Golgi SNAP receptor complex member 2	30451.8	32233.7	30498.8	37064	35839.7	39046.7	36135	35645.3	27417.3	37344.1	45465.5	41494.6	1	1	1	1.00154	1.00824	1.65828	0	0	0	0.729686	0.0118383	0.00222497	0.247916	0.411603	0.385522
TOR1A_HUMAN	TOR1A	Torsin-1A	29641.5	36790	41893.4	34946.7	33866.9	24162.2	35342.9	27378.1	35443.4	27245.1	33851.1	29524.4	1	1	1	1.41334	1.04358	0.955075	0	0	0	-0.0663143	0.0615445	0.499105	0.164778	0.437337	0.359184
TOR1B_HUMAN	TOR1B	Torsin-1B	28772.4	68175	40787.2	71209.5	26257.4	26277.5	30631	37114	32295.6	41988.7	38062.5	50918.9	1	1	1	1.41758	1.16657	1.17857	0	0	0	0.237033	0.222268	0.503431	0.320911	0.0723607	1.1405
STX16_HUMAN	STX16	Syntaxin-16	36339.8	30781.8	29980.8	32595.3	30670.2	31386.5	28267.6	31197.2	30274.9	31863	38864	32736.5	1	1	1	0.825013	0.921663	1.2837	0	0	0	0.360312	-0.117688	-0.277512	-0.0116292	0.957123	0.0190321
ADA10_HUMAN	ADAM10	Disintegrin and metalloproteinase domain-containing protein 10	147401	136727	141689	104218	100780	94497.9	104554	127008	142972	122007	113479	117845	1	1	1	0.961249	1.03745	0.793715	0	0	0	-0.333307	0.0530389	-0.0570186	-0.112429	0.431078	0.365444
ABCD4_HUMAN	ABCD4	Lysosomal cobalamin transporter ABCD4	11121	6803.24	7721.39	5443.8	8392.08	8414.96	8530.35	5828.85	9316.51	10290	9916.58	7393.46	1	1	1	0.694307	1.01648	1.06441	0	0	0	0.090053	0.0235765	-0.526354	-0.137575	0.554206	0.256329
EI24_HUMAN	EI24	Etoposide-induced protein 2.4 homolog	137364	150284	131830	129410	124931	131142	137731	139583	143940	144694	149177	134753	1	1	1	0.959713	1.10246	1.03638	0	0	0	0.0515576	0.140722	-0.0593252	0.044318	0.523767	0.280862
P5I11_HUMAN	TP53I11	Tumor protein p53-inducible protein 11	37763.8	36862.7	38767.6	36727.2	33017.4	32441.4	39473.5	28258.8	42448.3	31051.5	35113.1	24411.5	1	1	1	1.02658	1.19554	0.827197	0	0	0	-0.273697	0.257658	0.0378475	0.00726933	0.966673	0.0147204
KMT2D_HUMAN	KMT2D	Histone-lysine N-methyltransferase 2D	30233.3	29364.1	27400.9	27314.3	31161.7	33799.3	24117.4	28004.2	20833.1	26018.1	27730	22982.8	1	1	1	0.906315	0.773944	1.33105	0	0	0	0.41257	-0.3697	-0.141915	-0.0330149	0.900006	0.0457548
APAF_HUMAN	APAF1	Apoptotic protease-activating factor 1	30525.2	18271.8	17223.3	18994.2	20908.9	25302.9	22524.7	23096.4	19660.2	23902.9	24814.7	22801.9	1	1	1	0.564232	1.07728	1.26218	0	0	0	0.335917	0.107391	-0.825639	-0.127444	0.754135	0.122551
RIOK3_HUMAN	RIOK3	Serine/threonine-protein kinase RIO3	10407	18735	10456.2	14809.5	13355.2	16142.7	19181.2	13368.8	18881.8	13031.4	12608.2	12246.9	1	1	1	1.00473	1.43623	0.667744	0	0	0	-0.582634	0.522291	0.0068044	-0.0178461	0.960498	0.0175037
ACOT8_HUMAN	ACOT8	Acyl-coenzyme A thioesterase 8	54456.4	60368.2	43230.6	53578.9	42117.5	45802.9	53577.5	55025.2	38939.3	52408.1	56324.8	56325.4	1	1	1	0.793857	1.2721	1.44648	0	0	0	0.532543	0.347207	-0.333049	0.182234	0.560201	0.251656
CDIPT_HUMAN	CDIPT	CDP-diacylglycerol--inositol 3-phosphatidyltransferase	93424.4	90608.9	74617.2	85303.1	59874.9	92851.6	68759.1	54795.2	82735.3	82007.7	84208.3	84310.1	1	1	1	0.798691	1.14838	1.0178	0	0	0	0.0254594	0.199599	-0.324291	-0.0330775	0.849882	0.0706415
PDCD5_HUMAN	PDCD5	Programmed cell death protein 5	194712	211499	228319	157648	219182	210252	196263	117342	209729	229137	190625	209319	1	1	1	1.1726	0.895434	0.908911	0	0	0	-0.137789	-0.159341	0.229709	-0.0224737	0.875109	0.0579379
ANM5_HUMAN	PRMT5	Protein arginine N-methyltransferase 5	313954	298274	260689	305004	316208	339357	361920	258466	326890	296395	369118	298059	1	1	1	0.830341	1.14456	1.12918	0	0	0	0.175277	0.194797	-0.268223	0.0339501	0.843184	0.0740778
NHRF1_HUMAN	NHERF1	Na(+)/H(+) exchange regulatory cofactor NHE-RF1	68601.8	78852.3	72583.3	57760.2	57967.6	76937.6	54656	56918.4	65724.8	94551.1	61047.8	78096	1	1	1	1.05804	0.942872	0.92884	0	0	0	-0.106499	-0.0848669	0.0813912	-0.0366581	0.59978	0.222008
CHK1_HUMAN	CHEK1	Serine/threonine-protein kinase Chk1	9527.59	5777.55	7415.24		10080.1	8792.41	5897.65		11195.7	9524.17	5051.61	5236.67	1	1	1	0.778291	0.585079	0.45121	0	0	0	-1.14813	-0.773298	-0.361618	-0.761015	0.0787036	1.10401
TPP1_HUMAN	TPP1	Tripeptidyl-peptidase 1	592661	530506	677300	455328	535511	497571	419854	442665	530784	584695	346638	468403	1	1	1	1.14281	0.784025	0.653068	0	0	0	-0.614695	-0.351028	0.192588	-0.257712	0.39153	0.407235
TCRG1_HUMAN	TCERG1	Transcription elongation regulator 1	131751	174169	164016	176419	129420	138284	148484	146926	164024	146475	138121	148845	1	1	1	1.24489	1.1473	0.842078	0	0	0	-0.247974	0.198247	0.316023	0.0887651	0.656783	0.182578
NDC80_HUMAN	NDC80	Kinetochore protein NDC80 homolog	13931.8	11695.5	13024.5	9106.93	13988.2	7929.37	11794.6	8913.99	17509.9	15010.2	12565.4	14050.9	1	1	1	0.934876	0.843182	0.717617	0	0	0	-0.478714	-0.246084	-0.0971537	-0.273984	0.132376	0.87819
NRP1_HUMAN	NRP1	Neuropilin-1	30539.2	38558.4	26133.1	29929.5	33637.6	33468.7	35097.7	26835.3	36311.6	29407.7	26071.6	26575.6	1	1	1	0.855723	1.04341	0.717996	0	0	0	-0.477951	0.0613017	-0.224784	-0.213811	0.303517	0.517817
TNPO2_HUMAN	TNPO2	Transportin-2	9107.66	9124.84	9402.38	6247.99	8589.16	9317.47	9285.37	8898.43	12672.2	13330.7	10447.4	9434.15	1	1	1	1.03236	1.08106	0.824435	0	0	0	-0.278523	0.112442	0.0459456	-0.0400451	0.771735	0.112532
RPC1_HUMAN	POLR3A	DNA-directed RNA polymerase III subunit RPC1	23201.1	27302.9	25471.1	25880.4	15311.7	14170.6	23884.6	21378.3	25510.3	19919.9	15409.5	17479.8	1	1	1	1.09784	1.55989	0.60405	0	0	0	-0.72726	0.641446	0.134668	0.0162848	0.97119	0.012696
RASM_HUMAN	MRAS	Ras-related protein M-Ras	4487.96	6332.26	5587.32	9764.53	6874.33	4450.3	5419.85	6056.03	9169.31	6814.73	8647.74	9561.52	1	1	1	1.24496	0.788419	0.943118	0	0	0	-0.08449	-0.342966	0.316097	-0.0371199	0.864361	0.0633046
PSA7_HUMAN	PSMA7	Proteasome subunit alpha type-7	418419	472176	392051	415564	317970	341278	425986	384212	445175	476835	417745	440041	1	1	1	0.936982	1.33971	0.938384	0	0	0	-0.09175	0.421915	-0.093907	0.0787528	0.691303	0.160331
SCAM3_HUMAN	SCAMP3	Secretory carrier-associated membrane protein 3	274310	397714	311656	357926	330155	420614	324298	305912	331122	405587	353272	378530	1	1	1	1.13615	0.98226	1.06689	0	0	0	0.0934165	-0.0258234	0.184147	0.0839135	0.301559	0.520628
OPLA_HUMAN	OPLAH	5-oxoprolinase	82898.1	83439.4	73950.1	84544.1	76819.6	105592	85984.1	94851	72032.7	93702.3	76843	88152.9	1	1	1	0.89206	1.1193	1.06678	0	0	0	0.0932619	0.162595	-0.164787	0.0303568	0.789327	0.102743
BACH1_HUMAN	BACH1	Transcription regulator protein BACH1	7796.76	8210.99	8012.65	8770.69	8152.32	12003.2	7878.44	9959.43	7520	7867.53	6905.24	6238.93	1	1	1	1.02769	0.966405	0.91825	0	0	0	-0.123041	-0.0493007	0.0394047	-0.0443124	0.444973	0.351666
BCKD_HUMAN	BCKDK	[3-methyl-2-oxobutanoate dehydrogenase [lipoamide]] kinase, mitochondrial	62193	78625.8	69063	78765.5	52032.2	74124.9	71623.4	76402.8	63817.3	66080.7	60535.4	68199.7	1	1	1	1.11046	1.37652	0.948574	0	0	0	-0.0761685	0.461026	0.151161	0.178673	0.369865	0.431957
IFIT3_HUMAN	IFIT3	Interferon-induced protein with tetratricopeptide repeats 3	14799.6	172979	61474.5	220589	14382.9	33415.8	27813.7	53625	41303.6	61907.8	50350.1	82059.5	1	1	1	4.15379	1.9338	1.21902	0	0	0	0.285727	0.951441	2.05443	1.0972	0.167223	0.776705
MGST3_HUMAN	MGST3	Microsomal glutathione S-transferase 3	85157.2	139841	112057	163803	149354	118678	112562	196257	142206	152211	106468	183383	1	1	1	1.31588	0.753659	0.748689	0	0	0	-0.417562	-0.408016	0.396032	-0.143182	0.64846	0.188117
TX1B3_HUMAN	TAX1BP3	Tax1-binding protein 3	150537	98570.6	98890.1	66463.1	137353	128007	112146	107502	88416.7	152406	105918	124218	1	1	1	0.656916	0.81648	1.19794	0	0	0	0.260557	-0.29251	-0.60622	-0.212724	0.489521	0.310229
GIPC1_HUMAN	GIPC1	PDZ domain-containing protein GIPC1	54840.7	56139	42675.7	51559.7	46856.6	66165.1	49510.2	66384.4	41225.5	59722.7	42188.5	57240.4	1	1	1	0.778176	1.05663	1.02336	0	0	0	0.0333128	0.0794735	-0.361832	-0.0830153	0.613427	0.212237
LIN7A_HUMAN	LIN7A	Protein lin-7 homolog A	13714.5	12226.8	14567.4	15978.8	13323.4	16215.2	12621.5	14856	16542.2	13814.6	11109.7	13114	1	1	1	1.06219	0.947318	0.671597	0	0	0	-0.574331	-0.0780789	0.0870414	-0.188456	0.443084	0.353514
IKKB_HUMAN	IKBKB	Inhibitor of nuclear factor kappa-B kinase subunit beta	100560	62396.9	77560.5	64796.6	86187.3	89234	86858.8	79809.4	81691	72846.7	90682.6	72444.5	1	1	1	0.771286	1.00779	1.11007	0	0	0	0.150649	0.0111967	-0.374663	-0.0709391	0.695844	0.157488
TIM23_HUMAN	TIMM23	Mitochondrial import inner membrane translocase subunit Tim23	74179.1	104785	108748	92365.9	92134.4	84264	86457.2	85738.6	97593.1	86997.2	85954.4	109478	1	1	1	1.46602	0.938381	0.880743	0	0	0	-0.183208	-0.0917538	0.551904	0.0923142	0.728402	0.137629
HAT1_HUMAN	HAT1	Histone acetyltransferase type B catalytic subunit	134774	76512.3	101408	102387	105361	94148.8	121356	105747	121169	111403	139221	107852	1	1	1	0.75243	1.15181	1.14898	0	0	0	0.200356	0.203904	-0.410371	-0.00203668	0.992946	0.00307416
UB2L6_HUMAN	UBE2L6	Ubiquitin/ISG15-conjugating enzyme E2 L6	71217	322856	140289	319542	41169.6	65241	54312.2	100362	106360	90509.7	83326.2	113791	1	1	1	1.96988	1.31923	0.783436	0	0	0	-0.352114	0.399697	0.978108	0.341897	0.468297	0.329478
QCR8_HUMAN	UQCRQ	Cytochrome b-c1 complex subunit 8	170654	213715	223289	228408	209364	182304	178861	159934	192214	198496	192632	215696	1	1	1	1.30843	0.854306	1.00217	0	0	0	0.00313396	-0.227175	0.387838	0.0545991	0.789607	0.102589
ML12A_HUMAN;ML12B_HUMAN	MYL12A;MYL12B	Myosin regulatory light chain 12B	1097960	1092310	1282800	856420	609810	862417	1111690	964214	991478	1146790	933712	1095900	1	1	1	1.16835	1.82301	0.941737	0	0	0	-0.0866031	0.866323	0.224471	0.33473	0.355175	0.449557
HGS_HUMAN	HGS	Hepatocyte growth factor-regulated tyrosine kinase substrate	86896.2	87411.1	93132.6	84891	75739.9	74334.2	79897.4	94031.6	80932.1	71937.7	70687.1	76189	1	1	1	1.07177	1.05489	0.873412	0	0	0	-0.195265	0.077095	0.0999932	-0.00605896	0.954869	0.0200563
AURKA_HUMAN	AURKA	Aurora kinase A	15368.6	11615.9	10741.1		7298	8539.68	5464.46	5506.36	14192.5	11651.4	8263.87	9561.53	1	1	1	0.698899	0.748761	0.58227	0	0	0	-0.780239	-0.417422	-0.516844	-0.571502	0.0340511	1.46787
RAB7L_HUMAN	RAB29	Ras-related protein Rab-7L1	33029	32596.2	32274.1	37561.8	27892	24978.7	29993.9	37354.1	36611.2	27270.4	32640.3	31200.7	1	1	1	0.977144	1.07536	0.891539	0	0	0	-0.165631	0.104818	-0.0333564	-0.0313898	0.726555	0.138731
CLGN_HUMAN	CLGN	Calmegin	4078.85	5782.05	6210.64	6912.57	8463.6	5828.55	6923.04	7707.98	9010.2	6383.48	7190.32	6595.62	1	1	1	1.52264	0.817978	0.79802	0	0	0	-0.325503	-0.289866	0.606579	-0.00292981	0.993206	0.0029606
VP26C_HUMAN	VPS26C	Vacuolar protein sorting-associated protein 26C	22309.4	14954	27336.1	15610.5	23017.5	12911.4	20114.8	18180.8	22311.9	15253	18005.5	15700.4	1	1	1	1.22532	0.873892	0.806991	0	0	0	-0.309376	-0.194474	0.293156	-0.0702312	0.740343	0.130567
MYPT1_HUMAN	PPP1R12A	Protein phosphatase 1 regulatory subunit 12A	140912	123879	138822	127079	132889	132550	158368	134247	146076	121625	148004	128782	1	1	1	0.985168	1.19173	1.0132	0	0	0	0.018917	0.253059	-0.0215583	0.0834726	0.43231	0.364205
S27A2_HUMAN	SLC27A2	Long-chain fatty acid transport protein 2	37823	27318.7	31709.6	12942.1	22014.6	25056.4	32346.6	17723.9	31291.7	24808.4	32313.6	22768.7	1	1	1	0.838368	1.46932	1.03266	0	0	0	0.0463614	0.555153	-0.254344	0.115724	0.6727	0.172179
GAK_HUMAN	GAK	Cyclin-G-associated kinase	93574.4	96834.9	99746	108411	104679	112853	106272	120343	97580.2	101912	92347.6	103540	1	1	1	1.06595	1.01522	0.946376	0	0	0	-0.079514	0.0217895	0.0921451	0.0114735	0.839275	0.0760956
HNRDL_HUMAN	HNRNPDL	Heterogeneous nuclear ribonucleoprotein D-like	612782	779575	748641	518926	605713	506799	503771	724789	480666	572486	592608	612954	1	1	1	1.22171	0.831699	1.23289	0	0	0	0.302043	-0.265866	0.2889	0.108359	0.621115	0.206828
XPO1_HUMAN	XPO1	Exportin-1	224561	219515	205354	219826	235592	263680	236862	262072	236264	248210	248571	234079	1	1	1	0.914469	1.00539	1.05209	0	0	0	0.0732582	0.00775621	-0.128994	-0.0159933	0.81352	0.0896319
BTAF1_HUMAN	BTAF1	TATA-binding protein-associated factor 172	59009.6	65009.1	58026.2	66890.5	50722.1	63378.6	59598.6	59027.5	61263.9	67642	64017.6	65553.8	1	1	1	0.983335	1.175	1.04495	0	0	0	0.0634314	0.232664	-0.0242452	0.0906167	0.352429	0.452929
ARHGA_HUMAN	ARHGEF10	Rho guanine nucleotide exchange factor 10	6547.71	7558.23	6945.16	10380.1	7907.52	9988.02	6472.84	7775.75	6882.13	12434	8434.78	9792.73	1	1	1	1.0607	0.818568	1.22561	0	0	0	0.293495	-0.288826	0.0850175	0.0298954	0.876849	0.0570753
ZN609_HUMAN	ZNF609	Zinc finger protein 609	2977.43	2824.63	5477.68	3156.36	4256.02		3972.69	3318.67	2959.67	3101.46	3267.68	2837.13	1	1	1	1.83973	0.933428	1.10407	0	0	0	0.14283	-0.0993887	0.879497	0.307646	0.405653	0.391845
SC16A_HUMAN	SEC16A	Protein transport protein Sec16A	91661.8	87942.2	90242.9	84775.5	87995.6	91683.2	97520.9	91697.3	90459.4	90143.9	86245.4	86928.6	1	1	1	0.98452	1.10825	0.953416	0	0	0	-0.0688229	0.14828	-0.0225072	0.0189833	0.800746	0.0965054
PLXB2_HUMAN	PLXNB2	Plexin-B2	86240.1	97542.1	83285.6	91884.6	90966.3	91888.7	88338	93023.1	100285	98662.3	79180.2	89449.4	1	1	1	0.965741	0.971107	0.789552	0	0	0	-0.340894	-0.042298	-0.0502918	-0.144495	0.279109	0.554227
KHNYN_HUMAN	KHNYN	Protein KHNYN	13089.2	13160	15325.4	12396.5	17767.4	14024	13910.1	11728.8	13112.1	13443.9	13802	10408.3	1	1	1	1.17084	0.7829	1.05262	0	0	0	0.0739786	-0.3531	0.227548	-0.0171911	0.930191	0.031428
SR140_HUMAN	U2SURP	U2 snRNP-associated SURP motif-containing protein	95983.1	115991	111304	121171	99435.6	89285.2	106399	126832	118230	119294	117880	125308	1	1	1	1.15962	1.07003	0.99704	0	0	0	-0.00427719	0.0976502	0.213653	0.102342	0.245535	0.609887
SET1A_HUMAN	SETD1A	Histone-lysine N-methyltransferase SETD1A	32981.2	39434.4	36039.3	38840.7	35268.8	41337.3	35025.1	33171.2	37293.5	38134.6	37432.5	36405.5	1	1	1	1.09272	0.99309	1.00373	0	0	0	0.0053672	-0.0100033	0.127927	0.041097	0.445751	0.350908
TRNK1_HUMAN	TRANK1	TPR and ankyrin repeat-containing protein 1	24603.5	18658.1	15488.6	23369.5	12713.5	16587	13281.7	12571.9	16922.1	15219.2	16060.7	14197.2	1	1	1	0.629528	1.04469	0.949096	0	0	0	-0.0753738	0.0630786	-0.667657	-0.226651	0.418287	0.378526
SYNJ2_HUMAN	SYNJ2	Synaptojanin-2	36747.6	35981.6	35258	36143.6	40582.8	40697.6	47183.8	34503.8	32208.3	34901.4	36827.6	32437.2	1	1	1	0.959464	1.16266	1.14342	0	0	0	0.193355	0.217423	-0.0596994	0.117026	0.317578	0.49815
SYNEM_HUMAN	SYNM	Synemin	21030.5	22746.6	21571.3	21301.9	18285.7	22872.4	18499.7	18428.7	21607.6	23083.4	20156.1	21668.3	1	1	1	1.02572	1.0117	0.932825	0	0	0	-0.100322	0.016786	0.03663	-0.0156354	0.749505	0.125225
KIF3B_HUMAN	KIF3B	Kinesin-like protein KIF3B	3827.06		1905.91	6627.7	6673.71	6874.63	9203.93	6480.14	2794.08	4445.79	6758.5	6028.48	1	1	1	0.498009	1.37913	2.41886	0	0	0	1.27433	0.463761	-1.00576	0.244111	0.749571	0.125187
PUR4_HUMAN	PFAS	Phosphoribosylformylglycinamidine synthase	92822.6	72665.9	69656.7	68044.4	91990.5	89263.3	86865.3	76091	74053.6	78353.8	84106.7	76341.9	1	1	1	0.750428	0.944286	1.13575	0	0	0	0.183651	-0.0827049	-0.414214	-0.104423	0.607316	0.216585
ANR28_HUMAN	ANKRD28	Serine/threonine-protein phosphatase 6 regulatory ankyrin repeat subunit A	34051.7	26270.8	37108.4	37735	45098.1	36284.5	37857.4	44659.7	31663.7	35394	43178.7	44136.2	1	1	1	1.08977	0.839446	1.36367	0	0	0	0.44749	-0.252491	0.124019	0.106339	0.651537	0.186061
ARHGB_HUMAN	ARHGEF11	Rho guanine nucleotide exchange factor 11	20733.1	18015.5	19318.8	17958.1	21251.3	26158.8	22594.8	20645.6	22089.3	23952.3	24233	24832.3	1	1	1	0.931785	1.06322	1.09705	0	0	0	0.133625	0.0884397	-0.10193	0.0400449	0.634782	0.197375
MRPP3_HUMAN	PRORP	Mitochondrial ribonuclease P catalytic subunit	14807.7	17461.9	14208.5	14454.1	15371.8	14111.9	13641.2	18708.2	17021.7	14800.6	14294.5	15154.3	1	1	1	0.959535	0.887417	0.839781	0	0	0	-0.251915	-0.172316	-0.0595933	-0.161275	0.101741	0.992506
IKKA_HUMAN	CHUK	Inhibitor of nuclear factor kappa-B kinase subunit alpha	43566.6	31984.3	37402.1	32574.9	45718.4	33773.4	38120.1	31637	36922.8	33196.9	48062.3	35161.7	1	1	1	0.858504	0.833802	1.3017	0	0	0	0.380394	-0.262223	-0.220103	-0.0339775	0.885005	0.0530544
LSM1_HUMAN	LSM1	U6 snRNA-associated Sm-like protein LSm1	13825.8	39755.3	34458	24574.4	36950.1	14217.4	20408.3	26959.9	23964.6	27300.2	16108.1	32516.1	1	1	1	2.4923	0.552321	0.672162	0	0	0	-0.573119	-0.856422	1.31748	-0.0373549	0.961318	0.017133
FYB1_HUMAN	FYB1	FYN-binding protein 1	43410.4	23994.8	27091.9	33037.6	26299.5	30808.8	28244.7	24702.1	31657.8	31141.2	35278.5	39961.9	1	1	1	0.624088	1.07396	1.11437	0	0	0	0.156228	0.102945	-0.680179	-0.140335	0.655439	0.183468
NPC1_HUMAN	NPC1	NPC intracellular cholesterol transporter 1	77321.8	89932.1	78989.3	86720.9	75411.1	91790.7	93482.9	93251.4	79262.5	101435	84517.3	92663.3	1	1	1	1.02157	1.23964	1.0663	0	0	0	0.0926082	0.309926	0.030782	0.144439	0.230058	0.638162
PLCB_HUMAN	AGPAT2	1-acyl-sn-glycerol-3-phosphate acyltransferase beta	102289	113992	112024	115803	99923	112656	114428	123943	124785	108737	92922.6	109722	1	1	1	1.09517	1.14516	0.744662	0	0	0	-0.425343	0.195551	0.131157	-0.0328783	0.882866	0.0541053
DEGS1_HUMAN	DEGS1	Sphingolipid delta(4)-desaturase DES1	25685.5	112198	71707.9	76281.7	39439.8	35236.1	45426.1	29370.8	59293.2	106120	50140.4	70535.4	1	1	1	2.79177	1.15178	0.845635	0	0	0	-0.241893	0.203869	1.48118	0.481051	0.449878	0.346905
SCAM1_HUMAN	SCAMP1	Secretory carrier-associated membrane protein 1	33690.8	46554	37315.8	52084.1	46814.9	59269.5	47843.9	46789.7	38289.8	53207.9	46596.8	54814	1	1	1	1.1076	1.02198	1.21695	0	0	0	0.283271	0.0313672	0.147432	0.154023	0.168604	0.773131
SCAM2_HUMAN	SCAMP2	Secretory carrier-associated membrane protein 2	528098	663362	579484	603834	477100	632945	590965	657540	498931	434095	470118	498792	1	1	1	1.0973	1.23866	0.942251	0	0	0	-0.0858174	0.308781	0.133963	0.118976	0.406743	0.39068
ARC1B_HUMAN	ARPC1B	Actin-related protein 2/3 complex subunit 1B	1482510	1358680	1486900	1414180	1273900	1070760	1367140	1501720	1403170	1295810	1237810	1378270	1	1	1	1.00296	1.07319	0.882153	0	0	0	-0.1809	0.101909	0.00426579	-0.0249084	0.792258	0.101133
ARPC2_HUMAN	ARPC2	Actin-related protein 2/3 complex subunit 2	869480	681990	661296	878755	833213	819856	837962	943316	796596	793643	883691	846935	1	1	1	0.760565	1.0057	1.10933	0	0	0	0.149694	0.00819947	-0.394857	-0.0789878	0.676079	0.170002
ARPC3_HUMAN	ARPC3	Actin-related protein 2/3 complex subunit 3	2548420	1695450	2196230	1775110	2012480	2436850	1934330	2267490	2196320	1806140	1868390	1905090	1	1	1	0.861801	0.961167	0.850691	0	0	0	-0.233293	-0.0571405	-0.214574	-0.168336	0.0947272	1.02353
BET1_HUMAN	BET1	BET1 homolog	18036.8	36037.3	19712.4	31325.2	24029.4	29588.2	22946.8	32480.7	19197.3	39945.5	24733.3	28437.8	1	1	1	1.0929	0.954947	1.28837	0	0	0	0.365551	-0.0665076	0.12816	0.142401	0.372456	0.428924
RPAC1_HUMAN	POLR1C	DNA-directed RNA polymerases I and III subunit RPAC1	74335.2	93325.7	90152.4	98595.2	80632.2	75238.1	80928.5	78517	86181.1	87622.4	83422.1	80531	1	1	1	1.21278	1.00367	0.967986	0	0	0	-0.0469419	0.00529177	0.27832	0.0788901	0.515972	0.287374
PLS1_HUMAN	PLSCR1	Phospholipid scramblase 1	35421.7	115954	44013.9	142135	23607.2	42180.6	33788.3	51693.6	46239.4	65916	54801.2	86535.3	1	1	1	1.24257	1.43127	1.18516	0	0	0	0.245085	0.517297	0.313326	0.358569	0.0482727	1.3163
TIF1A_HUMAN	TRIM24	Transcription intermediary factor 1-alpha	37117.5	34090.7	38323.7	36156.8	47070	47174.8	32546	28613.8	38933.4	40934.7	37340.2	37401.8	1	1	1	1.0325	0.691438	0.959079	0	0	0	-0.0602787	-0.532328	0.0461373	-0.182156	0.413248	0.383789
PGRC2_HUMAN	PGRMC2	Membrane-associated progesterone receptor component 2	267140	289293	318272	217752	228520	177660	204584	109069	339413	247159	235123	246576	1	1	1	1.19141	0.895256	0.692734	0	0	0	-0.529626	-0.159627	0.252664	-0.14553	0.585509	0.232466
CETN3_HUMAN	CETN3	Centrin-3	8785.22	5336.41	6124.61	5047.21	7700.34	4137.84	7072.99	5845.65	10191.7	4543.92	8240.14	5949.56	1	1	1	0.697149	0.91853	0.808515	0	0	0	-0.306654	-0.122602	-0.52046	-0.316572	0.110447	0.956846
RGL2_HUMAN	RGL2	Ral guanine nucleotide dissociation stimulator-like 2	23517.5	30538.1	28017.7	25899.6	25632.8	25960.9	25527.6	24063.6	21489.3	26166.5	23387	24378.2	1	1	1	1.19136	0.995896	1.08831	0	0	0	0.122088	-0.00593317	0.252604	0.12292	0.241321	0.617405
PFD6_HUMAN	PFDN6	Prefoldin subunit 6	257719	285249	313248	288903	258053	312881	278968	215097	267558	356467	248438	301811	1	1	1	1.21546	1.08105	0.928539	0	0	0	-0.106966	0.112432	0.281506	0.0956576	0.48457	0.314644
WDR46_HUMAN	WDR46	WD repeat-containing protein 46	21195.1	24800.1	24521.1	28064.4	18741.8	21964.1	26136.3	27135	22706.3	21157.5	25220.1	21499.9	1	1	1	1.15692	1.39455	1.11071	0	0	0	0.151481	0.479795	0.210293	0.280523	0.108998	0.96258
NKRF_HUMAN	NKRF	NF-kappa-B-repressing factor	44610	53576.6	49541.2	48324.9	41092.6	45697.7	49854.7	49033.8	58211	46312.2	45797.3	46906.6	1	1	1	1.11054	1.21323	0.786746	0	0	0	-0.346029	0.278851	0.151262	0.0280278	0.896588	0.0474068
GNPAT_HUMAN	GNPAT	Dihydroxyacetone phosphate acyltransferase	39144.8	36948.5	35905.9	41981.5	38619.5	33689.3	38840.7	42850.7	36066.6	43440.1	39184.9	42211.2	1	1	1	0.917258	1.00573	1.08646	0	0	0	0.119634	0.00823972	-0.1246	0.00109145	0.989068	0.00477375
CASC3_HUMAN	CASC3	Protein CASC3	11739.8	12957.5	10425.7	12846.5	16914.3	15362.1	10362	15802.5	15073.6	13546.5	15278	9464.75	1	1	1	0.888065	0.612618	1.01356	0	0	0	0.0194317	-0.706941	-0.171264	-0.286258	0.318611	0.496739
RT12_HUMAN	MRPS12	28S ribosomal protein S12, mitochondrial	31153.3	39156.1	34136.5	36315.7	33991	37185.9	30426	32682.3	38419.6	24170.9	41166.2	39115.4	1	1	1	1.09576	0.895119	1.07149	0	0	0	0.0996178	-0.159848	0.13193	0.0238999	0.819985	0.0861941
OBRG_HUMAN	LEPROT	Leptin receptor gene-related protein	1507.28		3178.07	3290.17	3962.81	1891.48	1950.38	2225.36	2020.78	2546.74	2333.79	4096.77	1	1	1	2.10848	0.492171	1.1549	0	0	0	0.207762	-1.02277	1.0762	0.0870658	0.899408	0.0460434
CLIC2_HUMAN	CLIC2	Chloride intracellular channel protein 2	3370.45	6616.28	6082.62	4764.08	3482.97	4831.12	4040.3	4911.76	3818.64	4092.26	5478.05		1	1	1	1.80469	1.16002	1.43456	0	0	0	0.520604	0.214144	0.851752	0.528833	0.102842	0.987831
ACOX3_HUMAN	ACOX3	Peroxisomal acyl-coenzyme A oxidase 3	39890.5	45519.3	38027.2	45912.2	47741.2	41660.7	49612.2	56895	42127.1	42980	49693.2	38641.2	1	1	1	0.95329	1.03919	1.1796	0	0	0	0.2383	0.0554601	-0.0690135	0.0749155	0.489577	0.310179
RER1_HUMAN	RER1	Protein RER1	107645	130730	101033	148829	114112	112642	121269	135155	141976	112086	121794	106016	1	1	1	0.938576	1.06272	0.857849	0	0	0	-0.221204	0.0877603	-0.0914547	-0.0749661	0.490694	0.309189
SURF4_HUMAN	SURF4	Surfeit locus protein 4	105610	87873.2	87274.1	101060	65733.2	111140	105716	114365	110892	91958.5	105528	89805.1	1	1	1	0.826381	1.60826	0.951629	0	0	0	-0.0715294	0.6855	-0.275121	0.11295	0.736378	0.132899
SPTC1_HUMAN	SPTLC1	Serine palmitoyltransferase 1	103831	86264.5	101937	94299.4	107587	96581.2	107228	100727	98639.1	98079.7	109422	97894.3	1	1	1	0.981759	0.996663	1.10932	0	0	0	0.149671	-0.00482208	-0.0265594	0.0394299	0.550947	0.25889
SPTC2_HUMAN	SPTLC2	Serine palmitoyltransferase 2	71915.2	72974.1	79556.1	84608.7	64873.7	61421.7	64427.1	85336.6	75162.7	87324.9	83633.7	76833.6	1	1	1	1.10625	0.993116	1.1127	0	0	0	0.154067	-0.00996607	0.145676	0.0965924	0.21183	0.674012
OGT1_HUMAN	OGT	UDP-N-acetylglucosamine--peptide N-acetylglucosaminyltransferase 110 kDa subunit	68515.4	83907.6	83472.8	94120.7	79215.9	77908.7	81515.1	89628.8	80549.2	85417	88846.1	96609.4	1	1	1	1.21831	1.02902	1.103	0	0	0	0.141438	0.0412773	0.284878	0.155864	0.158264	0.800619
PMM2_HUMAN	PMM2	Phosphomannomutase 2	29965.5	36899	30056.6	27293.4	35869.9	53258.3	34195.2	38597.5	32607	38993.4	41248.4	43046.6	1	1	1	1.00304	0.953312	1.26502	0	0	0	0.339156	-0.0689799	0.00437937	0.0915186	0.542034	0.265974
TM9S1_HUMAN	TM9SF1	Transmembrane 9 superfamily member 1	52190.3	92112.5	75734.2	85975.1	35916.5	55162.6	69598.4	72068	99969.4	77165.3	60646.5	71323.8	1	1	1	1.45112	1.93778	0.606651	0	0	0	-0.721062	0.954407	0.537163	0.256836	0.66074	0.179969
INP4B_HUMAN	INPP4B	Inositol polyphosphate 4-phosphatase type II	13009.8	10135.8	15406.4	11035.8	13195.1	16292	10198.7	13933.8	13850.8	8914.14	8716.73	11175.9	1	1	1	1.18421	0.772916	0.62933	0	0	0	-0.66811	-0.371617	0.243931	-0.265265	0.427458	0.369107
HMGB3_HUMAN	HMGB3	High mobility group protein B3	392346	346365	398040	372028	395222	360563	457792	426219	369319	336913	365640	341060	1	1	1	1.01451	1.15832	0.990038	0	0	0	-0.0144436	0.212029	0.0207869	0.0727908	0.409569	0.387672
PPM1G_HUMAN	PPM1G	Protein phosphatase 1G	161221	162613	175596	171179	162855	129770	163675	148133	181299	167465	176083	164271	1	1	1	1.08916	1.00504	0.97123	0	0	0	-0.0421153	0.00724596	0.12322	0.0294503	0.608884	0.215465
SHIP2_HUMAN	INPPL1	Phosphatidylinositol 3,4,5-trisphosphate 5-phosphatase 2	227548	174737	221941	167550	190033	172880	189900	172712	221528	173600	212217	169212	1	1	1	0.975359	0.9993	0.957969	0	0	0	-0.0619488	-0.00101006	-0.0359947	-0.0329845	0.202684	0.693181
EIF3D_HUMAN	EIF3D	Eukaryotic translation initiation factor 3 subunit D	147573	136846	146959	137840	168723	158187	153340	150600	163171	190395	178902	187752	1	1	1	0.995839	0.908827	1.09641	0	0	0	0.132785	-0.137923	-0.00601508	-0.0037176	0.966384	0.0148503
EIF3H_HUMAN	EIF3H	Eukaryotic translation initiation factor 3 subunit H	151315	128832	151113	111750	144016	106374	136140	137332	142641	154889	141807	159599	1	1	1	0.998665	0.945312	0.994153	0	0	0	-0.00845997	-0.0811381	-0.00192723	-0.0305084	0.35243	0.452927
HDAC3_HUMAN	HDAC3	Histone deacetylase 3	24178.4	16822.4	17695.5	17503.9	19860.1	18554.1	21577	21784.6	23173.8	21773.1	20651.7	26141.9	1	1	1	0.731872	1.08645	0.891166	0	0	0	-0.166234	0.119621	-0.450336	-0.16565	0.420046	0.376703
NVL_HUMAN	NVL	Nuclear valosin-containing protein-like	37363.7	41205.4	40206.3	38781.8	43570.8	42179.1	41108.4	38254.1	46236	42545.8	45248	39617	1	1	1	1.07608	0.943485	0.978631	0	0	0	-0.0311626	-0.0839284	0.105784	-0.00310223	0.961228	0.0171738
BCAT2_HUMAN	BCAT2	Branched-chain-amino-acid aminotransferase, mitochondrial	38458.8	31294.9	36409.1	30465	46245.5	31862.8	39884.3	30063	34424.5	32215.1	45150	32700.8	1	1	1	0.946704	0.862447	1.31157	0	0	0	0.39129	-0.213492	-0.0790147	0.0329279	0.874014	0.0584814
NCAM2_HUMAN	NCAM2	Neural cell adhesion molecule 2	16141.7	11807.9	8623.73		6568.97	11747.3	8499.82		12508.6	11471.4	8429.34	5531.56	1	1	1	0.534252	1.29393	0.673884	0	0	0	-0.569429	0.371765	-0.904409	-0.367357	0.437692	0.358831
IPO8_HUMAN	IPO8	Importin-8	49230.9	36410.6	37493.9	36133.7	44210.9	43620.8	42129.1	35909.1	45225.5	40977.2	48544.3	43316.1	1	1	1	0.761593	0.952912	1.07338	0	0	0	0.102165	-0.069585	-0.392908	-0.120109	0.49493	0.305456
STX7_HUMAN	STX7	Syntaxin-7	210855	247258	253898	235152	248282	239157	224011	251477	220226	267994	212645	258686	1	1	1	1.20414	0.902244	0.965576	0	0	0	-0.0505379	-0.14841	0.267998	0.0230166	0.871602	0.0596817
FOXP2_HUMAN	FOXP2	Forkhead box protein P2	5791.3	4643.58	7565.6	4526.32	4441.41	4182.72	4494.82	4691.79	6305.06	4838.41	3770.07	5623.03	1	1	1	1.30637	1.01203	0.597944	0	0	0	-0.741919	0.0172456	0.385567	-0.113035	0.765895	0.115831
TNC18_HUMAN	TNRC18	Trinucleotide repeat-containing gene 18 protein	2771.3	2306.79	2811.9		2415.72	3987.28	3634.16	2663.38	2872.38	3907.96	2717.35	2494.95	1	1	1	1.01465	1.50438	0.946027	0	0	0	-0.0800462	0.589169	0.0209824	0.176702	0.485578	0.313741
MOT4_HUMAN	SLC16A3	Monocarboxylate transporter 4	306964	287223	230179	337442	284923	260015	261581	270547	281820	310573	328509	318887	1	1	1	0.749857	0.918076	1.16567	0	0	0	0.221159	-0.123314	-0.415313	-0.105823	0.623183	0.205384
MRP4_HUMAN	ABCC4	ATP-binding cassette sub-family C member 4	24707.7	21917.4	18311.2	18425.2	22352.7	21722.1	19862	15420.7	23183	18868.8	26344.9	23076.3	1	1	1	0.741113	0.888573	1.13639	0	0	0	0.184456	-0.170438	-0.432234	-0.139405	0.516989	0.286519
RPA34_HUMAN	POLR1G	DNA-directed RNA polymerase I subunit RPA34	27575.5	52122.8	42984.4	43381.1	32048.1	34608.6	32084.8	35116.2	43298.7	41480.9	31707.1	36993.8	1	1	1	1.55879	1.00115	0.732288	0	0	0	-0.449518	0.00165116	0.640426	0.0641865	0.857914	0.0665564
P4HA2_HUMAN	P4HA2	Prolyl 4-hydroxylase subunit alpha-2	15934.7	22019.6	30480.9	32925	20960.1	22884.8	29599.4	31019.7	16160.1	17229.2	25830.8	26800.1	1	1	1	1.91286	1.41218	1.59843	0	0	0	0.676656	0.497922	0.935734	0.703437	0.0311269	1.50686
MAGB2_HUMAN	MAGEB2	Melanoma-associated antigen B2	22281.3	22719.1	22859.7	19370.9	13490.1	14530.6	15251	17513.4	13991.4	17463	17067.3	15242.5	1	1	1	1.02596	1.13053	1.21984	0	0	0	0.286695	0.177003	0.0369731	0.16689	0.147197	0.832101
YKT6_HUMAN	YKT6	Synaptobrevin homolog YKT6	135372	104954	117466	102306	126404	137845	133633	121651	144066	139718	130873	122555	1	1	1	0.867727	1.05719	0.908424	0	0	0	-0.138562	0.0802342	-0.204686	-0.0876714	0.415669	0.381253
NUP42_HUMAN	NUP42	Nucleoporin NUP42	15807.3	22943.3	23896.5	25182.9	23365.8	24726.1	21437.4	22042.8	20655.9	24318.9	24587	17844.9	1	1	1	1.51174	0.917469	1.19031	0	0	0	0.251342	-0.124268	0.596208	0.241094	0.366186	0.436299
ARPC5_HUMAN	ARPC5	Actin-related protein 2/3 complex subunit 5	678372	697659	691972	554036	530358	719862	671853	537152	711275	775861	594782	615669	1	1	1	1.02005	1.26679	0.836219	0	0	0	-0.258046	0.341179	0.028637	0.0372565	0.849486	0.0708438
RPB4_HUMAN	POLR2D	DNA-directed RNA polymerase II subunit RPB4	20735.6	38072.3	34874.8	27585.2	34817.4	23724.4	21832.8	13665	24773.5	32942.5	24483.2	31270.4	1	1	1	1.68188	0.627066	0.988282	0	0	0	-0.0170056	-0.673311	0.750075	0.0199194	0.965776	0.0151238
DDX3Y_HUMAN	DDX3Y	ATP-dependent RNA helicase DDX3Y	164381	156070	187594	137980	176936	155463	180428	184450	186420	170213	168624	159780	1	1	1	1.14121	1.01974	0.904538	0	0	0	-0.144747	0.0281956	0.19057	0.024673	0.82265	0.0847848
MAFG_HUMAN	MAFG	Transcription factor MafG	36228.9	62797.2	44033.3	53404.1	46908.7	63849	42210.1	37285.9	48192.2	63505.4	46964.3	64632.7	1	1	1	1.21542	0.899835	0.974521	0	0	0	-0.0372352	-0.152267	0.281454	0.0306505	0.835212	0.0782031
PDPK1_HUMAN	PDPK1	3-phosphoinositide-dependent protein kinase 1	18754.7	21338.6	20998.6	17868.7	19763.1	20004.1	23936.3	16629.1	21558.9	20354.2	19916.6	23157.2	1	1	1	1.11964	1.21116	0.923823	0	0	0	-0.114312	0.276391	0.163041	0.108373	0.448969	0.347783
TPSN_HUMAN	TAPBP	Tapasin	230862	416299	282813	695320	342510	364262	294528	449365	364017	373977	338919	359951	1	1	1	1.22503	0.859911	0.931053	0	0	0	-0.103065	-0.217741	0.292818	-0.00932964	0.957383	0.0189143
R113A_HUMAN	RNF113A	E3 ubiquitin-protein ligase RNF113A	29936.4	28295.5	22337.4	30426.9	28668.4	25741.5	28924.4	31567.9	24903.9	25841.5	26879	27416.3	1	1	1	0.746162	1.00893	1.07931	0	0	0	0.110108	0.0128256	-0.422439	-0.0998353	0.604068	0.218914
MEFV_HUMAN	MEFV	Pyrin	10112.2	11810	14657	17233.1	11093.4	14664.7	15057	20067.7	4950.85	9990.74	13584.9	14719.2	1	1	1	1.44944	1.35729	2.74395	0	0	0	1.45626	0.440733	0.535493	0.810827	0.129313	0.888358
KCNN4_HUMAN	KCNN4	Intermediate conductance calcium-activated potassium channel protein 4	28710.6	30618.7	26885.2	29172.5	25040.4	23606.8	25308.4	20462.4	32780.9	30290.1	25726.5	23890.1	1	1	1	0.936421	1.0107	0.784802	0	0	0	-0.3496	0.0153587	-0.0947713	-0.143004	0.316797	0.499218
DHX15_HUMAN	DHX15	ATP-dependent RNA helicase DHX15	234139	318941	250540	343910	234510	224236	270135	288473	297690	293101	280302	300823	1	1	1	1.07005	1.15191	0.94159	0	0	0	-0.0868287	0.204031	0.0976757	0.071626	0.487987	0.311592
MCES_HUMAN	RNMT	mRNA cap guanine-N7 methyltransferase	70192.6	71073.9	63953.1	86152.4	71853.1	77570.5	74680.9	77054.2	67772.2	71562.1	68497.3	67100.7	1	1	1	0.911109	1.03936	1.0107	0	0	0	0.0153535	0.0556889	-0.134305	-0.0210874	0.750176	0.124837
ZZEF1_HUMAN	ZZEF1	Zinc finger ZZ-type and EF-hand domain-containing protein 1	18048.6	18017.7	15378.5	17074.4	16653.9	16637.3	15164.4	16640.7	16533.2	16550.8	16327.6	18392.2	1	1	1	0.852061	0.910561	0.987564	0	0	0	-0.0180532	-0.135172	-0.230972	-0.128066	0.173026	0.761888
ASAP2_HUMAN	ASAP2	Arf-GAP with SH3 domain, ANK repeat and PH domain-containing protein 2	9116.69	5814.67	3942.28	5381.89	6799.73	6360.1	7669.31	6463.89	5473.89	7092.14	8787.42	6608.17	1	1	1	0.432424	1.12788	1.60533	0	0	0	0.682873	0.173619	-1.20948	-0.117662	0.854405	0.0683365
TTI1_HUMAN	TTI1	TELO2-interacting protein 1 homolog	30518.2	24136.5	25813.1	24664.7	25254.2	24167.7	26457.1	21682.9	24432.8	25435.4	25405.7	24515.8	1	1	1	0.845826	1.04763	1.03982	0	0	0	0.056333	0.0671316	-0.241566	-0.0393673	0.734655	0.133917
RRP8_HUMAN	RRP8	Ribosomal RNA-processing protein 8	48042	54874.8	62342.4	55798.4	57314.2	51476.8	54949.4	53455.9	54656.6	64498	55911.2	58594.7	1	1	1	1.29766	0.95874	1.02295	0	0	0	0.0327416	-0.0607889	0.375917	0.115957	0.474516	0.323749
PJA2_HUMAN	PJA2	E3 ubiquitin-protein ligase Praja-2	10170.1	5890.69	6474.51	7823.29	10284	13609.4	8082.16	8523.34	7947.78	8905.4	5993.43	7655.27	1	1	1	0.636622	0.785897	0.754101	0	0	0	-0.40717	-0.347589	-0.651491	-0.46875	0.0371624	1.4299
CYB5B_HUMAN	CYB5B	Cytochrome b5 type B	90321.3	140819	92217.5	85577.8	124042	88014.5	98280.6	89341.4	107143	134720	103046	121636	1	1	1	1.02099	0.792317	0.961761	0	0	0	-0.0562491	-0.33585	0.0299743	-0.120708	0.388398	0.410723
PRP4_HUMAN	PRPF4	U4/U6 small nuclear ribonucleoprotein Prp4	121828	170162	142855	163190	139133	132873	137646	144997	141448	154410	135688	155160	1	1	1	1.1726	0.989312	0.959278	0	0	0	-0.0599786	-0.015502	0.229706	0.0514084	0.625737	0.203608
SERA_HUMAN	PHGDH	D-3-phosphoglycerate dehydrogenase	452943	606862	456999	515124	532609	340557	624127	499440	458020	481630	601706	526496	1	1	1	1.00895	1.17183	1.31371	0	0	0	0.393648	0.228763	0.0128615	0.211757	0.194741	0.710543
NDUS4_HUMAN	NDUFS4	NADH dehydrogenase [ubiquinone] iron-sulfur protein 4, mitochondrial	37278.1	55795.9	39068.2	45223.1	41964	43472.7	34591.2	50860.9	39891.3	43266.7	37445.1	49680.3	1	1	1	1.04802	0.824307	0.938678	0	0	0	-0.0912972	-0.278747	0.0676665	-0.100793	0.420048	0.376701
DC1L2_HUMAN	DYNC1LI2	Cytoplasmic dynein 1 light intermediate chain 2	87335.3	89389.3	79907.4	87013.6	79934.9	102867	89806.1	98518.9	93434.2	95412.8	77812.6	90077.2	1	1	1	0.91495	1.12349	0.832806	0	0	0	-0.263947	0.167988	-0.128236	-0.0747316	0.617193	0.209579
PSMD3_HUMAN	PSMD3	26S proteasome non-ATPase regulatory subunit 3	208186	218090	204172	247164	199414	195184	237287	245294	215813	210656	207009	219946	1	1	1	0.980719	1.18992	0.959205	0	0	0	-0.0600883	0.250866	-0.028088	0.05423	0.63802	0.195166
RFOX2_HUMAN	RBFOX2	RNA binding protein fox-1 homolog 2	9957.42	19854.6	19625.6	15535	21170	9550.51	16495.9	12619	15323.2	18894.3	15800.2	21090.3	1	1	1	1.97095	0.779211	1.03113	0	0	0	0.0442252	-0.359914	0.978893	0.221068	0.633201	0.198458
PAPS1_HUMAN	PAPSS1	Bifunctional 3'-phosphoadenosine 5'-phosphosulfate synthase 1	101720	96543.2	89406.9	111492	85281.7	84855.1	91447.1	90510.4	94652.3	86537.2	87552	89009.6	1	1	1	0.878951	1.07229	0.924985	0	0	0	-0.112497	0.100701	-0.186145	-0.0659805	0.523191	0.28134
ZNHI1_HUMAN	ZNHIT1	Zinc finger HIT domain-containing protein 1	2545.99		3039.26	2514.88	3396.97	4635.82	2335.63	2111.76	3161.67	3809.92	3159.18	2576.7	1	1	1	1.19374	0.687563	0.999212	0	0	0	-0.00113665	-0.540437	0.255493	-0.09536	0.723701	0.140441
ZW10_HUMAN	ZW10	Centromere/kinetochore protein zw10 homolog	54036.1	46810.3	49439.2	54389.4	50677.6	51678.6	57729.7	52622.4	56623.2	59986.7	63047.3	54303.9	1	1	1	0.914929	1.13916	1.11345	0	0	0	0.155041	0.187966	-0.128268	0.0715796	0.54975	0.259834
SPIT1_HUMAN	SPINT1	Kunitz-type protease inhibitor 1	17620.7	22042	17046.6	21798.1	24803.4	21968.9	23435.5	20584.9	21712.4	23656.9	26259.8	20046.8	1	1	1	0.967419	0.94485	1.20944	0	0	0	0.274337	-0.0818423	-0.0477872	0.0482357	0.712151	0.147428
B4GT5_HUMAN	B4GALT5	Beta-1,4-galactosyltransferase 5	90874.7	96863.6	79029.4	140986	122233	109285	105314	114454	74590.4	114886	104936	110902	1	1	1	0.869652	0.861584	1.40683	0	0	0	0.492448	-0.214937	-0.201489	0.0253407	0.923514	0.0345566
SNUT1_HUMAN	SART1	U4/U6.U5 tri-snRNP-associated protein 1	82151.6	97693.5	97064.1	100743	82431.3	89421.2	90144.5	95099.8	95449.6	93166.3	88917.7	87832.5	1	1	1	1.18152	1.09357	0.931567	0	0	0	-0.102269	0.129047	0.240649	0.0891426	0.470489	0.327451
GPAA1_HUMAN	GPAA1	Glycosylphosphatidylinositol anchor attachment 1 protein	114774	128885	116677	107959	126762	95981.4	116979	88606.7	125620	126365	129523	106256	1	1	1	1.01658	0.922824	1.03107	0	0	0	0.0441421	-0.115873	0.0237243	-0.0160021	0.780456	0.107652
DAPK3_HUMAN	DAPK3	Death-associated protein kinase 3	12834.2	20406.1	12720.1	13464.5	9042.83	12729	12248.6	12879.1	14704.3	10627	13124.4	12051.2	1	1	1	0.99111	1.35451	0.892555	0	0	0	-0.163987	0.437771	-0.0128834	0.0869669	0.677901	0.168834
TGFI1_HUMAN	TGFB1I1	Transforming growth factor beta-1-induced transcript 1 protein	22211.4		13768.2		15181.5	18580.1	18366.9	10945.1	7501.82	8579.34	17280.5	7095.35	1	1	1	0.619871	1.20982	2.30351	0	0	0	1.20383	0.274794	-0.68996	0.262889	0.67809	0.168712
ZBT43_HUMAN	ZBTB43	Zinc finger and BTB domain-containing protein 43	7894.05	13930	11843	11342.3	9600.24	8469.7	8711.25	10702.5	10042	10134.6	9296.45	11249.5	1	1	1	1.50024	0.907399	0.925757	0	0	0	-0.111295	-0.140191	0.585197	0.111237	0.685162	0.164207
AP5Z1_HUMAN	AP5Z1	AP-5 complex subunit zeta-1	24631.7	19794.5	26158.6	23833.3	23132.8	25446.1	26659.9	17191.9	23417.1	19842.9	28158.9	20005.3	1	1	1	1.06199	1.15247	1.20249	0	0	0	0.266029	0.204731	0.0867691	0.185843	0.0716162	1.14499
MTSS1_HUMAN	MTSS1	Protein MTSS 1	123307	235289	154071	222936	184246	183054	243011	247436	149326	173612	156238	214128	1	1	1	1.24949	1.31895	1.04629	0	0	0	0.06528	0.399388	0.321341	0.262003	0.121817	0.914292
VIP2_HUMAN	PPIP5K2	Inositol hexakisphosphate and diphosphoinositol-pentakisphosphate kinase 2	46634.8	41239	45417.9	36031.7	42897.6	47845.3	43629.1	41404.9	48330.2	43671.1	44903.1	38227.8	1	1	1	0.973906	1.01705	0.92909	0	0	0	-0.10611	0.0243938	-0.0381459	-0.039954	0.400153	0.397774
M3K7_HUMAN	MAP3K7	Mitogen-activated protein kinase kinase kinase 7	17402.3	14995.2	13901.9	15613	20868.3	19707.2	25995	19014.9	16882.3	14850.1	18172.3	18456.4	1	1	1	0.798854	1.24567	1.07641	0	0	0	0.10623	0.316921	-0.323996	0.0330516	0.877022	0.0569893
MCA3_HUMAN	EEF1E1	Eukaryotic translation elongation factor 1 epsilon-1	71263.2	55272.7	59207	59685.4	54966.7	62161.3	68302.1	61151.3	62469.1	69246.4	51384.4	58235.6	1	1	1	0.830822	1.24261	0.822557	0	0	0	-0.281812	0.313372	-0.26739	-0.0786099	0.727205	0.138343
RIPK2_HUMAN	RIPK2	Receptor-interacting serine/threonine-protein kinase 2	36753.6	36989	32750.4	33999.7	29950.8	38673.4	34353.6	36243.7	29867.7	31731.4	35621.5	30895.4	1	1	1	0.89108	1.147	1.19264	0	0	0	0.254162	0.197867	-0.166373	0.0952186	0.545079	0.26354
RASL2_HUMAN	RASA4	Ras GTPase-activating protein 4	31820.4	28289.1	37038.4	29458.2	45230	40287.5	43100.2	38250.9	31401.9	31857.3	35481.2	32977.2	1	1	1	1.16398	0.952912	1.12991	0	0	0	0.176203	-0.0695854	0.21907	0.108562	0.350756	0.454995
HNRPR_HUMAN	HNRNPR	Heterogeneous nuclear ribonucleoprotein R	1852030	1899320	2002670	2016820	1712250	1651680	1954160	2043720	2122970	1870230	1894010	1808600	1	1	1	1.08134	1.14128	0.892151	0	0	0	-0.16464	0.190655	0.112817	0.0462775	0.709598	0.148988
PRPF3_HUMAN	PRPF3	U4/U6 small nuclear ribonucleoprotein Prp3	109529	162582	133419	154152	138826	137232	123268	136958	129950	142857	134613	153175	1	1	1	1.21812	0.887932	1.03588	0	0	0	0.0508611	-0.171479	0.284651	0.0546776	0.718294	0.143698
TXNL1_HUMAN	TXNL1	Thioredoxin-like protein 1	695926	588513	580961	592894	646056	726731	648833	603817	605102	553964	655621	601186	1	1	1	0.834803	1.0043	1.08349	0	0	0	0.115684	0.00618797	-0.260493	-0.046207	0.719274	0.143106
TPD54_HUMAN	TPD52L2	Tumor protein D54	575750	604167	634757	582125	480213	677483	574542	529008	550848	760890	483933	570324	1	1	1	1.10249	1.19643	0.878524	0	0	0	-0.186847	0.258738	0.140762	0.0708843	0.648021	0.188411
EMC8_HUMAN	EMC8	ER membrane protein complex subunit 8	73195	71645.7	71212.1	70545.5	55133.4	63402.3	75719.7	70880.9	73236.2	68668.2	67562.5	56706.2	1	1	1	0.972909	1.37339	0.922529	0	0	0	-0.116334	0.457742	-0.0396227	0.100595	0.632378	0.199024
ERI3_HUMAN	ERI3	ERI1 exoribonuclease 3	10207.3	12938.5	16599.2	13940.9	15455.9	10247.3	11642.2	15277.2	12477.3	14921	17518.2	16176.1	1	1	1	1.62621	0.753253	1.40401	0	0	0	0.489549	-0.408794	0.701512	0.260756	0.523634	0.280973
P52K_HUMAN	THAP12	52 kDa repressor of the inhibitor of the protein kinase	8991.62	7025.88	8864.37	6404.5	8883.07	8288.95	6819.56	7020.01	7455.34	8632.19	8906.84	6903.21	1	1	1	0.985848	0.767703	1.19469	0	0	0	0.25664	-0.38138	-0.020563	-0.0484344	0.817688	0.0874125
SYNJ1_HUMAN	SYNJ1	Synaptojanin-1	16903.5	16290.5	20366.9	17322	21760.8	20182.9	22156	18665.7	20974.7	23329.6	21780.3	19013.7	1	1	1	1.20489	1.01816	1.03841	0	0	0	0.0543736	0.0259658	0.268904	0.116415	0.268302	0.571377
FIBP_HUMAN	FIBP	Acidic fibroblast growth factor intracellular-binding protein	15288.2	16779	16208	14393.6	19791.6	11158.4	17755.1	15906.4	19744.6	22367	21664.2	18343.1	1	1	1	1.06016	0.897103	1.09722	0	0	0	0.133855	-0.156655	0.0842875	0.0204959	0.84054	0.0754416
IF4G3_HUMAN	EIF4G3	Eukaryotic translation initiation factor 4 gamma 3	290828	247699	291413	269770	277510	252089	289920	288315	272482	266363	286398	265570	1	1	1	1.00201	1.04472	1.05107	0	0	0	0.0718605	0.0631151	0.00289906	0.0459582	0.168094	0.774449
PPIH_HUMAN	PPIH	Peptidyl-prolyl cis-trans isomerase H	497634	472096	520548	375425	447158	415286	457371	370404	588258	516894	487544	500625	1	1	1	1.04605	1.02284	0.828793	0	0	0	-0.270917	0.0325802	0.0649461	-0.0577968	0.643101	0.191721
HTRA2_HUMAN	HTRA2	Serine protease HTRA2, mitochondrial	41823.1	55942.1	63103.9	51044.6	49096.6	44893.4	55478.1	45491.5	60554.1	55322.4	62483.2	49831.9	1	1	1	1.50883	1.12998	1.03186	0	0	0	0.0452437	0.176295	0.593429	0.271656	0.241966	0.616246
KLF4_HUMAN	KLF4	Krueppel-like factor 4	39253.9	45123.5	36839.8	38663.3	38810.8	69644.8	24293.4	58473.8	37799	58240.8	32802.6	44603.9	1	1	1	0.9385	0.625944	0.867817	0	0	0	-0.204538	-0.675894	-0.0915708	-0.324001	0.211903	0.673864
ARK72_HUMAN	AKR7A2	Aflatoxin B1 aldehyde reductase member 2	331549	289005	363799	319279	310782	300100	338114	383813	335997	326328	307189	307759	1	1	1	1.09727	1.08795	0.914261	0	0	0	-0.129322	0.121607	0.133919	0.0420682	0.672324	0.172422
E41L2_HUMAN	EPB41L2	Band 4.1-like protein 2	203366	190333	180163	195327	199262	181840	211462	171064	226423	199262	222844	195446	1	1	1	0.885905	1.06123	0.984193	0	0	0	-0.0229864	0.0857318	-0.174776	-0.0373434	0.670034	0.173903
TGON2_HUMAN	TGOLN2	Trans-Golgi network integral membrane protein 2	183041	147569	210038	136661	177491	132384	168443	96301.2	193140	166156	185031	181388	1	1	1	1.14749	0.949023	0.958015	0	0	0	-0.06188	-0.0754854	0.198484	0.0203727	0.840466	0.0754799
RA51C_HUMAN	RAD51C	DNA repair protein RAD51 homolog 3	13058.2	9038.33	5839.66	3799.92	9861.74	7894.75	12395.2		5943.94	10370.1	10863.3	8310.81	1	1	1	0.447203	1.2569	1.82763	0	0	0	0.869971	0.329867	-1.161	0.0129462	0.984929	0.00659528
LTOR5_HUMAN	LAMTOR5	Ragulator complex protein LAMTOR5	58344.1	69120.6	56700.9	57637.9	92364.7	108624	94179.2	61199.2	57626.2	94138	70793.3	108849	1	1	1	0.971836	1.01964	1.22849	0	0	0	0.296888	0.0280669	-0.0412151	0.0945799	0.455841	0.341187
B4GA1_HUMAN	B4GAT1	Beta-1,4-glucuronyltransferase 1	7904.26	11377.8	7400.36	13215.8	10505.3		10133.9	10395.3	11801.9		10694	8329.25	1	1	1	0.93625	0.964646	0.906125	0	0	0	-0.142218	-0.0519279	-0.0950349	-0.0963935	0.0660025	1.18044
MED7_HUMAN	MED7	Mediator of RNA polymerase II transcription subunit 7	4898.43	3753.17	3499.03	4369.81	3353.79	7026.72	6490.12	3377.46	5667.2	7796.26	4488.22	3458.18	1	1	1	0.714317	1.93516	0.791964	0	0	0	-0.336493	0.952453	-0.485364	0.0435319	0.932721	0.0302481
WIPF1_HUMAN	WIPF1	WAS/WASL-interacting protein family member 1	103772	142493	128048	107186	88536.4	90797.3	104435	98577.5	121306	105666	72782.7	133427	1	1	1	1.23394	1.17957	0.599993	0	0	0	-0.736983	0.238263	0.303267	-0.0651511	0.864336	0.0633175
FOXO3_HUMAN	FOXO3	Forkhead box protein O3	15699.4	14641.2	12097.9	14386.2	17803.4	23428.3	16294.9	20592.5	10616	16452.3	13321.4	16241.8	1	1	1	0.770596	0.915269	1.25484	0	0	0	0.327505	-0.127732	-0.375953	-0.0587265	0.802375	0.0956224
LAT_HUMAN	LAT	Linker for activation of T-cells family member 1	12995.7	20443.7	14673.3	25814.5	12966	31508.1	17632.3	15506.4	15043	22204.9	23905.7	28954.3	1	1	1	1.12909	1.35989	1.58916	0	0	0	0.668262	0.443487	0.175159	0.42897	0.0949393	1.02255
RGS14_HUMAN	RGS14	Regulator of G-protein signaling 14	34671.9	26866.7	29586.2	22034.9	29453.1	45751.2	26709	33353.9	19746.2	28000.3	25376.2	25020.9	1	1	1	0.853319	0.906832	1.28512	0	0	0	0.361901	-0.141094	-0.228842	-0.00267834	0.98971	0.00449201
DENR_HUMAN	DENR	Density-regulated protein	198239	166228	178147	150525	186104	183573	187352	174213	171535	198260	171412	155040	1	1	1	0.898648	1.00671	0.999283	0	0	0	-0.00103486	0.00964231	-0.154173	-0.0485217	0.455958	0.341075
PPIP1_HUMAN	PSTPIP1	Proline-serine-threonine phosphatase-interacting protein 1	64104.6	62333.1	62399.5	55223.1	66430.8	76759.4	73455.9	67566.8	54255.7	57621.9	56532	53765.7	1	1	1	0.973401	1.10575	1.04196	0	0	0	0.059293	0.145026	-0.0388934	0.0551419	0.408374	0.388942
XPOT_HUMAN	XPOT	Exportin-T	57691.6	42941.5	41051.4	51316.9	50463.6	54871.4	52483.6	52637	56703.3	52948	58997.7	52545.6	1	1	1	0.711566	1.04003	1.04046	0	0	0	0.057226	0.0566236	-0.49093	-0.125693	0.562386	0.249966
SPY2_HUMAN	SPRY2	Protein sprouty homolog 2	59890.3	83618.6	77692.2	69748.1	63915.1	78476.4	68055.6	67869.3	78150.4	72004	80991.4	75565.9	1	1	1	1.29724	1.06478	1.03635	0	0	0	0.0515155	0.0905571	0.375447	0.172507	0.233153	0.632359
DNPH1_HUMAN	DNPH1	2'-deoxynucleoside 5'-phosphate N-hydrolase 1	77366.3	93614.1	124547	104606	114744	71407	98560.1	118703	112385	116189	89132.9	101670	1	1	1	1.60984	0.858956	0.793103	0	0	0	-0.33442	-0.219343	0.686913	0.0443835	0.903285	0.0441751
TIM44_HUMAN	TIMM44	Mitochondrial import inner membrane translocase subunit TIM44	100875	147634	109066	139980	107928	115204	123859	131147	112359	122175	118483	132217	1	1	1	1.0812	1.14761	1.0545	0	0	0	0.0765644	0.19863	0.112633	0.129276	0.0702722	1.15322
TPPC3_HUMAN	TRAPPC3	Trafficking protein particle complex subunit 3	259844	252537	327812	199330	190525	166499	207948	185700	282031	267032	288108	279870	1	1	1	1.26157	1.09145	1.02155	0	0	0	0.030756	0.126242	0.335223	0.164074	0.209554	0.678703
CHM2A_HUMAN	CHMP2A	Charged multivesicular body protein 2a	68933.5	89275	101677	81713.3	62742.4	83059.8	82055.2	84942.3	100768	86798.7	63912.1	70312.9	1	1	1	1.475	1.30781	0.63425	0	0	0	-0.656877	0.387154	0.560716	0.0969979	0.82249	0.0848694
NCK2_HUMAN	NCK2	Cytoplasmic protein NCK2	192165	92283.2	150975	102288	161625	110918	157218	91956.2	164302	103935	162682	107772	1	1	1	0.785653	0.972733	0.99014	0	0	0	-0.0142954	-0.039884	-0.348036	-0.134072	0.337662	0.471517
PLRG1_HUMAN	PLRG1	Pleiotropic regulator 1	57814.8	58249.4	65115.4	62429.3	62000.9	45177.7	55478	57724.8	66863.5	63084.3	57693.5	57518.1	1	1	1	1.12628	0.894793	0.862855	0	0	0	-0.21281	-0.160373	0.17156	-0.0672078	0.632696	0.198805
PRC1_HUMAN	PRC1	Protein regulator of cytokinesis 1	19612.4	15152.1	20679.6	13526.6	17382.3	13944.5	11298.6	8148.9	22316.4	22407	17755.9	19470.6	1	1	1	1.05441	0.650006	0.795644	0	0	0	-0.329806	-0.621475	0.0764422	-0.291613	0.286301	0.543177
RGS10_HUMAN	RGS10	Regulator of G-protein signaling 10	200121	209764	209609	180663	187007	206692	145162	172250	169242	210014	140372	220498	1	1	1	1.04741	0.776238	0.829416	0	0	0	-0.269832	-0.365428	0.0668281	-0.189478	0.285225	0.544812
ZN207_HUMAN	ZNF207	BUB3-interacting and GLEBS motif-containing protein ZNF207	142189	178646	172195	163984	137805	146525	140643	147801	180046	156915	138167	132143	1	1	1	1.21103	1.02059	0.767398	0	0	0	-0.381952	0.0294095	0.276233	-0.0254365	0.906715	0.042529
NDUB5_HUMAN	NDUFB5	NADH dehydrogenase [ubiquinone] 1 beta subcomplex subunit 5, mitochondrial	69112.8	75208.2	64703.8	80438.5	56654.7	59154.3	70349.6	87636.9	76804.6	75941.6	82948.6	82056.8	1	1	1	0.936206	1.24173	1.08	0	0	0	0.111025	0.312347	-0.0951025	0.109423	0.450433	0.34637
NDUB3_HUMAN	NDUFB3	NADH dehydrogenase [ubiquinone] 1 beta subcomplex subunit 3	82910.1	98147.6	91814.2	125530	114802	112707	93274.2	89040.1	97389.5	87459	79121.4	128187	1	1	1	1.10739	0.812479	0.812422	0	0	0	-0.299698	-0.299598	0.147169	-0.150709	0.418103	0.378716
NDUC1_HUMAN	NDUFC1	NADH dehydrogenase [ubiquinone] 1 subunit C1, mitochondrial	25076.6	27016.4	20578.4	23804.5	17091.5	16139.2	14623.2	13454.6	22820.1	24156.4	20611.1	28215.9	1	1	1	0.820622	0.855583	0.903199	0	0	0	-0.146884	-0.22502	-0.285211	-0.219038	0.0318341	1.49711
NDUA2_HUMAN	NDUFA2	NADH dehydrogenase [ubiquinone] 1 alpha subcomplex subunit 2	92094.2	107873	100070	86807.9	55524.9	74825.6	74347.5	63581.9	95325.3	71367.7	64756.3	57303.7	1	1	1	1.0866	1.33899	0.679319	0	0	0	-0.557839	0.421149	0.119827	-0.00562065	0.986272	0.00600322
GET3_HUMAN	GET3	ATPase GET3	403763	527950	405023	450841	415931	368661	382806	349976	403940	474909	441348	464979	1	1	1	1.00312	0.920359	1.09261	0	0	0	0.127776	-0.119731	0.00449513	0.00418	0.958667	0.0183321
BUB3_HUMAN	BUB3	Mitotic checkpoint protein BUB3	264494	235698	237507	264591	246191	221875	229318	258892	260055	250067	258718	255687	1	1	1	0.897967	0.931464	0.994859	0	0	0	-0.00743635	-0.102428	-0.155265	-0.0883766	0.177718	0.750268
ACTN4_HUMAN	ACTN4	Alpha-actinin-4	1365690	1175620	1193440	1178620	1257820	1234190	1279520	1342070	1182140	1266950	1261030	1266060	1	1	1	0.873873	1.01725	1.06673	0	0	0	0.0932017	0.0246772	-0.194504	-0.0255417	0.796214	0.0989701
BUD23_HUMAN	BUD23	Probable 18S rRNA (guanine-N(7))-methyltransferase	13575	23269.9	18796	18086.1	9594.14	10001.1	16142.2	16712.6	16629.5	17919.9	12602.1	16552.7	1	1	1	1.3846	1.68251	0.757816	0	0	0	-0.400081	0.750612	0.469473	0.273335	0.512701	0.290136
TRIA1_HUMAN	TRIAP1	TP53-regulated inhibitor of apoptosis 1	18665.3	16259.4	20347.7	17793.6	22189.6	17888.5	18147.3	18620.4	15441.4	18705.2	17147.6	18566.7	1	1	1	1.09014	0.817829	1.1105	0	0	0	0.151203	-0.290129	0.124507	-0.0048062	0.976219	0.0104526
GATC_HUMAN	GATC	Glutamyl-tRNA(Gln) amidotransferase subunit C, mitochondrial	46410.6	76181.9	62194.7	67450.9	55543.1	59602.1	56404.9	52544.8	57191.6	72243.1	55974.1	70461.5	1	1	1	1.3401	1.01552	0.978712	0	0	0	-0.0310438	0.0222128	0.422337	0.137835	0.437017	0.359502
HTSF1_HUMAN	HTATSF1	HIV Tat-specific factor 1	43749.3	53696.4	52964.8	49495.3	41778.2	41611	49346.1	50237.4	53409.9	55139.3	51705.1	51932	1	1	1	1.21064	1.18114	0.968081	0	0	0	-0.0468006	0.240186	0.275774	0.156386	0.265316	0.576237
AP1G1_HUMAN	AP1G1	AP-1 complex subunit gamma-1	216808	166244	157449	210632	199189	229185	194592	213899	182402	190255	215834	228565	1	1	1	0.726214	0.976921	1.18329	0	0	0	0.242801	-0.0336856	-0.461533	-0.0841395	0.721131	0.141986
STX6_HUMAN	STX6	Syntaxin-6	45304.3	36192.6	39248.5	38304.6	34436.5	35520.9	50569.3	38946.7	50751.6	33323.6	45122.4	32049.1	1	1	1	0.866331	1.46848	0.889083	0	0	0	-0.16961	0.554323	-0.20701	0.0592344	0.833323	0.0791866
SNG1_HUMAN	SYNGR1	Synaptogyrin-1	34727.5	33373.1	39057.4	44034.9	39342.5	40402.3	40890.6	33328	34885	32232.2	53900.8	36803.7	1	1	1	1.12468	1.03935	1.5451	0	0	0	0.6277	0.0556806	0.169517	0.284299	0.24541	0.610109
SNG2_HUMAN	SYNGR2	Synaptogyrin-2	385170	415063	338637	322174	205951	171854	281742	289580	350377	315868	294314	209217	1	1	1	0.879188	1.36801	0.839992	0	0	0	-0.251552	0.452074	-0.185756	0.00492196	0.984491	0.00678826
SGTA_HUMAN	SGTA	Small glutamine-rich tetratricopeptide repeat-containing protein alpha	140849	89992.4	118322	100742	108234	123340	134693	98785.2	116801	109021	108695	96137.7	1	1	1	0.840063	1.24446	0.9306	0	0	0	-0.103767	0.315521	-0.251431	-0.0132256	0.945011	0.0245633
ENSA_HUMAN	ENSA	Alpha-endosulfine	280953	269556	284198	209201	232502	322922	257252	204245	260999	348260	232520	307248	1	1	1	1.01155	1.10645	0.890885	0	0	0	-0.166689	0.145939	0.0165676	-0.00139423	0.98913	0.00474649
MCAT_HUMAN	SLC25A20	Mitochondrial carnitine/acylcarnitine carrier protein	56533	92152.2	66887.3	86041.9	42909	45580.6	67985.1	66552.8	62978.1	50376	58935.1	46181.1	1	1	1	1.18315	1.5844	0.935803	0	0	0	-0.0957231	0.663938	0.242639	0.270285	0.343723	0.463791
SYNC_HUMAN	NARS1	Asparagine--tRNA ligase, cytoplasmic	337845	262640	286408	255225	314474	296549	350916	330536	286880	299214	326758	310983	1	1	1	0.84775	1.11588	1.13901	0	0	0	0.187775	0.158185	-0.23829	0.0358901	0.818313	0.0870806
MYO1B_HUMAN	MYO1B	Unconventional myosin-Ib	19117.9	17644.3	18495.2	23271.1	26653	21446.3	25888.5	19976	22149.9	25083.2	26107.1	24897.3	1	1	1	0.967428	0.971317	1.17866	0	0	0	0.237142	-0.0419866	-0.0477732	0.0491274	0.653429	0.184802
SSNA1_HUMAN	SSNA1	Microtubule nucleation factor SSNA1	57417.7	68318.9	76268.9	50146.3	51998.7	31547.9	52519.4	38242	55557.9	50606.1	28943.7	32517.6	1	1	1	1.32832	1.01001	0.520965	0	0	0	-0.940743	0.0143749	0.409599	-0.172256	0.709246	0.149203
PM34_HUMAN	SLC25A17	Peroxisomal membrane protein PMP34	13851.9	17309.9	14877.5	15949.2	20371.7	8043.65	16690.2	18338.2	8477.67	12333.3	11768.4	17125.4	1	1	1	1.07404	0.819284	1.38816	0	0	0	0.473178	-0.287565	0.103048	0.0962205	0.704093	0.15237
CPSF5_HUMAN	NUDT21	Cleavage and polyadenylation specificity factor subunit 5	293737	309411	320100	351505	398531	328007	338892	289709	310738	402276	336349	354861	1	1	1	1.08975	0.850353	1.08242	0	0	0	0.11426	-0.233866	0.123998	0.00146386	0.991206	0.00383618
LANC1_HUMAN	LANCL1	Glutathione S-transferase LANCL1	70451.3	59246.3	73574.1	51654.8	47269	59914.2	59384.9	47301.4	65089.2	35672.2	56536.3	56710.6	1	1	1	1.04433	1.25632	0.868597	0	0	0	-0.203241	0.329202	0.0625717	0.0628442	0.722261	0.141306
STRN_HUMAN	STRN	Striatin	62577.2	75361.6	72108.4	71503.9	70590.7	67437.7	71316.6	74735.6	67291.7	70363.1	60581	64767.1	1	1	1	1.15231	1.01028	0.900274	0	0	0	-0.151563	0.0147598	0.20453	0.0225756	0.846655	0.0722937
U3IP2_HUMAN	RRP9	U3 small nucleolar RNA-interacting protein 2	50126.5	63658	51993.8	55773.5	42774.4	43569.4	50469.9	53848.7	59459.4	52066.8	48682	54346.8	1	1	1	1.03725	1.17991	0.818744	0	0	0	-0.288516	0.238676	0.0527661	0.00097508	0.995534	0.00194402
SCO2_HUMAN	SCO2	Protein SCO2 homolog, mitochondrial	66757.1	117136	81793.5	110228	68329.1	87693	83494.1	102431	80833.1	100328	76250.3	102405	1	1	1	1.22524	1.22194	0.943305	0	0	0	-0.0842032	0.289174	0.293065	0.166012	0.315764	0.500638
CF410_HUMAN	CFAP410	Cilia- and flagella-associated protein 410	8010.51	5653.28	7479.38	10155.6	9766.74	8690.2	10529.9	6356.37	10982	8630.6	9604.37	9669.59	1	1	1	0.933696	1.07814	0.874556	0	0	0	-0.193378	0.108543	-0.0989754	-0.0612702	0.562997	0.249494
AKAP8_HUMAN	AKAP8	A-kinase anchor protein 8	124188	178489	147936	169570	125803	150285	164184	169202	153401	159727	146697	158329	1	1	1	1.19123	1.30509	0.956298	0	0	0	-0.0644685	0.384147	0.252447	0.190709	0.288372	0.540047
GTPB6_HUMAN	GTPBP6	Putative GTP-binding protein 6	18606.8	17770.7	16751.7	17631.8	20857	20511.4	23269	20260	18365.5	19675.3	20940.2	17665.8	1	1	1	0.9003	1.11564	1.14019	0	0	0	0.189277	0.157878	-0.151522	0.0652107	0.609617	0.214943
G6PT1_HUMAN	SLC37A4	Glucose-6-phosphate exchanger SLC37A4	7238.57	8048.52	7427.48	8390.95	6626.02	4756.1	6615.11	3814.09	8819.11	11607	10011	9512.4	1	1	1	1.0261	0.998353	1.13515	0	0	0	0.182881	-0.00237741	0.0371681	0.0725573	0.326638	0.485933
IDH3B_HUMAN	IDH3B	Isocitrate dehydrogenase [NAD] subunit beta, mitochondrial	153938	171542	137490	186563	138974	125938	156745	176219	153703	160716	160797	164492	1	1	1	0.893152	1.12787	1.04615	0	0	0	0.0650952	0.173604	-0.163023	0.0252256	0.823027	0.084586
NRDC_HUMAN	NRDC	Nardilysin	145591	113464	142450	136474	134909	124534	140416	116420	129232	124590	151404	139265	1	1	1	0.978426	1.04082	1.17157	0	0	0	0.22844	0.0577207	-0.0314656	0.0848984	0.381399	0.41862
CALU_HUMAN	CALU	Calumenin	301859	385706	314611	378441	322410	375823	365069	323892	307643	356101	301979	338842	1	1	1	1.04224	1.13231	0.981589	0	0	0	-0.0268089	0.179273	0.0596943	0.0707193	0.358164	0.445918
ATP9B_HUMAN	ATP9B	Probable phospholipid-transporting ATPase IIB	24301.6	21985.2	24218.4	24479.7	14887.7	14651.5	21383.9	22422.9	28786.6	14743.8	17155.8	16125.4	1	1	1	0.996576	1.43635	0.595965	0	0	0	-0.746701	0.522404	-0.00494775	-0.0764149	0.854765	0.0681532
SAHH2_HUMAN	AHCYL1	S-adenosylhomocysteine hydrolase-like protein 1	134080	79741.7	102692	71735.6	119580	94362	112787	98570.9	109654	93580.4	115213	96019.9	1	1	1	0.765901	0.943193	1.0507	0	0	0	0.0713451	-0.0843753	-0.38477	-0.1326	0.426286	0.370299
ORC5_HUMAN	ORC5	Origin recognition complex subunit 5	7608.18	15352.5	13593.9	12716.9	16295.8		11235.3	11173	9806.34	13290.5	9726.89	9095.12	1	1	1	1.78675	0.68946	0.991898	0	0	0	-0.0117362	-0.536462	0.837336	0.0963795	0.832145	0.0798009
TYOBP_HUMAN	TYROBP	TYRO protein tyrosine kinase-binding protein	545330	917738	820025	918203	716680	667254	515524	443548	655797	893334	582840	864781	1	1	1	1.50372	0.719322	0.888751	0	0	0	-0.170149	-0.47529	0.588538	-0.0189668	0.957632	0.0188013
NDUS5_HUMAN	NDUFS5	NADH dehydrogenase [ubiquinone] iron-sulfur protein 5	59493.8	59301.5	59450.7	74130.1	47896.9	58470.3	67468.4	73853.9	72639.8	69072.5	58642.2	66972.1	1	1	1	0.999276	1.40862	0.807301	0	0	0	-0.308821	0.49428	-0.00104553	0.061471	0.817319	0.0876085
PDE6D_HUMAN	PDE6D	Retinal rod rhodopsin-sensitive cGMP 3',5'-cyclic phosphodiesterase subunit delta	15158.5	16429.9	14104.5	14790.1	13909.1	13985.5	17321.9	13579.1	16523.4	16785	17358.9	20776.8	1	1	1	0.930468	1.24536	1.05056	0	0	0	0.071165	0.316568	-0.103971	0.0945872	0.519165	0.284694
ORC4_HUMAN	ORC4	Origin recognition complex subunit 4	7023.45	5872.23	5185.88	8502.52	7828	7924.84	7276.82	8406.99	8169.34	6603.61	4843.33	6715.77	1	1	1	0.738366	0.929589	0.592867	0	0	0	-0.75422	-0.105336	-0.437591	-0.432382	0.147331	0.831705
PEX1_HUMAN	PEX1	Peroxisomal ATPase PEX1	16254	18186	17137.1	15494.9	19466.5	18213.2	14563.3	15377.1	16313.5	21170.5	17586.3	17789.7	1	1	1	1.05433	0.748121	1.07802	0	0	0	0.108386	-0.418656	0.0763282	-0.0779808	0.692431	0.159623
RAD21_HUMAN	RAD21	Double-strand-break repair protein rad21 homolog	83369.5	68536	86926.3	77366.1	85661.7	83494.5	83172.7	78993.3	84451.4	76579.4	86376.7	80456.2	1	1	1	1.04266	0.970944	1.0228	0	0	0	0.0325209	-0.0425402	0.0602731	0.0167512	0.640129	0.193732
TIM8A_HUMAN	TIMM8A	Mitochondrial import inner membrane translocase subunit Tim8 A	133256	201570	126673	121054	113874	132465	135577	106998	164986	198591	147621	167045	1	1	1	0.950599	1.19059	0.894749	0	0	0	-0.160446	0.251674	-0.0730914	0.00604566	0.965923	0.0150575
DHX16_HUMAN	DHX16	Pre-mRNA-splicing factor ATP-dependent RNA helicase DHX16	33051.5	34483.5	34634.2	34975.6	29836.3	31659.2	33275.2	32663.5	34611.6	37666.5	33172.8	36064.8	1	1	1	1.04789	1.11526	0.95843	0	0	0	-0.0612548	0.157379	0.0674816	0.0545352	0.48061	0.318208
ZNRD2_HUMAN	ZNRD2	Protein ZNRD2	61883.9	67124	64482.9	66668.7	66015.4	90723.5	65366.6	61990.8	68921.9	79065	70112.5	81981.4	1	1	1	1.042	0.990172	1.01727	0	0	0	0.0247092	-0.014249	0.0593525	0.0232709	0.387911	0.411268
GMFG_HUMAN	GMFG	Glia maturation factor gamma	507811	274125	464442	264556	252017	322616	338370	354541	405278	379600	271695	289155	1	1	1	0.914596	1.34265	0.670392	0	0	0	-0.576924	0.425081	-0.128793	-0.0935455	0.777467	0.109318
BNI3L_HUMAN	BNIP3L	BCL2/adenovirus E1B 19 kDa protein-interacting protein 3-like	8096.18	11488.5	20170.7	20102.8	9954.32	10981.6	25267.8	19473.1	10828.8	8578.55	14076.8	14513.1	1	1	1	2.49138	2.53838	1.29994	0	0	0	0.378446	1.34391	1.31695	1.0131	0.0857323	1.06686
MED14_HUMAN	MED14	Mediator of RNA polymerase II transcription subunit 14	28281.9	25043.6	26222.9	24392.3	29157.8	28988.7	26004.5	22887	26367.4	25046.9	25827.9	24884.2	1	1	1	0.927197	0.891854	0.979539	0	0	0	-0.029825	-0.165121	-0.109052	-0.101332	0.122946	0.910285
KPRB_HUMAN	PRPSAP2	Phosphoribosyl pyrophosphate synthase-associated protein 2	32563.9	22175.4	36641.1	21336.3	32772.1	26001.2	34872.7	19860.3	31817.9	29143.1	40996	28281.5	1	1	1	1.12521	1.0641	1.28846	0	0	0	0.365645	0.0896299	0.170189	0.208488	0.125957	0.899776
GBG7_HUMAN	GNG7	Guanine nucleotide-binding protein G(I)/G(S)/G(O) subunit gamma-7	20390.7	20969.5	28718.6	10650.8	20864.7	17644.7	24997.9	12673.9	23824.7	27924	18032	24219.1	1	1	1	1.40842	1.1981	0.756862	0	0	0	-0.401899	0.260743	0.494074	0.117639	0.703927	0.152473
SMCA5_HUMAN	SMARCA5	SWI/SNF-related matrix-associated actin-dependent regulator of chromatin subfamily A member 5	155402	172389	177460	181487	151450	140250	162413	182827	178262	158438	170511	164194	1	1	1	1.14194	1.07239	0.956519	0	0	0	-0.0641344	0.100826	0.191489	0.07606	0.416343	0.380549
JIP4_HUMAN	SPAG9	C-Jun-amino-terminal kinase-interacting protein 4	99744.9	96044.8	95670.8	102496	89591.1	100422	105054	104037	97189.5	92299.7	100159	97523.8	1	1	1	0.959155	1.17259	1.03055	0	0	0	0.0434197	0.229704	-0.0601644	0.0709864	0.490649	0.309229
NPA1P_HUMAN	URB1	Nucleolar pre-ribosomal-associated protein 1	21607.6	21429.9	22596.6	26109.2	23576.8	20491.7	21019.8	19451.5	25842.7	22264.3	25646.5	19432.6	1	1	1	1.04577	0.891546	0.992408	0	0	0	-0.0109949	-0.165619	0.0645669	-0.037349	0.636774	0.196015
MGRN1_HUMAN	MGRN1	E3 ubiquitin-protein ligase MGRN1	13064.5	8218.61	10943.1	11078.9	12424.2	12514.9	10951.1	10098	7275.54	9585.6	11296.5	10549.5	1	1	1	0.837621	0.881433	1.55267	0	0	0	0.63475	-0.182077	-0.25563	0.0656807	0.839342	0.0760613
ZC3H1_HUMAN	ZFC3H1	Zinc finger C3H1 domain-containing protein	10160.9	9383.54	9373.8	15365.3	12696.7	12253.4	12153.2	12582.5	9514.99	15585.9	12788	12347.4	1	1	1	0.922536	0.957194	1.34398	0	0	0	0.426517	-0.0631173	-0.116322	0.082359	0.68057	0.167127
TYW4_HUMAN	LCMT2	tRNA wybutosine-synthesizing protein 4	43329.3	35516.5	55065.1	50345.2	49342.8	49556.1	48322.2	45116.3	47223.1	53434.8	52587.9	56752	1	1	1	1.27085	0.979316	1.11361	0	0	0	0.155238	-0.0301534	0.345795	0.15696	0.285024	0.545119
AQR_HUMAN	AQR	RNA helicase aquarius	42833.3	50699.8	43735.4	55426.4	41468.8	50753.1	47805.5	48405.7	47633.6	57225.4	50183.9	52561.4	1	1	1	1.02106	1.15281	1.05354	0	0	0	0.075245	0.20515	0.0300687	0.103488	0.187361	0.727321
MAST3_HUMAN	MAST3	Microtubule-associated serine/threonine-protein kinase 3	12859.4	10090.6	16078.5	13466.8	9357	15127.4	19096.5	15285.1	13250.3	13889.7	18490.1	13327.1	1	1	1	1.25033	2.04088	1.39545	0	0	0	0.480728	1.02919	0.322309	0.610743	0.104112	0.982501
OPA1_HUMAN	OPA1	Dynamin-like 120 kDa protein, mitochondrial	116122	135623	129382	129270	116670	116290	134358	136489	132492	129165	123996	130109	1	1	1	1.11419	1.15161	0.935875	0	0	0	-0.0956117	0.203649	0.155996	0.0880108	0.443181	0.353419
ZEB2_HUMAN	ZEB2	Zinc finger E-box-binding homeobox 2	55609	50189	64680.9	51283	62569	48922.7	75132.3	51493.8	66315.3	57406.2	71346.6	52691.3	1	1	1	1.16314	1.20079	1.07587	0	0	0	0.105503	0.263985	0.218021	0.195836	0.0532129	1.27398
GANP_HUMAN	MCM3AP	Germinal-center associated nuclear protein	22291	19220.1	24035.9	26255.3	25595.7	21279.6	24626.8	24656	23019.6	21813.9	20457.9	19495.2	1	1	1	1.07828	0.962146	0.888717	0	0	0	-0.170205	-0.0556723	0.108729	-0.0390492	0.677163	0.169307
PI51C_HUMAN	PIP5K1C	Phosphatidylinositol 4-phosphate 5-kinase type-1 gamma	30601.2	36510.6	29379.5	37977.2	34182.8	39269.8	33412.3	33269.8	32630.6	30176.8	32565.7	35495.4	1	1	1	0.960077	0.977459	0.998011	0	0	0	-0.00287228	-0.0328913	-0.0587784	-0.031514	0.190349	0.720449
KIF1B_HUMAN	KIF1B	Kinesin-like protein KIF1B	21145	16091.1	17815.8	21297	19006.4	23388.2	27513.6	23913	19543.4	17678.9	21108.3	21033.7	1	1	1	0.842554	1.4476	1.08007	0	0	0	0.111129	0.53366	-0.247159	0.132543	0.616437	0.210111
MABP1_HUMAN	MAPKBP1	Mitogen-activated protein kinase-binding protein 1	7371.2	4729.26	9507.47	5725.15	5803.87	7582.1	4370.16	7219.8	6179.32	7174.02	6255.51	4063.71	1	1	1	1.28981	0.752973	1.01233	0	0	0	0.0176794	-0.409329	0.367162	-0.00816257	0.974302	0.0113065
KDM1A_HUMAN	KDM1A	Lysine-specific histone demethylase 1A	57214.6	59240.4	65405.3	55717.3	61441.6	56025.9	61380.6	55854.7	66965.6	55987.9	73609.5	60918.4	1	1	1	1.14316	0.999007	1.09921	0	0	0	0.136472	-0.00143304	0.193024	0.109354	0.198785	0.701617
PHLP1_HUMAN	PHLPP1	PH domain leucine-rich repeat-containing protein phosphatase 1	11516.3	7032.09	9781.36	6013.03	8348.18	9557.43	8101.92	5669.37	12632.3	8600.08	5371.65	8435.99	1	1	1	0.849349	0.970501	0.425231	0	0	0	-1.23368	-0.0431979	-0.23557	-0.504149	0.305161	0.515471
TBC12_HUMAN	TBC1D12	TBC1 domain family member 12	7265.78	8391.99	10707.6	8546.66	7888.93	9567.73	7942.97	8244.99	11141.1	10614.6	8036.19	6740.88	1	1	1	1.4737	1.00685	0.72131	0	0	0	-0.471308	0.00984892	0.559446	0.0326621	0.922671	0.0349533
FZD6_HUMAN	FZD6	Frizzled-6	7840.98	7193.48	8581.11	9804.5	14673.4	17816.5	8029.1	6162.3	10885.1	13919.8	17578	15892.9	1	1	1	1.09439	0.547187	1.61487	0	0	0	0.691416	-0.869893	0.13013	-0.0161155	0.975051	0.0109727
GSDME_HUMAN	GSDME	Gasdermin-E	19929.5	12856.1	13726.3	13794	15547.3	14704.5	12854.5	11685.5	12390.4	10269.1	13567.7	8960.6	1	1	1	0.688743	0.8268	1.09502	0	0	0	0.130953	-0.274391	-0.537963	-0.227133	0.363352	0.439672
LY75_HUMAN	LY75	Lymphocyte antigen 75	15121	9151.62	9401.49	9907.88	13804	15139.8	9802.78	14000.1	12207.6	15584.5	13682.5	14287.2	1	1	1	0.621751	0.710141	1.12082	0	0	0	0.164552	-0.493824	-0.685592	-0.338288	0.319317	0.495778
MA1A2_HUMAN	MAN1A2	Mannosyl-oligosaccharide 1,2-alpha-mannosidase IB	19976.5	25287.1	27412.3	25277.7	22483.3	17156.8	25644.3	26216.6	22586.1	27220.6	24026.8	27670.4	1	1	1	1.37223	1.14059	1.06379	0	0	0	0.0892093	0.189784	0.45652	0.245171	0.154727	0.810433
DLX3_HUMAN	DLX3	Homeobox protein DLX-3	40229	35205.3	45185.6	20231.8	33003.2	25822.7	33585.1	21996.7	50656.4	46136.6	42260.6	37836.6	1	1	1	1.12321	1.01763	0.83426	0	0	0	-0.261431	0.0252154	0.167627	-0.0228629	0.872906	0.0590325
ACSL4_HUMAN	ACSL4	Long-chain-fatty-acid--CoA ligase 4	121640	114098	125512	120496	150617	124278	145605	126637	139756	104906	142618	102879	1	1	1	1.03183	0.966724	1.02048	0	0	0	0.0292459	-0.0488247	0.0452076	0.00854291	0.796422	0.0988566
SNX3_HUMAN	SNX3	Sorting nexin-3	663798	619832	654200	562033	487711	410486	380113	510165	617680	517228	454323	510498	1	1	1	0.985541	0.779382	0.735531	0	0	0	-0.443141	-0.359598	-0.0210125	-0.274584	0.167196	0.776774
DOK2_HUMAN	DOK2	Docking protein 2	109638	105601	113733	107280	96413.8	127370	102671	127347	84350.2	111332	92420.6	115911	1	1	1	1.03735	1.0649	1.09568	0	0	0	0.131823	0.0907172	0.052903	0.0918144	0.0564408	1.24841
STX10_HUMAN	STX10	Syntaxin-10	17275.8	19961.9	19199	18074.3	16833	21654.2	20982.2	24111.4	17710.5	21277.2	22698.1	20757.1	1	1	1	1.11132	1.24649	1.28162	0	0	0	0.357967	0.317874	0.152279	0.27604	0.048276	1.31627
OGA_HUMAN	OGA	Protein O-GlcNAcase	50401.5	54140.5	37010.2	39126.6	43293.6	46574.8	41435.2	48355.9	43280.3	40145.4	36568.4	39688	1	1	1	0.734308	0.957074	0.84492	0	0	0	-0.243113	-0.0632969	-0.445544	-0.250651	0.15122	0.820391
ADCY9_HUMAN	ADCY9	Adenylate cyclase type 9	16459.9	16870.1	16679.8	16022.2	16481.2	21081.6	16892.6	12653.2	15194.5	18750.6	18000.6	17416.5	1	1	1	1.01336	1.02496	1.18468	0	0	0	0.244496	0.0355701	0.0191464	0.0997374	0.302893	0.51871
VINEX_HUMAN	SORBS3	Vinexin	27845.9	23326.5	27397	23746.2	28377.9	41428.4	29999.8	32345.4	24590.3	34968.2	26736.2	29055.2	1	1	1	0.983879	1.05715	1.08727	0	0	0	0.120705	0.0801851	-0.023447	0.0591477	0.302115	0.519828
HNRPQ_HUMAN	SYNCRIP	Heterogeneous nuclear ribonucleoprotein Q	938242	885583	928680	1004530	979873	972470	1026190	950734	986344	1013050	1059090	1037050	1	1	1	0.989809	1.04727	1.07375	0	0	0	0.102662	0.0666312	-0.0147785	0.051505	0.276362	0.558522
TPST1_HUMAN	TPST1	Protein-tyrosine sulfotransferase 1	26477.4	21521.9	26941.2	24813.4	25342.6	24768.3	27793.1	18971.5	25475.3	29099.9	32168.5	31725.2	1	1	1	1.01752	1.09669	1.26273	0	0	0	0.33655	0.133162	0.0250527	0.164921	0.21265	0.672335
PRP17_HUMAN	CDC40	Pre-mRNA-processing factor 17	38239.1	32420.2	41347.5	39122.8	36377.4	34098.9	38290.2	39516.9	40420.5	33968.7	40499.6	35972.7	1	1	1	1.08129	1.05258	1.00196	0	0	0	0.00282049	0.0739328	0.112752	0.0631683	0.188703	0.724222
B4GT3_HUMAN	B4GALT3	Beta-1,4-galactosyltransferase 3	15911.8	22173.7	20170.9	17890.2	21753.3	18800.9	17635.8	13169.7	17591.1	24511.3	17355.5	21731	1	1	1	1.26767	0.810718	0.986607	0	0	0	-0.0194528	-0.302727	0.342178	0.00666613	0.974751	0.0111064
RNBP6_HUMAN	RANBP6	Ran-binding protein 6	8865.87	12367.8	14420.1	11729.1	16891.2	9515.93	14791.2	11209	18895.1	12211.8	13852.7	12736.2	1	1	1	1.62647	0.875675	0.733137	0	0	0	-0.447845	-0.191533	0.701747	0.0207898	0.957846	0.0187043
NEMF_HUMAN	NEMF	Ribosome quality control complex subunit NEMF	49722.9	44817.4	43708.2	38359	38126.8	47191	46972.5	47458.2	46275.5	44747.7	43768.3	44137.2	1	1	1	0.879036	1.23201	0.94582	0	0	0	-0.0803622	0.301011	-0.186006	0.0115474	0.94488	0.0246235
NMT2_HUMAN	NMT2	Glycylpeptide N-tetradecanoyltransferase 2	6979.42		4404.57	5420.14	8067.92	6349.14	8211.51	6093	5664.27	4459.17	8686.99	6444.41	1	1	1	0.63108	1.0178	1.53365	0	0	0	0.616966	0.0254508	-0.664106	-0.00722962	0.986191	0.00603883
CCNT1_HUMAN	CCNT1	Cyclin-T1	9877.23	12009.5	13286.4	11593.2	11766.7	14291.2	12640.2	9898.4	12384.7	10649.2	12777.2	10586.8	1	1	1	1.34515	1.07423	1.03169	0	0	0	0.0450128	0.10331	0.427772	0.192031	0.248116	0.605346
BUB1B_HUMAN	BUB1B	Mitotic checkpoint serine/threonine-protein kinase BUB1 beta	9639.08	4291.98	4734.06		8233.95	5274.42	3580.75	3465.69	7591.26	6197.26	6608.28	5212.99	1	1	1	0.491132	0.434876	0.870512	0	0	0	-0.200065	-1.20132	-1.02582	-0.809068	0.119937	0.921046
PLOD3_HUMAN	PLOD3	Multifunctional procollagen lysine hydroxylase and glycosyltransferase LH3	260348	311723	343809	329582	290053	248202	314650	300881	333892	296160	281466	287509	1	1	1	1.32057	1.0848	0.842985	0	0	0	-0.246421	0.117431	0.401166	0.0907255	0.676151	0.169957
IF4E2_HUMAN	EIF4E2	Eukaryotic translation initiation factor 4E type 2	30656.8	28447.7	31374	31420.9	35271.6	30296.9	24817.2	33714.2	31025.8	25015.7	30809.1	29512	1	1	1	1.02339	0.703603	0.993015	0	0	0	-0.0101119	-0.507167	0.0333624	-0.161305	0.450415	0.346388
CCNT2_HUMAN	CCNT2	Cyclin-T2	10974.8	13601.1	12773.9	15493.3	13269.2	9139.94	12490.9	15010.4	11089.5	13345.6	11243.8	11304	1	1	1	1.16393	0.941345	1.01391	0	0	0	0.0199354	-0.087204	0.219004	0.0505786	0.629686	0.200876
TLR2_HUMAN	TLR2	Toll-like receptor 2	27309.9	45915.4	24039.1	47357.4	27018.9	37330.7	27003.2	39577.8	27209.9	29323.7	22715.9	28764.9	1	1	1	0.880234	0.999419	0.83484	0	0	0	-0.260429	-0.000838557	-0.184041	-0.148436	0.193786	0.712678
DIAP1_HUMAN	DIAPH1	Protein diaphanous homolog 1	238111	206698	203400	206736	226538	237452	248408	244436	231104	224274	238474	232003	1	1	1	0.854223	1.09654	1.03189	0	0	0	0.0452898	0.132959	-0.227315	-0.0163554	0.893984	0.0486701
SEP15_HUMAN	SELENOF	Selenoprotein F	74093.5	101066	105870	94505	109421	77171.8	95906.9	75971	96298	116294	97054.8	111100	1	1	1	1.42887	0.876494	1.00786	0	0	0	0.0112937	-0.190183	0.514875	0.111995	0.64666	0.189324
TSN3_HUMAN	TSPAN3	Tetraspanin-3	97054.3		110331	122069	81373.7	59894.7	133110	108139	161868	153294	150828	130019	1	1	1	1.1368	1.63579	0.931796	0	0	0	-0.101914	0.709984	0.184974	0.264348	0.381873	0.418081
EXOC3_HUMAN	EXOC3	Exocyst complex component 3	120258	103620	98947	113071	106977	113217	115103	104371	105554	113810	111833	107446	1	1	1	0.822789	1.07596	1.05949	0	0	0	0.0833647	0.105625	-0.281405	-0.0308052	0.828944	0.0814749
PLIN3_HUMAN	PLIN3	Perilipin-3	748454	791987	862539	648282	619066	752678	711548	706017	792663	862128	609231	727010	1	1	1	1.15243	1.14939	0.768588	0	0	0	-0.379718	0.200868	0.204676	0.00860854	0.968665	0.0138263
MOT2_HUMAN	SLC16A7	Monocarboxylate transporter 2	25942.1	17430.7	19435.7	13092.5	23851.2	19350.8	25835	16522.2	29235.9	20988.7	25634.3	17913.1	1	1	1	0.749195	1.08317	0.876809	0	0	0	-0.189666	0.115265	-0.416586	-0.163662	0.399451	0.398537
JAK2_HUMAN	JAK2	Tyrosine-protein kinase JAK2	17568.8	21633.3	21193.9	29432.3	14615.2	23264.6	15093.8	15314.7	18705.9	29167.3	16840.5	22949.1	1	1	1	1.20634	1.03275	0.900277	0	0	0	-0.151558	0.0464865	0.270633	0.0551872	0.695239	0.157866
ANM3_HUMAN	PRMT3	Protein arginine N-methyltransferase 3	198841	164867	196583	181806	213405	135439	165191	175004	178162	182922	181440	161592	1	1	1	0.988644	0.774073	1.0184	0	0	0	0.0263029	-0.369459	-0.0164767	-0.119878	0.439978	0.356569
IMA7_HUMAN	KPNA6	Importin subunit alpha-7	101533	65774.7	78098.7	77103.4	86276	89499.2	91851.7	97085.7	88498.3	86506.9	99346.1	87494.3	1	1	1	0.769195	1.06463	1.12258	0	0	0	0.166814	0.0903471	-0.378578	-0.0404725	0.834454	0.0785974
UGDH_HUMAN	UGDH	UDP-glucose 6-dehydrogenase	87406.1	95607.8	80569.7	96335.8	95464.9	92579.4	99765.8	91072.4	98475.6	99780.1	102172	99386.8	1	1	1	0.921786	1.04505	1.03754	0	0	0	0.0531617	0.063575	-0.117497	-0.000253319	0.996948	0.0013273
TPST2_HUMAN	TPST2	Protein-tyrosine sulfotransferase 2	62765.1	54510.3	49961.3	70259.5	55592.7	77401.8	57031.3	59564.9	49483.7	53966.7	66057.4	55246.7	1	1	1	0.796004	1.02588	1.33493	0	0	0	0.416767	0.0368585	-0.329152	0.0414912	0.865004	0.062982
CTND1_HUMAN	CTNND1	Catenin delta-1	72521.9	67868	78110.2	68710.2	77120.5	83303.2	88749.5	70370.4	75206.7	67389.8	68913.4	69315.8	1	1	1	1.07706	1.15079	0.91632	0	0	0	-0.126077	0.202625	0.107094	0.0612141	0.594663	0.225729
ICMT_HUMAN	ICMT	Protein-S-isoprenylcysteine O-methyltransferase	65154.3	51170.7	58255.1	71262	71914.7	54761	59809.7	57113	55931	56887.9	67054.2	42789	1	1	1	0.89411	0.831676	1.19887	0	0	0	0.26168	-0.265907	-0.161476	-0.0552346	0.764663	0.11653
SNX2_HUMAN	SNX2	Sorting nexin-2	202743	200622	185148	216375	162532	168385	207604	216947	199947	187200	178811	180868	1	1	1	0.913215	1.27731	0.894292	0	0	0	-0.161182	0.35311	-0.130973	0.0203184	0.914093	0.0390095
DPM1_HUMAN	DPM1	Dolichol-phosphate mannosyltransferase subunit 1	160649	147495	163256	177794	110698	137134	141940	135665	193889	160242	162213	139023	1	1	1	1.01623	1.28223	0.836628	0	0	0	-0.257342	0.358652	0.023224	0.0415115	0.837343	0.0770965
USO1_HUMAN	USO1	General vesicular transport factor p115	215429	203235	217225	217409	213321	232188	243672	237549	215662	192639	218590	191292	1	1	1	1.00834	1.14228	1.01358	0	0	0	0.0194554	0.191914	0.0119777	0.0744492	0.332799	0.477819
RT14_HUMAN	MRPS14	28S ribosomal protein S14, mitochondrial	23373	32505.3	29981.9	30231.9	24699.5	19804.3	24812.1	20557.6	30012.2	29368.2	25485.5	25139.3	1	1	1	1.28276	1.00456	0.849171	0	0	0	-0.235872	0.00656201	0.359249	0.0433128	0.825459	0.0833047
TOM1_HUMAN	TOM1	Target of Myb1 membrane trafficking protein	105813	111138	102710	98625.9	97237.2	116064	108275	112999	94454.4	99039.9	92694.6	105160	1	1	1	0.970675	1.11351	0.981369	0	0	0	-0.0271327	0.15512	-0.0429402	0.028349	0.699176	0.155414
F262_HUMAN	PFKFB2	6-phosphofructo-2-kinase/fructose-2,6-bisphosphatase 2	3146.43	3000.58	2762.22	2165.21	5141.45	5414.4	2938.33	3579.52	3645.78	1889.32	4455.31	2472.98	1	1	1	0.87789	0.571498	1.22205	0	0	0	0.289298	-0.807179	-0.187888	-0.235256	0.535799	0.270998
CCD22_HUMAN	CCDC22	Coiled-coil domain-containing protein 22	43450.2	45872.4	73963.5	55837.3	64912.6	75678.1	81931.8	64907	39665	62462.1	67830.5	64711.4	1	1	1	1.70226	1.26219	1.71008	0	0	0	0.774068	0.335925	0.767451	0.625814	0.0496876	1.30375
PQBP1_HUMAN	PQBP1	Polyglutamine-binding protein 1	40166.5	49376.9	42676.8	39124.6	48326.8	46391.1	41302.1	34059.1	48609.5	40543.9	43004.8	47053.8	1	1	1	1.0625	0.854642	0.884699	0	0	0	-0.176741	-0.226608	0.0874592	-0.105297	0.392871	0.40575
TI17B_HUMAN	TIMM17B	Mitochondrial import inner membrane translocase subunit Tim17-B	70555.8	70783.6	75367.3	70189.2	76758	47677	65366.1	61383	74708.8	79557.7	76241	88238.3	1	1	1	1.06819	0.851587	1.02051	0	0	0	0.0292889	-0.231774	0.095174	-0.0357705	0.754395	0.122401
PRAF2_HUMAN	PRAF2	PRA1 family protein 2	32614.6	46871.1	50342.7	24724.6	10688	26922.4	22456.4	14863	56323.5	37611.4	24272	18843.2	1	1	1	1.54356	2.10109	0.430939	0	0	0	-1.21444	1.07113	0.626265	0.160985	0.8394	0.076031
DKC1_HUMAN	DKC1	H/ACA ribonucleoprotein complex subunit DKC1	208905	241286	240956	253433	204632	210790	229779	244430	244308	243188	258106	245951	1	1	1	1.15342	1.12289	1.05648	0	0	0	0.0792626	0.167215	0.205923	0.1508	0.0565627	1.24747
IF2P_HUMAN	EIF5B	Eukaryotic translation initiation factor 5B	96780.2	80312.6	92170.7	83139.8	89197.9	91462.5	96803.1	90893.3	91882.9	94492.9	100258	88658.4	1	1	1	0.952371	1.08526	1.09115	0	0	0	0.125849	0.118044	-0.0704037	0.0578296	0.462516	0.334873
TRI13_HUMAN	TRIM13	E3 ubiquitin-protein ligase TRIM13	13160.4	17681.4	16629.2	14044.9	10340	10471.8	14100.6	15266.9	15844.6	18571.7	13497.5	11815.6	1	1	1	1.26358	1.36369	0.851868	0	0	0	-0.231299	0.44752	0.337515	0.184579	0.472768	0.325352
GAS7_HUMAN	GAS7	Growth arrest-specific protein 7	15013.8	17663.6	18945.2	20487.6	17464.7	20750	22861.1	21041.5	19114.6	17945.9	21781.4	19333.4	1	1	1	1.26185	1.30899	1.13952	0	0	0	0.188422	0.388453	0.335543	0.304139	0.0366003	1.43652
EDF1_HUMAN	EDF1	Endothelial differentiation-related factor 1	406370	405435	475540	289330	359768	354719	313319	280195	393670	364669	354647	370058	1	1	1	1.17021	0.870892	0.900874	0	0	0	-0.150603	-0.199435	0.226773	-0.0410883	0.789112	0.102861
KIN17_HUMAN	KIN	DNA/RNA-binding protein KIN17	12790.6	12618.5	11793.8	13181.4	13558.5	11378.8	13723.2	13225.3	12138.1	10845.9	14735.9	12280.7	1	1	1	0.922068	1.01215	1.21402	0	0	0	0.279793	0.0174194	-0.117055	0.0600522	0.657616	0.182028
DIAP2_HUMAN	DIAPH2	Protein diaphanous homolog 2	38140.1	43062.1	46994.8	41090	48597.8	46132.3	49400.4	48442.5	43548.1	51532.8	42120.3	41161.4	1	1	1	1.23216	1.01652	0.967213	0	0	0	-0.0480941	0.0236317	0.301193	0.0922434	0.477742	0.320806
DNJA2_HUMAN	DNAJA2	DnaJ homolog subfamily A member 2	147616	138822	141265	140154	111477	130187	142412	159353	148518	140012	137374	149729	1	1	1	0.956976	1.2775	0.924965	0	0	0	-0.112529	0.353325	-0.063445	0.0591169	0.727821	0.137975
BRD4_HUMAN	BRD4	Bromodomain-containing protein 4	60837.6	63031.4	67742.5	60001.6	57086.9	63654.8	59921.2	57555.6	67103.3	59487.1	61998.1	61896.8	1	1	1	1.1135	1.04965	0.92392	0	0	0	-0.11416	0.0699068	0.155098	0.0369484	0.687636	0.162642
CUTA_HUMAN	CUTA	Protein CutA	690174	884195	731496	745290	722415	794915	649611	501202	691893	806021	624183	706088	1	1	1	1.05987	0.899221	0.902138	0	0	0	-0.14858	-0.153252	0.0838898	-0.0726473	0.451358	0.345478
NSMA_HUMAN	SMPD2	Sphingomyelin phosphodiesterase 2	7265.61	8910.99	7659.76	11645.8	9059.28	8513.27	10058.8	9718.07	7518.64	9123.9	13150	9756.3	1	1	1	1.05425	1.11033	1.74899	0	0	0	0.806519	0.15099	0.0762153	0.344575	0.275758	0.559472
HUS1_HUMAN	HUS1	Checkpoint protein HUS1	3261.03	6259.24	5127.72	6048.4	5144.02	4530.83	4886.57	5107.84	5161.13	4861.47	7250.13	6212.79	1	1	1	1.57242	0.949952	1.40476	0	0	0	0.49032	-0.0740741	0.65299	0.356412	0.247108	0.607112
PFD1_HUMAN	PFDN1	Prefoldin subunit 1	294782	388308	347253	316433	304515	319710	253240	229168	319506	377814	281636	395600	1	1	1	1.178	0.831617	0.881473	0	0	0	-0.182011	-0.266008	0.236339	-0.0705602	0.694221	0.158502
PP1RB_HUMAN	PPP1R11	E3 ubiquitin-protein ligase PPP1R11	14972.2	8747.33	12681.4	12437	17168.7	20439.8	18692.2	18490.5	17534.2	14106.1	11293.6	12763	1	1	1	0.846996	1.08874	0.64409	0	0	0	-0.634666	0.122656	-0.239572	-0.250528	0.370552	0.43115
NBN_HUMAN	NBN	Nibrin	42806.3	54907.9	50077	59259.5	46636.7	47058.6	50524.8	51377.3	50388.4	54711	46680.5	53741.9	1	1	1	1.16985	1.08337	0.926414	0	0	0	-0.110272	0.115526	0.226325	0.0771931	0.51732	0.286241
MCE1_HUMAN	RNGTT	mRNA-capping enzyme	36367.1	35432.1	38476	36399	36883.3	36249.3	35814.2	36259.7	43187.8	39872.8	41873.1	39444.1	1	1	1	1.05799	0.971014	0.969559	0	0	0	-0.0446001	-0.042436	0.0813249	-0.00190373	0.967673	0.0142716
ABCB7_HUMAN	ABCB7	Iron-sulfur clusters transporter ABCB7, mitochondrial	29933.3	34639.6	29153.2	41068.1	36732.2	33944.8	29423.5	34555.1	32936.9	31781.1	33965.9	35026.5	1	1	1	0.973939	0.801027	1.03124	0	0	0	0.0443823	-0.320076	-0.0380971	-0.104597	0.443207	0.353393
KI21B_HUMAN	KIF21B	Kinesin-like protein KIF21B	11970.8	9418.19	10744.7	10094.5	9438.22	9804.75	13305	9535.64	13007.2	10896	10227.2	10797	1	1	1	0.897576	1.40969	0.786272	0	0	0	-0.346899	0.495382	-0.155894	-0.00247059	0.993148	0.00298594
SRGP2_HUMAN	SRGAP2	SLIT-ROBO Rho GTPase-activating protein 2	97553.1	128140	104922	124853	82390.4	78149.5	108342	111069	101541	111059	119996	119745	1	1	1	1.07554	1.31498	1.18175	0	0	0	0.240924	0.395044	0.105058	0.247009	0.0983355	1.00729
XYLK_HUMAN	FAM20B	Glycosaminoglycan xylosylkinase	21130.8	25101.3	27289.6	27048.4	25046.9	19353.4	23243.9	23314.6	28481.5	23627.1	25799.6	27800.5	1	1	1	1.29146	0.928015	0.905837	0	0	0	-0.142676	-0.10778	0.369004	0.0395158	0.833083	0.0793117
DEN4B_HUMAN	DENND4B	DENN domain-containing protein 4B	50913.3	57290	53737.4	61641.9	46699.4	62095.6	55935.6	60709.5	54390.9	65494.7	50316.5	60349.4	1	1	1	1.05547	1.19778	0.92509	0	0	0	-0.112334	0.260363	0.0778839	0.0753043	0.556454	0.254571
EFC14_HUMAN	EFCAB14	EF-hand calcium-binding domain-containing protein 14	17278.1	19800.1	22320.4	21661.4	14099	17714.4	17274.5	17598.8	18801.8	30533.1	19005.1	21511.5	1	1	1	1.29183	1.22523	1.01081	0	0	0	0.0155158	0.293051	0.369418	0.225995	0.170327	0.768718
WDR1_HUMAN	WDR1	WD repeat-containing protein 1	716323	698266	750062	723891	827664	656751	795119	784423	667316	778069	736822	785917	1	1	1	1.0471	0.960678	1.10416	0	0	0	0.142946	-0.0578744	0.0663996	0.0504904	0.479157	0.319522
ATP9A_HUMAN	ATP9A	Probable phospholipid-transporting ATPase IIA	18764.7	14505.6	15621.7	18890.7	23547.8	15558.1	24573.9	11851.1	18692.3	12642.1	25928.7	9545.26	1	1	1	0.832505	1.04358	1.38713	0	0	0	0.472106	0.0615346	-0.26447	0.0897235	0.714655	0.145904
N4BP1_HUMAN	N4BP1	NEDD4-binding protein 1	6921.36	11539.8	8233.24	13170.6	7349.47	9947.29	7707.61	9714.77	8523.95	9938.08	8899.87	10201.8	1	1	1	1.18954	1.04873	1.0441	0	0	0	0.0622621	0.0686434	0.250405	0.127103	0.175481	0.755769
ROCK2_HUMAN	ROCK2	Rho-associated protein kinase 2	59547.1	60095.7	49709.5	54119.6	53871.7	68864.1	56875.7	62589.6	52065.3	57650.6	50624.3	53589.6	1	1	1	0.834793	1.05576	0.972323	0	0	0	-0.0404921	0.0782848	-0.26051	-0.074239	0.532442	0.273728
CLAP2_HUMAN	CLASP2	CLIP-associating protein 2	64416.5	47071.1	51740.8	49145.7	59104.5	59765.6	55852.2	51197.4	59449.7	53756.8	55623.4	49133.9	1	1	1	0.803223	0.944974	0.935638	0	0	0	-0.0959776	-0.0816539	-0.316128	-0.164586	0.162335	0.789589
PTCD1_HUMAN	PTCD1	Pentatricopeptide repeat-containing protein 1, mitochondrial	14342.9	20215.3	19625.5	23680.1	10314.7	14560.3	15144.5	15929	17717.1	23351.9	21174.1	19328.4	1	1	1	1.36831	1.46824	1.19512	0	0	0	0.257158	0.554092	0.452393	0.421214	0.040219	1.39557
CPNE3_HUMAN	CPNE3	Copine-3	950720	753658	741569	750658	764941	919551	777849	769950	704222	770554	722976	834542	1	1	1	0.780008	1.01687	1.02663	0	0	0	0.0379175	0.0241416	-0.35844	-0.0987935	0.526321	0.27875
DEPD5_HUMAN	DEPDC5	GATOR complex protein DEPDC5	27568.9	23538.3	14641.1	18290.7	22629.9	27782.6	29021.8	23842.4	16229.7	27881.4	27213.6	25070.9	1	1	1	0.531073	1.28245	1.67678	0	0	0	0.745691	0.358907	-0.913018	0.0638602	0.910239	0.0408445
ATG13_HUMAN	ATG13	Autophagy-related protein 13	8714.28	10947.5	9749.95	9986.53	12932.6	13163.9	10653.8	12947.7	6249.18	9532.91	8175.49	14564.9	1	1	1	1.11885	0.823794	1.30825	0	0	0	0.387638	-0.279644	0.162013	0.0900025	0.69112	0.160447
LIPA3_HUMAN	PPFIA3	Liprin-alpha-3	22072.5	19250.7	25773	22554.4	29162.7	29456	29615.3	24524.4	21121.3	34261	32368.8	32419	1	1	1	1.16765	1.01552	1.53252	0	0	0	0.615905	0.0222184	0.22361	0.287245	0.241139	0.617732
HIP1R_HUMAN	HIP1R	Huntingtin-interacting protein 1-related protein	29695.2	24821.5	30367.9	23738.9	30685.9	30035.7	35234	25220.5	33096.2	27701.2	31037.4	26557.1	1	1	1	1.02265	1.14821	0.937793	0	0	0	-0.0926579	0.199392	0.0323174	0.0463506	0.638749	0.19467
OBSL1_HUMAN	OBSL1	Obscurin-like protein 1	13259.6	9076.17	10981	6668.14	10555.5	8772.59	8298.19	5176.29	12058.7	11733.1	8757.44	8228.33	1	1	1	0.828155	0.786148	0.726234	0	0	0	-0.461493	-0.347126	-0.272028	-0.360216	0.0225949	1.64599
BRE1B_HUMAN	RNF40	E3 ubiquitin-protein ligase BRE1B	40797.1	44248.3	35941.3	42711.2	40110.8	41910.1	41170.8	41007.7	45372.6	43275.6	43267.3	40751.3	1	1	1	0.880977	1.02643	0.9536	0	0	0	-0.0685442	0.0376307	-0.182824	-0.0712458	0.379406	0.420895
PHF2_HUMAN	PHF2	Lysine-specific demethylase PHF2	14684	17503.7	16485.5	25919.3	26933.2	26695.7	18947	25615.4	26207	12354.5	29585.3	14054.6	1	1	1	1.12268	0.703481	1.12891	0	0	0	0.174928	-0.507416	0.166953	-0.0551784	0.82997	0.0809374
ZC11A_HUMAN	ZC3H11A	Zinc finger CCCH domain-containing protein 11A	62592.9	76803.6	68807.8	75153.3	64235.7	70443	59978	67636.1	73977.7	79827	63773.7	74350.9	1	1	1	1.09929	0.933718	0.862067	0	0	0	-0.214129	-0.0989419	0.136573	-0.0588326	0.626144	0.203326
CLU_HUMAN	CLUH	Clustered mitochondria protein homolog	41525.6	39060.3	41344.2	48543	48950.8	44963.9	52089.3	42025.7	42181.3	39788.1	50125.7	45305.9	1	1	1	0.995632	1.06412	1.18834	0	0	0	0.248947	0.0896546	-0.00631606	0.110762	0.275165	0.560407
T22D2_HUMAN	TSC22D2	TSC22 domain family protein 2	102398	104408	106194	103590	170071	185255	200463	112617	145118	151135	182947	171415	1	1	1	1.03707	1.1787	1.26068	0	0	0	0.334199	0.237199	0.0525147	0.207971	0.128167	0.892225
KDM4A_HUMAN	KDM4A	Lysine-specific demethylase 4A	51717.8	52129.3	57488.7	68768.4	53086.7	51573.3	53894.7	64014.4	53913.9	55837.5	48661	59227.6	1	1	1	1.11158	1.01522	0.902569	0	0	0	-0.147891	0.0217929	0.152618	0.00883971	0.928331	0.0322971
DJC13_HUMAN	DNAJC13	DnaJ homolog subfamily C member 13	58261	56523.6	50594.5	63794.1	59906.9	69221.4	60803.1	66377	58198.6	68628.5	59459.8	65681.5	1	1	1	0.868411	1.01496	1.02167	0	0	0	0.0309302	0.0214227	-0.20355	-0.050399	0.578287	0.237856
PHAR2_HUMAN	PHACTR2	Phosphatase and actin regulator 2	18667.3	16146.9	15932.1	17929	12989.2	19516	16721.9	20236.4	16376.9	19692.9	16006.5	18719.4	1	1	1	0.853476	1.28737	0.977383	0	0	0	-0.0330044	0.364426	-0.228577	0.0342817	0.862375	0.0643041
PP6R2_HUMAN	PPP6R2	Serine/threonine-protein phosphatase 6 regulatory subunit 2	27971.8	26775.1	25945.6	24847	27382.9	30740.5	32645.5	26083.7	29503.6	25798.4	30297	26581	1	1	1	0.927563	1.19219	1.02689	0	0	0	0.0382839	0.253609	-0.108483	0.0611365	0.619753	0.207781
CNOT3_HUMAN	CNOT3	CCR4-NOT transcription complex subunit 3	55719.3	61084.7	51899.3	60337.7	62328.3	63783	60273.6	64410.2	58820.8	60324.9	57790.5	59869.1	1	1	1	0.931442	0.967034	0.982484	0	0	0	-0.0254941	-0.0483611	-0.102462	-0.0587724	0.123458	0.908482
CREST_HUMAN	SS18L1	Calcium-responsive transactivator	8895.48	7216.11	9576.99	7515.07	7834.98	4297.2	5889.21	3883.8	8292.66	8970.62	8050.79	8520.86	1	1	1	1.07661	0.751656	0.970833	0	0	0	-0.0427046	-0.411855	0.1065	-0.11602	0.52998	0.275741
ANR17_HUMAN	ANKRD17	Ankyrin repeat domain-containing protein 17	18216.5	21981.9	20881.9	18936.3	20642	21199.1	22482.2	19250.2	19266.9	21934.9	23033	19097	1	1	1	1.14632	1.08915	1.19547	0	0	0	0.257578	0.1232	0.197007	0.192595	0.0383717	1.41599
SIN3B_HUMAN	SIN3B	Paired amphipathic helix protein Sin3b	7039.16	4895.14	7717.71	7402.92	7311.02	6732.87	9226.92	5492.93	8452.28	4697.64	9241.03	7198.25	1	1	1	1.0964	1.26206	1.09332	0	0	0	0.128713	0.335776	0.13277	0.199086	0.100438	0.998103
DNJB6_HUMAN	DNAJB6	DnaJ homolog subfamily B member 6	36552.7	36409	39727.4	42296.4	31518.1	44841.7	42984.8	53848.1	34978.6	42103.8	36506.3	47608.5	1	1	1	1.08685	1.36381	1.04368	0	0	0	0.0616729	0.447646	0.120156	0.209825	0.222742	0.652198
XYLB_HUMAN	XYLB	Xylulose kinase	27274.1	19066	19444.8	22256.1	24122.5	26080	23117.3	21301.7	20331.2	23473.1	25090.4	20977.5	1	1	1	0.71294	0.958329	1.23408	0	0	0	0.30344	-0.0614065	-0.488147	-0.0820379	0.754182	0.122524
COQ9_HUMAN	COQ9	Ubiquinone biosynthesis protein COQ9, mitochondrial	73668.9	138371	95151.9	99284.3	75435.3	72275.7	71663.1	71302.9	79540.2	133379	74581.2	106025	1	1	1	1.29162	0.949994	0.937654	0	0	0	-0.0928722	-0.0740093	0.369177	0.0674317	0.698831	0.155628
GGCT_HUMAN	GGCT	Gamma-glutamylcyclotransferase	158736	130500	148148	120423	127829	123210	146451	126210	155486	175307	144396	152926	1	1	1	0.933298	1.14568	0.928675	0	0	0	-0.106754	0.196203	-0.0995902	-0.00338041	0.976059	0.0105239
NDUS7_HUMAN	NDUFS7	NADH dehydrogenase [ubiquinone] iron-sulfur protein 7, mitochondrial	139209	156239	150403	174881	143138	188531	167461	205075	144593	159252	147704	164079	1	1	1	1.08041	1.16993	1.02152	0	0	0	0.0307112	0.226418	0.111581	0.122903	0.162835	0.788253
RTN2_HUMAN	RTN2	Reticulon-2	27364.6	17402.6	19417	23792.5	26226.5	29510.8	23867.5	21889.9	17127.6	24408.1	29492.7	25397.2	1	1	1	0.709566	0.910053	1.72194	0	0	0	0.784035	-0.135978	-0.49499	0.0510222	0.905698	0.0430164
NDUS2_HUMAN	NDUFS2	NADH dehydrogenase [ubiquinone] iron-sulfur protein 2, mitochondrial	82473.5	102359	116862	92428.4	110485	80095.2	102887	130573	98050.6	125369	79178.8	115478	1	1	1	1.41696	0.93123	0.80753	0	0	0	-0.308412	-0.10279	0.502803	0.0305338	0.911672	0.0401615
ZPR1_HUMAN	ZPR1	Zinc finger protein ZPR1	93909.5	85639.6	91377.1	77083.2	89617.3	87164.6	98563.2	68802.2	94711.2	84073.2	101269	83427	1	1	1	0.973034	1.09982	1.06924	0	0	0	0.0965857	0.137272	-0.0394385	0.0648063	0.348976	0.457205
UBP12_HUMAN	USP12	Ubiquitin carboxyl-terminal hydrolase 12	38072.9	45152.7	30963.9	42342.4	51658.4	54161.7	43968.5	46441.5	39555.5	28025.4	43395.1	36282.5	1	1	1	0.813279	0.851139	1.09707	0	0	0	0.133654	-0.232533	-0.298177	-0.132352	0.428405	0.368145
NIPS2_HUMAN	NIPSNAP2	Protein NipSnap homolog 2	137993	207960	176481	206689	160024	166587	173825	179939	175832	180343	187452	169840	1	1	1	1.27891	1.08624	1.06609	0	0	0	0.0923236	0.119347	0.354918	0.188863	0.151793	0.818749
SEM7A_HUMAN	SEMA7A	Semaphorin-7A	11459.1	20387.4	21780.5	21204.2	21060.5	17942.5	20737.7	14833.5	20370.2	14108.8	29530.1	17498.3	1	1	1	1.90072	0.984673	1.44967	0	0	0	0.535726	-0.0222838	0.926543	0.479995	0.22338	0.650956
HMMR_HUMAN	HMMR	Hyaluronan mediated motility receptor	15795.5	7814.12	7665.73	10297.8	13264	11973	8937.39	6522.3	16514.4	11732.8	11526.2	8914.25	1	1	1	0.485311	0.673808	0.697948	0	0	0	-0.518808	-0.56959	-1.04302	-0.710472	0.0510102	1.29234
LIPA2_HUMAN	PPFIA2	Liprin-alpha-2	14657.5	8319.42	17678.3	7711.71	16798.8	15418.7	19601.9	11986.8	12240.1	11394.7	12315.6	8798.73	1	1	1	1.20609	1.16686	1.00617	0	0	0	0.00887157	0.222635	0.27034	0.167282	0.17294	0.762105
PDCD6_HUMAN	PDCD6	Programmed cell death protein 6	267227	201139	237966	219897	284946	319156	258880	257989	213321	245159	223878	248404	1	1	1	0.890501	0.908523	1.04949	0	0	0	0.0696868	-0.138405	-0.16731	-0.0786762	0.40244	0.395299
TBCA_HUMAN	TBCA	Tubulin-specific chaperone A	605769	521778	633480	421371	465994	408555	526635	455109	618549	613471	528242	559119	1	1	1	1.04575	1.13013	0.854002	0	0	0	-0.227689	0.176492	0.0645313	0.00444482	0.973922	0.0114756
VATG1_HUMAN	ATP6V1G1	V-type proton ATPase subunit G 1	403494	442378	635018	390100	440734	352303	399060	408148	410545	433072	440399	454144	1	1	1	1.5738	0.905444	1.07272	0	0	0	0.101271	-0.143303	0.65425	0.204073	0.478184	0.320405
VPS4B_HUMAN	VPS4B	Vacuolar protein sorting-associated protein 4B	83295.8	78619.5	85367.2	67357.5	78031.1	87507.9	82374.9	81843.6	79441.3	75625.5	75755.9	72506.8	1	1	1	1.02487	1.05567	0.953609	0	0	0	-0.068531	0.0781556	0.0354381	0.0150209	0.763097	0.11742
MPU1_HUMAN	MPDU1	Mannose-P-dolichol utilization defect 1 protein	60610.4	33381.1	34176.3	51960.7	56787.5	52707.8	53683.7	63614.3	39430	44218.5	53927.6	39630.3	1	1	1	0.563869	0.945344	1.36768	0	0	0	0.45173	-0.0810893	-0.826569	-0.151976	0.721578	0.141717
ENTP6_HUMAN	ENTPD6	Ectonucleoside triphosphate diphosphohydrolase 6	11613.1	13586.9	11843.6	12985.9	8756.06	12855.4	9870.08	7479.87	14827.1	14681.1	7902.2	14112	1	1	1	1.01985	1.12723	0.532957	0	0	0	-0.90791	0.17278	0.0283545	-0.235592	0.558685	0.252833
ENTP5_HUMAN	ENTPD5	Nucleoside diphosphate phosphatase ENTPD5	7459.52	8206.05	9103.8		5840.59	7335.72	9219.06	5701.96	8956.62	6892.7	8612.46	6469.14	1	1	1	1.22043	1.57845	0.961575	0	0	0	-0.056529	0.658506	0.287386	0.296454	0.28754	0.541302
ZN217_HUMAN	ZNF217	Zinc finger protein 217	10273.6	12824.1	12137.1	17214	11341.5	13870	15600.3	16435.6	10163.8	12531.8	12882.3	18095.1	1	1	1	1.18139	1.37551	1.26747	0	0	0	0.34195	0.459962	0.240482	0.347465	0.0317355	1.49846
TP4A3_HUMAN	PTP4A3	Protein tyrosine phosphatase type IVA 3	19278.5	22638.4	19264.5	25278.8	19438	19180.2	30028.8	16971.1	23817.3	19358.4	43319.3	25453.7	1	1	1	0.999274	1.54485	1.81882	0	0	0	0.863	0.627467	-0.00104806	0.496473	0.194079	0.712022
H2AY_HUMAN	MACROH2A1	Core histone macro-H2A.1	1212450	1801930	1690310	1554440	1216680	1127900	1356680	1721780	1603270	1499820	1247970	1564380	1	1	1	1.39413	1.11507	0.77839	0	0	0	-0.361434	0.157131	0.479363	0.0916864	0.744099	0.128369
SH3L1_HUMAN	SH3BGRL	Adapter SH3BGRL	1794730	1454780	1620210	670817	1463280	1377320	1338920	1044040	1383610	1734830	1415120	1657260	1	1	1	0.90276	0.915013	1.02277	0	0	0	0.0324871	-0.128136	-0.147586	-0.0810783	0.291217	0.535783
FLNB_HUMAN	FLNB	Filamin-B	284839	256704	272099	223168	284896	236550	307476	224911	324998	276551	316263	264066	1	1	1	0.955273	1.07926	0.973123	0	0	0	-0.0393061	0.110038	-0.066015	0.00157245	0.979706	0.00890414
NCOR1_HUMAN	NCOR1	Nuclear receptor corepressor 1	50139	57058.5	63713.2	62746.7	52799.9	60804.5	54907.4	55856.5	56902.2	62431.1	57553.7	65104	1	1	1	1.27073	1.03991	1.01145	0	0	0	0.0164242	0.0564654	0.345659	0.139516	0.310806	0.507511
VAMP4_HUMAN	VAMP4	Vesicle-associated membrane protein 4	9622.88	9794.28	8733.82	15955.1	13081.9	18501.8	13528	11414.8	15204.9	15237.2	12146	12556.9	1	1	1	0.90761	1.0341	0.798821	0	0	0	-0.324055	0.0483765	-0.139856	-0.138512	0.326565	0.48603
NDUS6_HUMAN	NDUFS6	NADH dehydrogenase [ubiquinone] iron-sulfur protein 6, mitochondrial	68291.9	84644.8	82354.1	87141.2	75189.6	68563.1	67634.5	77434.6	75602.9	97255.8	72095.6	89266.7	1	1	1	1.20591	0.899519	0.953609	0	0	0	-0.0685304	-0.152774	0.270126	0.016274	0.911308	0.0403348
PEX14_HUMAN	PEX14	Peroxisomal membrane protein PEX14	35995	60489.1	64610.2	61640.3	65735.1	57981.3	61743.2	45537.1	61052.4	56958.5	59266.8	66386.2	1	1	1	1.79498	0.939273	0.970753	0	0	0	-0.0428238	-0.0903837	0.843965	0.236919	0.517155	0.28638
TRIM3_HUMAN	TRIM3	Tripartite motif-containing protein 3	3688.9	3579.47	1976.15		3631.16	6264.31	2921.21	4305.86	1962.88	3536.83	3231.29	3310.44	1	1	1	0.535702	0.804484	1.6462	0	0	0	0.719138	-0.313864	-0.900498	-0.165075	0.760616	0.118835
ULK1_HUMAN	ULK1	Serine/threonine-protein kinase ULK1	18744.6	19617.3	15679.6	17290.9	20456.2	22752.8	15851.7	18737.7	14011.1	18804	16873.7	15748.6	1	1	1	0.836486	0.774909	1.20431	0	0	0	0.268206	-0.367901	-0.257586	-0.119094	0.605668	0.217766
CISY_HUMAN	CS	Citrate synthase, mitochondrial	656665	917244	855589	984380	684914	750730	798392	922244	784047	792900	734342	781093	1	1	1	1.30293	1.16568	0.936605	0	0	0	-0.094488	0.221174	0.38176	0.169482	0.349406	0.456669
SPAG7_HUMAN	SPAG7	Sperm-associated antigen 7	15228.4	14780.8	18355.6	14484.8	13409.5	10724.6	16019.6	11942.3	17686	13722.9	14555.8	12818.2	1	1	1	1.20535	1.19465	0.823013	0	0	0	-0.281014	0.256583	0.269456	0.081675	0.696604	0.157014
RM33_HUMAN	MRPL33	39S ribosomal protein L33, mitochondrial	26545.4	27637.4	25562.4	26763.8	29697.8	25991.6	29933.4	34484	22904.6	32270.7	26197.1	27213.3	1	1	1	0.962969	1.00793	1.14375	0	0	0	0.19377	0.0114001	-0.0544386	0.0502438	0.568317	0.245409
SC22B_HUMAN	SEC22B	Vesicle-trafficking protein SEC22b	572905	694610	647402	679806	524368	529277	617537	638104	654559	632669	628222	624177	1	1	1	1.13003	1.17768	0.959764	0	0	0	-0.0592488	0.235946	0.176366	0.117688	0.321606	0.492676
PR40A_HUMAN	PRPF40A	Pre-mRNA-processing factor 40 homolog A	212771	288745	260871	296736	219809	231157	251374	269881	260039	272954	266106	265034	1	1	1	1.22606	1.1436	1.02333	0	0	0	0.033273	0.193585	0.294035	0.173631	0.149517	0.825308
TACC1_HUMAN	TACC1	Transforming acidic coiled-coil-containing protein 1	87918.8	93206.9	104113	98477.3	98679.1	78781.6	108474	93688.5	107265	102930	111346	105413	1	1	1	1.18419	1.09926	1.03805	0	0	0	0.0538703	0.136533	0.243907	0.14477	0.119141	0.923938
NDK6_HUMAN	NME6	Nucleoside diphosphate kinase 6	19050.7	35341.6	28990.1	33632.5	24685.2	30467.6	24194.9	29529.1	24393.4	34800.4	27211.1	33099.3	1	1	1	1.52173	0.980138	1.11551	0	0	0	0.157704	-0.0289434	0.605716	0.244826	0.323228	0.490491
GGYF1_HUMAN	GIGYF1	GRB10-interacting GYF protein 1	11825.7	11644.9	11836.4	11680.4	12423.7	11335.6	9830.5	11618.8	10595.5	13810.5	12559.4	12370.5	1	1	1	1.0009	0.79127	1.18535	0	0	0	0.245316	-0.337758	0.00130477	-0.0303792	0.873952	0.0585123
MSPD3_HUMAN	MOSPD3	Motile sperm domain-containing protein 3	6032.91	4406.7	8146.42	6225	6368.71	5616.89	5067.03	3701.99	5853.72	6020.18	4307.31	6726.12	1	1	1	1.35033	0.795613	0.735824	0	0	0	-0.442567	-0.329861	0.433312	-0.113038	0.720994	0.142068
LRCH4_HUMAN	LRCH4	Leucine-rich repeat and calponin homology domain-containing protein 4	58368.9	86844.6	81054.6	86259.6	82376.3	80916.8	89985.4	80267.1	79896.7	91116.8	67963.6	82254.5	1	1	1	1.38866	1.09237	0.850643	0	0	0	-0.233374	0.127462	0.473694	0.122594	0.609116	0.2153
MTX2_HUMAN	MTX2	Metaxin-2	54840.2	63633.2	66646.7	73053.9	66580.5	59329.8	63034.5	70889.7	61376.9	74478.8	64235	64558	1	1	1	1.21529	0.946741	1.04657	0	0	0	0.0656638	-0.078958	0.2813	0.0893351	0.483291	0.315791
VP26A_HUMAN	VPS26A	Vacuolar protein sorting-associated protein 26A	182745	147310	150096	177894	180802	210959	189484	203284	184993	194771	203523	192449	1	1	1	0.821341	1.04802	1.10017	0	0	0	0.137721	0.0676654	-0.283946	-0.0261866	0.859471	0.0657688
NDUB1_HUMAN	NDUFB1	NADH dehydrogenase [ubiquinone] 1 beta subcomplex subunit 1	196705	286957	248834	203483	156975	140002	126941	86070.2	224317	236983	199070	240298	1	1	1	1.26501	0.80867	0.887449	0	0	0	-0.172263	-0.306377	0.33915	-0.0464966	0.835116	0.0782534
MPPB_HUMAN	PMPCB	Mitochondrial-processing peptidase subunit beta	196227	191747	170472	153646	145725	161052	185485	181767	193833	176609	191489	180026	1	1	1	0.868749	1.27284	0.987907	0	0	0	-0.0175527	0.348054	-0.202989	0.0425042	0.817459	0.0875339
MED24_HUMAN	MED24	Mediator of RNA polymerase II transcription subunit 24	17011.9	16640.8	17396.5	18961.1	16730	14489.3	18471.7	17506.4	18064.1	20120.8	19259.1	16663.5	1	1	1	1.02261	1.10411	1.06615	0	0	0	0.0924149	0.142879	0.0322528	0.0891823	0.108106	0.96615
KTNA1_HUMAN	KATNA1	Katanin p60 ATPase-containing subunit A1	24158.8	18179.3	22049.7	16254.5	18177.9	20464.6	17402.3	17924.2	22822.2	21260.7	18343.8	20623.4	1	1	1	0.912698	0.957333	0.80377	0	0	0	-0.315145	-0.0629075	-0.13179	-0.169948	0.152528	0.816651
PSIP1_HUMAN	PSIP1	PC4 and SFRS1-interacting protein	341854	347335	346022	343301	334974	418725	365836	375708	362149	422666	329888	349080	1	1	1	1.01219	1.09213	0.910918	0	0	0	-0.134607	0.127148	0.0174835	0.00334143	0.968882	0.013729
ERLN1_HUMAN	ERLIN1	Erlin-1	161710	196172	169285	194874	210613	220363	219568	178453	209193	229160	239314	238595	1	1	1	1.04684	1.04252	1.14399	0	0	0	0.19407	0.0600733	0.0660452	0.10673	0.134631	0.870853
SUPT3_HUMAN	SUPT3H	Transcription initiation protein SPT3 homolog	14383.9	13917.4	15840.8	19526	17318.5	13252.1	18781.4	14717.5	13286.8	17494.7	19394.2	18899.1	1	1	1	1.10129	1.08447	1.45966	0	0	0	0.545632	0.116991	0.13919	0.267271	0.195092	0.70976
GPC4_HUMAN	GPC4	Glypican-4	33643.9	36073.3	43310.7	37979.5	57591.9	34440.9	68984.4	32488.5	67349.8	34902.3	74599.4	33247.5	1	1	1	1.28733	1.19781	1.10764	0	0	0	0.14749	0.260404	0.364379	0.257424	0.0544034	1.26437
NDUS3_HUMAN	NDUFS3	NADH dehydrogenase [ubiquinone] iron-sulfur protein 3, mitochondrial	398235	545207	426707	512245	521022	482778	493560	439908	376804	526408	321590	539857	1	1	1	1.0715	0.947292	0.853468	0	0	0	-0.228592	-0.0781188	0.0996258	-0.0690283	0.542454	0.265637
SRS10_HUMAN	SRSF10	Serine/arginine-rich splicing factor 10	246601	316142	286967	291790	252663	280503	287501	278140	330961	345824	256950	290887	1	1	1	1.16369	1.13788	0.776375	0	0	0	-0.365174	0.186353	0.218706	0.0132951	0.950442	0.0220744
CLN5_HUMAN	CLN5	Ceroid-lipofuscinosis neuronal protein 5	41995.6	34413.8	35494.4	23479.4	39373.1	40751.1	29707.4	21494.3	32717.8	59308.7	34876.4	36577.3	1	1	1	0.845193	0.75451	1.06598	0	0	0	0.0921754	-0.406388	-0.242647	-0.18562	0.33327	0.477204
TNR21_HUMAN	TNFRSF21	Tumor necrosis factor receptor superfamily member 21	8587.09		8641.53	8586.29	8525.19	11880.6	6109.51	8066.71	9636.02	10125.7	11376.9		1	1	1	1.00634	0.716642	1.18066	0	0	0	0.239598	-0.480675	0.00911745	-0.0773199	0.750684	0.124543
ECI2_HUMAN	ECI2	Enoyl-CoA delta isomerase 2	14294.7	18675.1	16461.5	21474.8	19228.5	19391.8	19126.3	22662.6	15942.1	16952.1	15725.3	15937.4	1	1	1	1.15158	0.994685	0.986401	0	0	0	-0.0197541	-0.00768841	0.203615	0.0587243	0.503148	0.298304
TADA3_HUMAN	TADA3	Transcriptional adapter 3	11997.5	12722.2	10218	12785.9	12323.3	12270.8	15034.8	9627.21	13403.5	13813.7	14897.7	13968.7	1	1	1	0.851677	1.22003	1.11148	0	0	0	0.15248	0.286917	-0.231621	0.0692586	0.699367	0.155295
TAF5L_HUMAN	TAF5L	TAF5-like RNA polymerase II p300/CBP-associated factor-associated factor 65 kDa subunit 5L	14615.6	19962.7	18532.9	16438.3	13688.4	13547.8	13798.6	15584.3	15162	16827	15329.8	9516.17	1	1	1	1.26802	1.00805	1.01107	0	0	0	0.0158788	0.0115681	0.34258	0.123342	0.377416	0.423179
EED_HUMAN	EED	Polycomb protein EED	51150.8	35463.5	43688.5	42542.2	41681.4	37848.8	36422.5	33943.3	50731.9	42937.2	49966.2	41536	1	1	1	0.854112	0.873831	0.984907	0	0	0	-0.0219407	-0.194574	-0.227503	-0.148006	0.145953	0.835788
BAF_HUMAN	BANF1	Barrier-to-autointegration factor	383416	527343	564159	451580	458052	447037	445606	365613	548915	683658	436806	537810	1	1	1	1.4714	0.972828	0.795763	0	0	0	-0.32959	-0.0397427	0.557191	0.0626195	0.832776	0.0794718
SF3B1_HUMAN	SF3B1	Splicing factor 3B subunit 1	409470	426390	430690	438801	399649	401829	439329	450291	463116	426898	459493	435739	1	1	1	1.05182	1.09929	0.992177	0	0	0	-0.0113307	0.136568	0.0728921	0.0660432	0.263034	0.579988
CSDE1_HUMAN	CSDE1	Cold shock domain-containing protein E1	155034	128026	131028	99649.8	121122	119812	115646	106463	147256	132789	122596	129846	1	1	1	0.845157	0.954789	0.832537	0	0	0	-0.264415	-0.0667456	-0.24271	-0.19129	0.0924439	1.03412
WBP4_HUMAN	WBP4	WW domain-binding protein 4	8942.73	12590.1	15954.1	15298.6	13243.1	11886.8	15898.5	18568.3	18923.1	11037.4	13259.1	11731	1	1	1	1.78403	1.20051	0.700683	0	0	0	-0.513166	0.26365	0.83514	0.195208	0.6669	0.175939
STX11_HUMAN	STX11	Syntaxin-11	21666.4	25807.7	23173.4	30461.8	21493.7	24518.8	24143.6	22470.6	27100	19126.1	22707.4	22667.3	1	1	1	1.06955	1.12329	0.837911	0	0	0	-0.25513	0.167727	0.0970103	0.0032023	0.982687	0.00758484
SKAP2_HUMAN	SKAP2	Src kinase-associated phosphoprotein 2	28861.3	14012.4	22925.2	19183.9	11391.6	18500.9	8998.04	17673.4	24072.8	13898.2	15960.3	10244.8	1	1	1	0.794323	0.789884	0.663001	0	0	0	-0.592916	-0.340288	-0.332202	-0.421802	0.0387934	1.41124
PRKRA_HUMAN	PRKRA	Interferon-inducible double-stranded RNA-dependent protein kinase activator A	36687	40911.2	39436.6	35616.3	43075.3	35985.8	34859.5	36925.3	36758.9	39678.3	36414.1	39078.4	1	1	1	1.07495	0.809269	0.99062	0	0	0	-0.0135964	-0.305309	0.104266	-0.0715464	0.616232	0.210256
MED6_HUMAN	MED6	Mediator of RNA polymerase II transcription subunit 6	10141.6	15030.9	17090.2	12284.9	9489.09	8053.48	9738.11	6411.85	12505.1	13012.9	8844.95	13150.6	1	1	1	1.68516	1.02624	0.707307	0	0	0	-0.499591	0.0373721	0.752884	0.0968885	0.814432	0.0891452
MYCB2_HUMAN	MYCBP2	E3 ubiquitin-protein ligase MYCBP2	37069.7	29311.4	32758.9	28824.1	34247.9	33103.4	32887.8	31969.3	34201.4	32549.2	36651.6	31889.2	1	1	1	0.883711	0.960287	1.07164	0	0	0	0.0998208	-0.058463	-0.178354	-0.0456653	0.627938	0.202083
NPM3_HUMAN	NPM3	Nucleoplasmin-3	14708.1	15690.8	25587	17993.8	29981.9	15848.2	29067.7	19083.6	16752.9	17060.3	25853	19639.9	1	1	1	1.73965	0.969508	1.5432	0	0	0	0.625921	-0.0446749	0.7988	0.460015	0.215625	0.666301
LYPA1_HUMAN	LYPLA1	Acyl-protein thioesterase 1	297284	377981	412993	276182	221836	312328	228810	259733	386967	338462	330710	343502	1	1	1	1.38922	1.03144	0.854621	0	0	0	-0.226644	0.0446566	0.474276	0.0974294	0.680114	0.167418
ERAL1_HUMAN	ERAL1	GTPase Era, mitochondrial	25296.3	27987.7	22238.3	26051.4	22267.4	27965.6	21607.8	24168.7	25579.1	26013.3	22868.8	24771.1	1	1	1	0.879113	0.970378	0.894042	0	0	0	-0.161585	-0.0433809	-0.18588	-0.130282	0.0976902	1.01015
U520_HUMAN	SNRNP200	U5 small nuclear ribonucleoprotein 200 kDa helicase	168397	182366	185933	196602	156823	155158	171945	187749	192648	191114	180414	182566	1	1	1	1.10413	1.09643	0.936496	0	0	0	-0.0946559	0.13281	0.142916	0.0603568	0.517908	0.285748
MTU1_HUMAN	TRMU	Mitochondrial tRNA-specific 2-thiouridylase 1	12363.2	11092.5	11105.2	22108.4	16039.5	16157.1	18372.4	12176.4	14917.5	14791.6	15631.6	15744.6	1	1	1	0.898246	1.14545	1.04787	0	0	0	0.0674597	0.195911	-0.154817	0.0361846	0.75769	0.120508
TIPRL_HUMAN	TIPRL	TIP41-like protein	107682	104868	122781	97847.1	119932	85733.3	110008	122442	101603	96872.3	92583.8	98709.8	1	1	1	1.14022	0.917253	0.911231	0	0	0	-0.134111	-0.124608	0.18931	-0.0231364	0.84783	0.0716913
OFD1_HUMAN	OFD1	Centriole and centriolar satellite protein OFD1	12317.9	13633.7	10890.5	10869.4	15974.1	16873	15326.5		12348.2		15396.4	15179.2	1	1	1	0.88412	0.959459	1.24685	0	0	0	0.318292	-0.0597064	-0.177686	0.0269666	0.873554	0.0587102
KS6A4_HUMAN	RPS6KA4	Ribosomal protein S6 kinase alpha-4	13320.7	9829.48	16826.2	9201.04	13591.4	9685.42	9366.12	7285.98	16467.3	9816.04	13142.2	6946.72	1	1	1	1.26316	0.689121	0.798079	0	0	0	-0.325397	-0.537171	0.337039	-0.175176	0.574313	0.240851
SURF6_HUMAN	SURF6	Surfeit locus protein 6	41213.8	58289.7	47620	43784.9	34355.5	37543.9	34189.8	42916.8	48256.5	41742.4	38043.5	31435.1	1	1	1	1.15544	0.995177	0.78836	0	0	0	-0.343073	-0.0069751	0.20844	-0.0472028	0.796365	0.0988877
PPM1B_HUMAN	PPM1B	Protein phosphatase 1B	42521.8	35261.4	37350.9	32153.5	40678.7	49502.1	37891.9	36120.1	36679.8	28292.1	35455.3	34458.7	1	1	1	0.878394	0.931492	0.966617	0	0	0	-0.0489845	-0.102384	-0.18706	-0.112809	0.106984	0.970681
ADAP1_HUMAN	ADAP1	Arf-GAP with dual PH domain-containing protein 1	16826.1	23106.2	28148.1	25262.3	23820.6	18444.2	25935.7	26328.2	28868.8	29499.1	22866.2	29319.5	1	1	1	1.67288	1.08879	0.792073	0	0	0	-0.336295	0.12273	0.742337	0.176257	0.629573	0.200954
UTP20_HUMAN	UTP20	Small subunit processome component 20 homolog	38995	35805.2	33847.8	41384.1	32395.8	37646.5	33884.7	39647.5	37049.8	36203.2	38017.1	37745.9	1	1	1	0.868004	1.04596	1.02611	0	0	0	0.0371827	0.0648272	-0.204227	-0.0340724	0.728631	0.137493
NU155_HUMAN	NUP155	Nuclear pore complex protein Nup155	78873.8	84273.7	80725.2	83435	77688.5	66750.6	81240.4	81824.5	86739.4	84217.9	86191.3	78445	1	1	1	1.02347	1.04572	0.993681	0	0	0	-0.00914521	0.0644963	0.033473	0.029608	0.299784	0.523191
XRP2_HUMAN	RP2	Protein XRP2	229668	174835	154916	217599	186900	232930	205895	207608	184333	184234	213702	182001	1	1	1	0.674521	1.10163	1.15933	0	0	0	0.213286	0.139642	-0.568064	-0.0717118	0.800515	0.0966306
WDHD1_HUMAN	WDHD1	WD repeat and HMG-box DNA-binding protein 1	15766.8	12195	12708.5	12498.5	12723.1	12336.8	11316.4	10562.7	16135	13986.7	14908.5	14391.1	1	1	1	0.806029	0.889437	0.923985	0	0	0	-0.114058	-0.169035	-0.311096	-0.198063	0.0777376	1.10937
CRTAP_HUMAN	CRTAP	Cartilage-associated protein	204935	242304	219103	237644	184983	177182	160614	196971	210992	197367	158312	180209	1	1	1	1.06913	0.868264	0.750322	0	0	0	-0.414418	-0.203795	0.0964428	-0.173923	0.361473	0.441925
S2512_HUMAN	SLC25A12	Electrogenic aspartate/glutamate antiporter SLC25A12, mitochondrial	36322.3	30229.3	42502	31687.2	37874	33715.4	39803.8	33094.5	39982.2	33927.3	41723.4	31223	1	1	1	1.17014	1.05095	1.04355	0	0	0	0.0614989	0.0716984	0.226675	0.119957	0.153916	0.812716
RENR_HUMAN	ATP6AP2	Renin receptor	132031	209227	182509	184509	149453	147837	126234	116594	192936	236743	172290	195268	1	1	1	1.38232	0.84464	0.89299	0	0	0	-0.163283	-0.243591	0.467091	0.0200721	0.936963	0.0282774
RNH2A_HUMAN	RNASEH2A	Ribonuclease H2 subunit A	34715.5	39629	51102	37747.5	28619.5	29097.6	37651.2	36765.6	49399.1	38309.4	33256.5	36060	1	1	1	1.47202	1.31558	0.673221	0	0	0	-0.570848	0.395697	0.5578	0.12755	0.752005	0.123779
CD123_HUMAN	CDC123	Cell division cycle protein 123 homolog	89834.6	60687.3	70786.5	62382.5	68455.2	84717	66640.2	53190.6	82360.5	81464.2	85441.4	79994.8	1	1	1	0.787965	0.973486	1.03741	0	0	0	0.0529827	-0.0387674	-0.343797	-0.109861	0.456346	0.340706
CAN15_HUMAN	CAPN15	Calpain-15	12261.7	13298.4	10335.7	13825.8	13907.6	15328.4	13894.6	13121.9	13243.7	12477.8	12978.2	14237.1	1	1	1	0.842926	0.999065	0.979953	0	0	0	-0.0292159	-0.00134918	-0.246523	-0.0923627	0.355586	0.449055
BCAR3_HUMAN	BCAR3	Breast cancer anti-estrogen resistance protein 3	3338.82	5081.7	4800.79	4782.9	3935.35	7038.6	6286.09	4418.79	6824.26	7048.9	6593.23	6445.26	1	1	1	1.43787	1.59734	0.966146	0	0	0	-0.0496872	0.675671	0.523934	0.383306	0.224817	0.64817
POP7_HUMAN	POP7	Ribonuclease P protein subunit p20	33486.9	47624.2	41695	48171.3	41422.2	43201.5	44885.6	46518.2	41840.6	36913.6	44154.2	42075.8	1	1	1	1.24511	1.08361	1.0553	0	0	0	0.0776471	0.115849	0.316278	0.169924	0.148536	0.828167
EIF3G_HUMAN	EIF3G	Eukaryotic translation initiation factor 3 subunit G	259282	245581	249325	248581	268408	266334	282046	305356	264818	250126	243235	268207	1	1	1	0.961598	1.05081	0.918499	0	0	0	-0.12265	0.0715028	-0.0564945	-0.0358807	0.593274	0.226745
EIF3J_HUMAN	EIF3J	Eukaryotic translation initiation factor 3 subunit J	240242	190520	191367	193785	231241	225865	233835	198197	210272	217054	218183	195862	1	1	1	0.796559	1.01122	1.03762	0	0	0	0.0532819	0.0160937	-0.328146	-0.0862569	0.551123	0.258752
CBR3_HUMAN	CBR3	Carbonyl reductase [NADPH] 3	192305	255102	233436	263451	216741	248191	238224	242831	206967	246174	215835	226939	1	1	1	1.21388	1.09912	1.04285	0	0	0	0.0605281	0.136347	0.279631	0.158835	0.131964	0.879546
PSD10_HUMAN	PSMD10	26S proteasome non-ATPase regulatory subunit 10	97933.9	60611.1	103109	74975.1	103888	80854.6	95670.2	81101.4	77605.2	64839.1	85880.4	78431.3	1	1	1	1.05284	0.920898	1.10663	0	0	0	0.146176	-0.118888	0.07429	0.0338594	0.71044	0.148473
AP1G2_HUMAN	AP1G2	AP-1 complex subunit gamma-like 2	56931.2	34673.2	45822.1	32945.8	49853	42490	46571.6	37768.2	42659.5	38038.3	48941.9	35954.2	1	1	1	0.804868	0.934178	1.14727	0	0	0	0.198203	-0.0982299	-0.313176	-0.0710676	0.678963	0.168154
FACE1_HUMAN	ZMPSTE24	CAAX prenyl protease 1 homolog	1004960	1218710	1223980	1302210	1105350	985015	1077080	1295910	1167490	1140900	979852	1152240	1	1	1	1.21794	0.974424	0.839281	0	0	0	-0.252774	-0.0373778	0.284442	-0.00190346	0.991378	0.00376093
SC5D_HUMAN	SC5D	Lathosterol oxidase	11892.8	18112.6	18289.2	20845.8	10775.7	9685.5	11287.9	11355.8	11397.3	16042.2	8864.45	11126.7	1	1	1	1.53784	1.04753	0.777768	0	0	0	-0.362589	0.0669955	0.620904	0.108437	0.739914	0.130819
TPC6A_HUMAN	TRAPPC6A	Trafficking protein particle complex subunit 6A	23066.9	23157.4	27671.8	20146	22995.2	23977.3	23804.7	19341.2	22647.6	26725.2	26912.6	27975.5	1	1	1	1.19963	1.0352	1.18832	0	0	0	0.248924	0.0499137	0.262592	0.187143	0.112554	0.94864
IDHC_HUMAN	IDH1	Isocitrate dehydrogenase [NADP] cytoplasmic	252052	218808	217197	238186	266115	260736	273908	271814	221106	237377	234125	261244	1	1	1	0.861715	1.02928	1.05888	0	0	0	0.0825408	0.0416416	-0.214717	-0.0301783	0.776407	0.109911
GATB_HUMAN	GATB	Glutamyl-tRNA(Gln) amidotransferase subunit B, mitochondrial	28868.9	46704.3	41505.5	41022.1	34399.2	36139.9	31111.1	38979.9	39766.7	40665.8	37773.5	43713.9	1	1	1	1.43772	0.904413	0.949878	0	0	0	-0.0741864	-0.144946	0.523786	0.101551	0.679328	0.16792
SCO1_HUMAN	SCO1	Protein SCO1 homolog, mitochondrial	35608.8	34965.4	40956.8	30978.4	48809.6	41928.6	31642.1	34900.1	36565	31960.1	44215.2	43620.5	1	1	1	1.15019	0.648276	1.20922	0	0	0	0.274079	-0.62532	0.201869	-0.0497904	0.878871	0.0560748
ATRN_HUMAN	ATRN	Attractin	31720.8	19263.3	23372.8	17635.9	28482	26587.9	22313.2	20485.1	19381.7	23330.9	25315.8	19875.2	1	1	1	0.736829	0.783414	1.30617	0	0	0	0.385343	-0.352153	-0.440599	-0.135803	0.655663	0.18332
STAM2_HUMAN	STAM2	Signal transducing adapter molecule 2	65767.2	61925.7	58765.5	65826.4	67753.2	68638.6	69162.4	62478.6	64064	65542.5	62726.3	56083.9	1	1	1	0.893538	1.0208	0.979119	0	0	0	-0.0304434	0.0296988	-0.162399	-0.0543811	0.438924	0.35761
TUSC2_HUMAN	TUSC2	Tumor suppressor candidate 2	29912.7		25680.1		30749.9	32208.3	19117.8	24216.1	36135		23764.4		1	1	1	0.858502	0.621719	0.657656	0	0	0	-0.604595	-0.685665	-0.220107	-0.503456	0.072601	1.13906
DGAT1_HUMAN	DGAT1	Diacylglycerol O-acyltransferase 1	29593.8	33193.2	27949.3	36701.8	34326.5	33460.6	33831.5	29449.3	32450.6	45373.2	43275.4	33524.2	1	1	1	0.944431	0.98558	1.33358	0	0	0	0.415302	-0.0209556	-0.0824828	0.103955	0.575275	0.240125
CCNK_HUMAN	CCNK	Cyclin-K	39157.4	46840.9	40320.4	44755.2	38525	37200.8	42331.4	44189.1	36533.9	43016.2	34903	40885.5	1	1	1	1.0297	1.0988	0.955359	0	0	0	-0.0658847	0.135933	0.042225	0.0374245	0.586729	0.231563
DHRS3_HUMAN	DHRS3	Short-chain dehydrogenase/reductase 3	58594.2	63514.1	48264.4	19997.3	12786.3	11981.7	17053.2	15149.7	79988.4	28317.7	53912	26265	1	1	1	0.823706	1.33371	0.673998	0	0	0	-0.569184	0.415444	-0.279798	-0.144513	0.669866	0.174012
PRAF3_HUMAN	ARL6IP5	PRA1 family protein 3	301346	271818	302026	239546	223356	201940	272926	271035	290064	285903	271282	227046	1	1	1	1.00226	1.22193	0.935249	0	0	0	-0.0965779	0.289165	0.00325183	0.0652796	0.629146	0.201249
DYSF_HUMAN	DYSF	Dysferlin	73556.9	46010.6	71245.5	44154.9	59903.4	53571.2	63566.1	44107.4	60494.9	46576	57118.3	39557.3	1	1	1	0.968577	1.06114	0.944184	0	0	0	-0.0828605	0.0856197	-0.0460618	-0.0144342	0.804289	0.0945881
PIAS2_HUMAN	PIAS2	E3 SUMO-protein ligase PIAS2	26740.5	19268.7	26677	26639.7	23941	28932	28774	24824.2	25969.5	28387.8	30574.2	30066.2	1	1	1	0.997625	1.20187	1.17731	0	0	0	0.235497	0.265282	-0.00343001	0.165783	0.190564	0.719958
SPF27_HUMAN	BCAS2	Pre-mRNA-splicing factor SPF27	87029	108710	102613	98018.9	90007.7	76577	96305.6	89075.2	113658	120285	82933	84907.2	1	1	1	1.17907	1.06997	0.729671	0	0	0	-0.454681	0.0975713	0.237645	-0.0398215	0.867928	0.0615164
DCTN3_HUMAN	DCTN3	Dynactin subunit 3	66633.7	59483.6	73597.6	51395.4	41535.2	52623.3	57811.4	61755.7	66043	58691.8	57306.6	44055	1	1	1	1.10451	1.39187	0.867716	0	0	0	-0.204704	0.47702	0.143407	0.138574	0.554312	0.256245
DNJC8_HUMAN	DNAJC8	DnaJ homolog subfamily C member 8	229086	222352	240690	154839	165679	161704	182034	198527	230894	204783	183196	185820	1	1	1	1.05065	1.09871	0.79342	0	0	0	-0.333843	0.135817	0.0712869	-0.0422462	0.800834	0.0964574
SPF30_HUMAN	SMNDC1	Survival of motor neuron-related-splicing factor 30	93582.4	86221.5	78419.1	70572.6	53377.2	68540.9	76826.1	63531.6	105823	93590.5	90717.6	80243.9	1	1	1	0.837968	1.43931	0.857258	0	0	0	-0.222199	0.525373	-0.255032	0.0160473	0.955517	0.0197614
RAD17_HUMAN	RAD17	Cell cycle checkpoint protein RAD17	17606.4	15298.6	11398.8	14614.3	10069.7	10467.2	14016	13170.4	13805.7	11218.1	13614.2	15005.5	1	1	1	0.647424	1.3919	0.986129	0	0	0	-0.0201518	0.477054	-0.627218	-0.0567719	0.875258	0.0578639
ATP5H_HUMAN	ATP5PD	ATP synthase subunit d, mitochondrial	506334	545213	503221	440332	440784	540404	530051	452203	640355	583614	458961	516879	1	1	1	0.993852	1.20252	0.716729	0	0	0	-0.4805	0.266059	-0.00889723	-0.0744461	0.765263	0.116189
FLOT1_HUMAN	FLOT1	Flotillin-1	61208.9	62904.3	49153	66600.7	58544.3	75443.7	61172.8	71657.6	41576.4	57309.4	46314.2	54577.5	1	1	1	0.803037	1.0449	1.11395	0	0	0	0.15569	0.0633616	-0.316462	-0.0324702	0.843051	0.0741463
CDKA2_HUMAN	CDK2AP2	Cyclin-dependent kinase 2-associated protein 2	39642.6	46979.2	40749.1	35108.4	41160.3	25180.3	36330.3	26706.6	44595	44974.5	41421.7	39687.4	1	1	1	1.02791	0.882654	0.928842	0	0	0	-0.106495	-0.18008	0.0397166	-0.0822863	0.330715	0.480546
ATP5L_HUMAN	ATP5MG	ATP synthase subunit g, mitochondrial	815003	693214	826406	847179	918158	766567	688424	684793	722851	764576	833190	802974	1	1	1	1.01399	0.749788	1.15264	0	0	0	0.204947	-0.415445	0.0200454	-0.0634842	0.762859	0.117556
CBPD_HUMAN	CPD	Carboxypeptidase D	35075.4	38218.4	39622.5	33840.9	28678.4	32761.9	32047.3	26752.2	38771.7	38685.6	32492.4	38402.4	1	1	1	1.12964	1.11747	0.838044	0	0	0	-0.254902	0.160238	0.17586	0.0270656	0.865553	0.0627064
SASH3_HUMAN	SASH3	SAM and SH3 domain-containing protein 3	32077.9	31450.1	38991	30969.5	37711.1	28903.1	34739.1	28304.6	30556.6	29795.6	34395.8	30466.5	1	1	1	1.21551	0.92119	1.12564	0	0	0	0.170748	-0.118429	0.281561	0.111294	0.449143	0.347615
GLRX3_HUMAN	GLRX3	Glutaredoxin-3	106555	84365.4	82144.4	76253.7	93299.2	115967	106958	99189.7	95517.6	83754	101898	80924.7	1	1	1	0.770911	1.1464	1.0668	0	0	0	0.0932872	0.197108	-0.375364	-0.028323	0.886994	0.0520791
RL1D1_HUMAN	RSL1D1	Ribosomal L1 domain-containing protein 1	319633	372690	305617	366915	342882	314250	332584	337432	344368	332448	329896	332569	1	1	1	0.95615	0.969966	0.957975	0	0	0	-0.0619398	-0.0439934	-0.0646916	-0.0568749	0.0127705	1.89379
CLPX_HUMAN	CLPX	ATP-dependent Clp protease ATP-binding subunit clpX-like, mitochondrial	86506.6	121074	96233.6	116969	83081	104173	100234	109585	105402	92382.8	102436	100957	1	1	1	1.11244	1.20646	0.97186	0	0	0	-0.0411794	0.270781	0.15373	0.127778	0.295366	0.529639
S14L2_HUMAN	SEC14L2	SEC14-like protein 2	13364.4	11909.1	8999.99	11494.5	14398	10318.2	19057.9	10958.7	14231.1	12388.2	21868.4	16565.8	1	1	1	0.67343	1.32365	1.53666	0	0	0	0.6198	0.404521	-0.5704	0.151307	0.719536	0.142947
ERG24_HUMAN	TM7SF2	Delta(14)-sterol reductase TM7SF2	266512	78966.6	186471	28070.4	114455		13111.2	121738	97911.2	130141	81668.6		1	1	1	0.699672	0.114553	0.834109	0	0	0	-0.261692	-3.12591	-0.515249	-1.30095	0.291161	0.535866
CIAO1_HUMAN	CIAO1	Probable cytosolic iron-sulfur protein assembly protein CIAO1	58906	44232.8	54222.9	53817.6	58095.6	46978.6	56731.8	54173.5	50594.2	61663.6	65490.2	66901.4	1	1	1	0.920499	0.976525	1.29442	0	0	0	0.372307	-0.0342713	-0.119512	0.0728412	0.678576	0.168401
ZFAN5_HUMAN	ZFAND5	AN1-type zinc finger protein 5	10742.2	10695.8	8661.16	8557.51	9399.47	7831.29	7516.19	9197.39	9563.55	11261.5	7515.63	12533.5	1	1	1	0.806274	0.79964	0.785862	0	0	0	-0.347652	-0.322578	-0.310657	-0.326962	0.00110996	2.95469
SRP72_HUMAN	SRP72	Signal recognition particle subunit SRP72	151988	126620	128248	139014	170370	197360	155707	141754	163996	140436	139354	121695	1	1	1	0.843803	0.913934	0.84974	0	0	0	-0.234906	-0.129838	-0.245021	-0.203255	0.0312918	1.50457
DDAH1_HUMAN	DDAH1	N(G),N(G)-dimethylarginine dimethylaminohydrolase 1	21084.4	16753.3	20855.7	18388.4	23100	21000.6	21406.6	19814.3	21368.9	26010.6	28895.9	19761.7	1	1	1	0.989153	0.926693	1.35224	0	0	0	0.435352	-0.109837	-0.0157342	0.10326	0.601905	0.220472
RECQ4_HUMAN	RECQL4	ATP-dependent DNA helicase Q4	10733.6	7082.82	9350.25	7063.14	9737.68	9276.12	8370.56	5612.79	8746.59	7638.94	9939.83	7761.29	1	1	1	0.87112	0.859605	1.13642	0	0	0	0.184501	-0.218254	-0.199057	-0.0776035	0.614066	0.211785
RMP_HUMAN	URI1	Unconventional prefoldin RPB5 interactor 1	14277.2	10324.8	13281.9	11912.4	9240.4	15854	13673.1	13712.3	15789	13517.4	12272.7	11917.9	1	1	1	0.930287	1.47971	0.777294	0	0	0	-0.363467	0.565313	-0.104252	0.0325315	0.917152	0.0375587
B3GA3_HUMAN	B3GAT3	Galactosylgalactosylxylosylprotein 3-beta-glucuronosyltransferase 3	92854	112164	112341	111894	104941	100067	103914	92568	113585	118228	110335	110878	1	1	1	1.20987	0.990214	0.971387	0	0	0	-0.0418818	-0.0141884	0.274849	0.0729261	0.546266	0.262595
ST17B_HUMAN	STK17B	Serine/threonine-protein kinase 17B	13475.6	8847.53	12010.1	6213.8	10375.7	12365.7	10724.6	11102.8	10587.2	8412.65	8234.55	7209.46	1	1	1	0.891248	1.03363	0.777784	0	0	0	-0.362559	0.0477152	-0.166101	-0.160315	0.308652	0.510531
MTA2_HUMAN	MTA2	Metastasis-associated protein MTA2	201721	228369	245956	228320	181042	176158	211536	219621	237482	204936	201501	204104	1	1	1	1.21929	1.16844	0.84849	0	0	0	-0.237031	0.224579	0.286039	0.0911955	0.636127	0.196456
STK10_HUMAN	STK10	Serine/threonine-protein kinase 10	187565	224899	183156	209777	184893	228230	191635	234818	189787	202484	189188	210564	1	1	1	0.976493	1.03646	0.996844	0	0	0	-0.00456059	0.0516705	-0.0343177	0.00426407	0.881253	0.0548993
KBTBB_HUMAN	KBTBD11	Kelch repeat and BTB domain-containing protein 11	16432.9	10373.4	19289.2	13070.7	14937.5	16508.5	12784.2	11383.8	14839.3	11708.7	17103	15962.9	1	1	1	1.17382	0.855846	1.15255	0	0	0	0.204826	-0.224577	0.231206	0.0704852	0.680322	0.167286
LTN1_HUMAN	LTN1	E3 ubiquitin-protein ligase listerin	18244.3	19958	21406	20956.8	22366.6	20043.6	20899.8	20954.4	19036	19958.9	22198.8	23450.2	1	1	1	1.1733	0.93442	1.16615	0	0	0	0.221751	-0.0978568	0.230569	0.118155	0.388251	0.410888
TOM70_HUMAN	TOMM70	Mitochondrial import receptor subunit TOM70	114285	166925	154179	167184	141734	131546	157625	162965	168093	136889	129941	142593	1	1	1	1.34907	1.11212	0.77303	0	0	0	-0.371403	0.15331	0.43197	0.0712926	0.790691	0.101993
IPO13_HUMAN	IPO13	Importin-13	18123.9	17800.2	19920	21767	20208.8	24675	22837.8	21849.3	19359.8	19600.6	23519.8	22599.6	1	1	1	1.0991	1.13009	1.21488	0	0	0	0.280812	0.17644	0.136324	0.197859	0.0442488	1.3541
DDHD2_HUMAN	DDHD2	Phospholipase DDHD2	25351.1	18977.7	23505.9	23856.3	26241	26077.9	24422.4	22067.2	21680.3	23721.2	28630.5	21582.6	1	1	1	0.927214	0.930696	1.32058	0	0	0	0.401168	-0.103618	-0.109025	0.0628417	0.745949	0.127291
TOX4_HUMAN	TOX4	TOX high mobility group box family member 4	29123	39189.6	40503.8	37032.2	27089.4	30094	31711.1	40364.1	39055.3	37309.2	33176.5	36290.2	1	1	1	1.39078	1.17061	0.849475	0	0	0	-0.235357	0.227259	0.475898	0.155934	0.532329	0.27382
MICA2_HUMAN	MICAL2	[F-actin]-monooxygenase MICAL2	31806.6	36151.1	34930.9	35299.3	39449.5	42068.4	42391.7	43929.2	33506	32758.2	35553.3	32961.7	1	1	1	1.09823	1.07458	1.0611	0	0	0	0.085564	0.103775	0.135178	0.108172	0.0174745	1.75759
SC24D_HUMAN	SEC24D	Protein transport protein Sec24D	85283.8	83033.3	84427.3	97117.5	92960.5	86259.2	91846.2	86223.7	81844.5	88321.7	95643.9	98964.2	1	1	1	0.989957	0.988013	1.16861	0	0	0	0.224787	-0.0173978	-0.0145621	0.0642758	0.50724	0.294787
ST65G_HUMAN	SUPT7L	STAGA complex 65 subunit gamma	15030.3	18141.5	17232.4	16479.8	17789.4	17159.2	16366	12870.7	18229.3	15613.3	19570.9	17155	1	1	1	1.14651	0.919986	1.0736	0	0	0	0.102451	-0.120316	0.19725	0.0597949	0.590227	0.228981
FCSD2_HUMAN	FCHSD2	F-BAR and double SH3 domains protein 2	13724.9	10174.8	10797.3	12152.3	10173.2	6683.32	12152.5	10541.5	13654.2	11515.8	14584.4	12733.8	1	1	1	0.786694	1.19456	1.06813	0	0	0	0.0950812	0.25648	-0.346125	0.00181193	0.992886	0.00310053
UFL1_HUMAN	UFL1	E3 UFM1-protein ligase 1	289944	303179	312725	299381	262738	242205	312259	296626	338253	294822	302271	281537	1	1	1	1.07857	1.18848	0.893624	0	0	0	-0.16226	0.249118	0.10912	0.0653261	0.642722	0.191977
PHF14_HUMAN	PHF14	PHD finger protein 14	33308.8	36414	46467	38664.5	41083.5	37583.9	38598.8	39817.7	39363.4	35037.8	37219.3	31323.4	1	1	1	1.39504	0.939521	0.945531	0	0	0	-0.0808039	-0.0900031	0.480303	0.103165	0.639233	0.194341
SASH1_HUMAN	SASH1	SAM and SH3 domain-containing protein 1	37708.5	42718.1	39425.1	42258.2	43928.8	50762.2	46974.8	51948.3	36569.8	42607.3	34879.5	40467.6	1	1	1	1.04552	1.06934	0.953779	0	0	0	-0.0682734	0.0967199	0.0642247	0.0308904	0.602757	0.219858
CSCL1_HUMAN	TMEM63A	CSC1-like protein 1	59105.3	71220.7	60316.9	78197.6	55592.9	60695.8	64362.1	64619	58748.9	72201.1	69664.4	71617.3	1	1	1	1.0205	1.15774	1.1858	0	0	0	0.24586	0.211311	0.0292748	0.162148	0.1372	0.862645
UBXN7_HUMAN	UBXN7	UBX domain-containing protein 7	50673.1	61647.3	65223	62943.5	56023.8	54244.9	73148.3	59172.6	60286.5	52887.7	63144.7	56597.8	1	1	1	1.28713	1.30566	1.04741	0	0	0	0.0668267	0.384784	0.364161	0.271924	0.117976	0.928208
KLH18_HUMAN	KLHL18	Kelch-like protein 18	5823.36		8075.21	11969.7	8371.27	10368.2	9824.92	6627.14	7628.08		7934.41	8773.29	1	1	1	1.38669	1.17365	1.04016	0	0	0	0.056803	0.230999	0.471648	0.25315	0.169946	0.769688
SUN1_HUMAN	SUN1	SUN domain-containing protein 1	32000.3	40533.4	35948.1	41951.5	34138.6	53300.5	32058.3	49464.6	26255.6	42917	24974.9	39214.9	1	1	1	1.12337	0.939063	0.951222	0	0	0	-0.0721463	-0.090706	0.16783	0.00165928	0.985909	0.0061631
PLPHP_HUMAN	PLPBP	Pyridoxal phosphate homeostasis protein	183835	161420	192764	142754	201350	175286	176884	176145	172303	178937	145970	165487	1	1	1	1.04857	0.87849	0.84717	0	0	0	-0.239276	-0.186902	0.0684242	-0.119251	0.336356	0.473201
ERLN2_HUMAN	ERLIN2	Erlin-2	634524	650390	635549	652365	640812	629921	645616	686705	668472	714625	664724	690206	1	1	1	1.00162	1.0075	0.994393	0	0	0	-0.00811169	0.0107752	0.00232863	0.00166404	0.789417	0.102694
PRP6_HUMAN	PRPF6	Pre-mRNA-processing factor 6	131566	140699	139827	155729	129649	134738	128373	130471	150911	154151	146190	152116	1	1	1	1.06279	0.990158	0.968717	0	0	0	-0.0458533	-0.0142693	0.0878563	0.00924455	0.840078	0.0756802
PCF11_HUMAN	PCF11	Pre-mRNA cleavage complex 2 protein Pcf11	32828.3	42109.2	39395.6	42122.2	30237.6	40135	40027.2	43644.9	35889.7	36258.5	36373.4	39248.6	1	1	1	1.20005	1.32376	1.01348	0	0	0	0.0193139	0.404637	0.263094	0.229015	0.178805	0.74762
FRYL_HUMAN	FRYL	Protein furry homolog-like	56052.5	46814.8	51647.7	54992.3	54094	56637.2	56533.8	53893.1	51477.3	53804.9	58478.9	60614.2	1	1	1	0.921417	1.0451	1.13601	0	0	0	0.18398	0.0636451	-0.118075	0.0431834	0.671495	0.172957
ENDD1_HUMAN	ENDOD1	Endonuclease domain-containing 1 protein	105708	96559.6	91573.4	90357.8	78346.9	90881.2	77385	68670.8	115256	91684	103822	73689.1	1	1	1	0.866286	0.987723	0.900795	0	0	0	-0.15073	-0.0178222	-0.207084	-0.125212	0.155314	0.808788
CDK14_HUMAN	CDK14	Cyclin-dependent kinase 14	12925.7	10387.3	8595.18	7403.37	9179.22	9837.12	11805.2	11737.4	13035.4	11792.6	8593.75	7924.38	1	1	1	0.664968	1.28608	0.659262	0	0	0	-0.601075	0.362979	-0.588643	-0.27558	0.479062	0.319608
GLSK_HUMAN	GLS	Glutaminase kidney isoform, mitochondrial	182585	232699	234186	196022	195192	213639	225588	240307	232274	228759	200496	219782	1	1	1	1.28261	1.15572	0.863187	0	0	0	-0.212254	0.208796	0.359087	0.118543	0.559835	0.25194
HAUS5_HUMAN	HAUS5	HAUS augmin-like complex subunit 5	24155.7	14986.2	19364.9	17858.3	24696.3	21546.3	21203.3	17474.9	22912	17628.4	23092.9	19241	1	1	1	0.80167	0.858562	1.0079	0	0	0	0.011346	-0.220006	-0.31892	-0.17586	0.214162	0.669258
KDM4B_HUMAN	KDM4B	Lysine-specific demethylase 4B	15597.6	16068.1	17408.1	21720.2	15652.5	21291.7	17437.5	21806	15388.1	15657.4	16287.6	20046.2	1	1	1	1.11608	1.11404	1.05845	0	0	0	0.0819589	0.1558	0.158435	0.132065	0.0341835	1.46618
SO2B1_HUMAN	SLCO2B1	Solute carrier organic anion transporter family member 2B1	3614.83	4754.29	4465.54	6774.94	3211.24	4819.63	6976.03	6545.68	3246.35	3759.64	5384.57	5140.82	1	1	1	1.23534	2.17238	1.65865	0	0	0	0.730013	1.11928	0.304907	0.718065	0.0925979	1.0334
SOGA1_HUMAN	SOGA1	Protein SOGA1	7879.55	6863.89	4627.63	5544.41	6892.34	8247.59	5009.89	5557.37	7476.38	9839.2	6260.06	6613.94	1	1	1	0.587296	0.726878	0.837312	0	0	0	-0.256163	-0.460215	-0.76784	-0.494739	0.0797015	1.09853
UBP19_HUMAN	USP19	Ubiquitin carboxyl-terminal hydrolase 19	56011.8	58404.8	56040.8	61149.1	48538.3	53084.8	49927.7	47436.8	58505.4	56353.5	54854.5	58560.7	1	1	1	1.00052	1.02862	0.937597	0	0	0	-0.0929598	0.0407169	0.000746759	-0.0171654	0.707048	0.150551
WDR47_HUMAN	WDR47	WD repeat-containing protein 47	32389.9	23640.1	30335	21721.1	29557.4	31261.9	28906.2	23759.6	23878.5	25080.3	25035.1	26934.3	1	1	1	0.936557	0.977968	1.04844	0	0	0	0.06824	-0.0321404	-0.0945607	-0.019487	0.720962	0.142087
AP2A2_HUMAN	AP2A2	AP-2 complex subunit alpha-2	91149.6	89489.7	88355.9	117135	93614.7	93830.8	105604	129444	88193	91603.6	89362.2	93465	1	1	1	0.96935	1.12807	1.01326	0	0	0	0.0190006	0.173857	-0.0449099	0.0493161	0.526945	0.278234
SC31A_HUMAN	SEC31A	Protein transport protein Sec31A	166428	182679	162461	167930	164500	176066	170255	169065	157130	178586	175412	186445	1	1	1	0.976164	1.03498	1.11635	0	0	0	0.158789	0.0496096	-0.0348047	0.0578645	0.410306	0.386892
HEXI1_HUMAN	HEXIM1	Protein HEXIM1	45951.6	41705.8	36591.9	46451.6	38031.7	40509.1	44824.6	39391.2	36424.6	49516.6	46721	45147	1	1	1	0.796314	1.17861	1.28268	0	0	0	0.359158	0.237088	-0.328591	0.0892185	0.714602	0.145936
YIF1A_HUMAN	YIF1A	Protein YIF1A	5873.21	13034.5	12015.7	13535.6	9707.28	6145.74	9023.19		11966.4	14523.6	13666.4	14929.9	1	1	1	2.04585	0.929528	1.14206	0	0	0	0.191644	-0.10543	1.0327	0.372971	0.388026	0.411139
UBR5_HUMAN	UBR5	E3 ubiquitin-protein ligase UBR5	27807.6	30842.6	34277.1	33391.1	30340.4	27656.5	30364.5	30683.5	35533.4	34459.1	36684.1	37004	1	1	1	1.23265	1.00079	1.03238	0	0	0	0.0459792	0.00114551	0.301766	0.116297	0.34011	0.468381
SCAF4_HUMAN	SCAF4	SR-related and CTD-associated factor 4	77429.8	107324	103884	106742	102841	99767.7	106509	105668	96209.7	116681	91439.7	107182	1	1	1	1.34165	1.03567	0.950421	0	0	0	-0.0733617	0.0505598	0.424013	0.133737	0.465373	0.332199
NDUB6_HUMAN	NDUFB6	NADH dehydrogenase [ubiquinone] 1 beta subcomplex subunit 6	73065.5	72497.7	61121.2	76999.7	80940.4	62817.9	57211.1	73015.4	84838.6	68490.1	57760	68965.9	1	1	1	0.836526	0.70683	0.680822	0	0	0	-0.55465	-0.500565	-0.257517	-0.437577	0.0409452	1.3878
MFN2_HUMAN	MFN2	Mitofusin-2	37235	34974.5	33898	35154.2	37928.5	33296.5	36447.5	44134.1	37922.1	38829	37483.6	36676.8	1	1	1	0.91038	0.960953	0.988437	0	0	0	-0.0167793	-0.0574625	-0.135459	-0.0699003	0.182488	0.738765
SPN1_HUMAN	SNUPN	Snurportin-1	34825.3	24916.3	26552.7	22346.9	28525.9	32101.2	32095.5	31264.4	32320.8	31521.8	33740.7	29381.1	1	1	1	0.762454	1.12514	1.04393	0	0	0	0.062027	0.170099	-0.391277	-0.0530505	0.786874	0.104095
UBE4B_HUMAN	UBE4B	Ubiquitin conjugation factor E4 B	46722.1	33756.4	38759	30050.8	48203.7	43037	48971.6	39495.5	40068	40808	43085.7	41870.6	1	1	1	0.829565	1.01593	1.07531	0	0	0	0.104759	0.0228014	-0.269574	-0.0473379	0.717378	0.144252
ZFPL1_HUMAN	ZFPL1	Zinc finger protein-like 1	31492.8	36636.7	24839.8	31554.8	25849.8	23936.1	29143.9	37441.3	28448.3	29442.8	28433.2	29335.5	1	1	1	0.788745	1.12743	0.999469	0	0	0	-0.000765968	0.173041	-0.342368	-0.0566979	0.744004	0.128425
ELP1_HUMAN	ELP1	Elongator complex protein 1	30900.8	23197.1	27605.8	24309.8	34073.6	28669.5	31475.5	29575.5	30835.6	24516.7	32506.3	27681.4	1	1	1	0.893368	0.92375	1.05418	0	0	0	0.0761224	-0.114425	-0.162673	-0.0669918	0.45513	0.341865
GBRAP_HUMAN	GABARAP	Gamma-aminobutyric acid receptor-associated protein	41267.5	59332.2	67786.1	64468.9	68597.7	63716.5	60538.1	58825	43140.2	73987.9	57633.6	64675.3	1	1	1	1.6426	0.882509	1.33596	0	0	0	0.417877	-0.180317	0.715983	0.317848	0.351091	0.45458
NDUA3_HUMAN	NDUFA3	NADH dehydrogenase [ubiquinone] 1 alpha subcomplex subunit 3	16730.8	34115.8	21234.6	21136.9	16139.1	23139.5	21955.4	24323.3	29591.8	21636	16619	19801	1	1	1	1.26919	1.36039	0.561608	0	0	0	-0.832364	0.444016	0.343911	-0.0148126	0.974449	0.0112408
NDUB4_HUMAN	NDUFB4	NADH dehydrogenase [ubiquinone] 1 beta subcomplex subunit 4	258025	301877	304497	282591	152674	670956	242772	245341	526866	315409	245803	255548	1	1	1	1.18011	1.59013	0.466538	0	0	0	-1.09993	0.669148	0.238917	-0.0639563	0.915404	0.0383872
NDUB8_HUMAN	NDUFB8	NADH dehydrogenase [ubiquinone] 1 beta subcomplex subunit 8, mitochondrial	29155.2	44794	47709.7	45067.5	23352.5	26982.5	30329.2	41307.1	44526.9	36836.9	29539.4	29443	1	1	1	1.6364	1.29876	0.663406	0	0	0	-0.592037	0.37713	0.710529	0.165208	0.713506	0.146602
NDUA7_HUMAN	NDUFA7	NADH dehydrogenase [ubiquinone] 1 alpha subcomplex subunit 7	47519.3	58208.9	52220.4	51367.9	50092.7	49078.5	45307.9	47402.3	49041.1	55907.3	41128.9	57405.9	1	1	1	1.09893	0.904481	0.838662	0	0	0	-0.253839	-0.144838	0.1361	-0.0875256	0.529766	0.275916
RTN3_HUMAN	RTN3	Reticulon-3	279347	242723	252653	349565	311903	321893	363254	242030	309826	322320	462203	417154	1	1	1	0.904441	1.16464	1.49181	0	0	0	0.577068	0.219881	-0.144901	0.21735	0.406506	0.390933
RCBT2_HUMAN	RCBTB2	RCC1 and BTB domain-containing protein 2	12120.2	6500.42	11439.1	6295.35	14013	10803.9	14303.5	9218.48	13857.5	10250	14366.8	10948.9	1	1	1	0.943805	1.02073	1.03675	0	0	0	0.0520718	0.0296024	-0.08344	-0.000588615	0.990074	0.00433226
LETM1_HUMAN	LETM1	Mitochondrial proton/calcium exchanger protein	214339	241332	201051	237855	226575	234236	229599	250188	233434	234664	222988	219432	1	1	1	0.938005	1.01335	0.955251	0	0	0	-0.0660486	0.0191277	-0.0923329	-0.0464179	0.301641	0.52051
STBD1_HUMAN	STBD1	Starch-binding domain-containing protein 1	23763.3	16974.7	16662.5	26276.5	24453	26731.8	28485	29820.7	20045.3	20351	26167.8	20700.5	1	1	1	0.701186	1.16489	1.30543	0	0	0	0.384529	0.220191	-0.51213	0.0308631	0.921065	0.0357099
ZRAB2_HUMAN	ZRANB2	Zinc finger Ran-binding domain-containing protein 2	67293.5	68404.8	62466.1	65663.2	46769.9	59923.1	72437	69193.2	65599.2	68742.9	66832.3	65586.8	1	1	1	0.928264	1.5488	1.0188	0	0	0	0.0268673	0.631146	-0.107394	0.18354	0.503886	0.297668
SNX4_HUMAN	SNX4	Sorting nexin-4	64428.7	51185.5	61354.3	59258.9	68798.3	77062.8	66683.9	61928.8	57176.6	64835.8	56479.6	58335.5	1	1	1	0.952282	0.969267	0.98781	0	0	0	-0.017695	-0.0450344	-0.070539	-0.0444228	0.1005	0.997833
ZWINT_HUMAN	ZWINT	ZW10 interactor	21897.9	10400.6	10199.6	7666.13	12635.1	7208.7	7565.87	8441.56	20454.1	14973.3	12609.2	12770.9	1	1	1	0.46578	0.598798	0.616463	0	0	0	-0.697913	-0.739859	-1.10228	-0.846684	0.0222238	1.65318
LC7L3_HUMAN	LUC7L3	Luc7-like protein 3	73775.6	85404.2	84344	88553.3	77610.7	73363.5	78398.6	77649.3	84512.4	74999	75218.4	75921.7	1	1	1	1.14325	1.01015	0.890028	0	0	0	-0.168077	0.0145723	0.193142	0.0132122	0.910765	0.0405936
KIF4A_HUMAN	KIF4A	Chromosome-associated kinesin KIF4A	17735.9	13192.2	17338	11367.9	16130.4	12748.9	14277.5	8175.88	17411.5	14603	17614.1	15625.6	1	1	1	0.977565	0.88513	1.01164	0	0	0	0.0166903	-0.176039	-0.0327351	-0.0640279	0.383319	0.41644
MBD4_HUMAN	MBD4	Methyl-CpG-binding domain protein 4	12678.1	12382.7	11877.5	16410.8	13997.5	10604.4	14172.2	12193.2	13387.1	15092.5	11042.6	10888.9	1	1	1	0.936852	1.01248	0.824869	0	0	0	-0.277764	0.0178946	-0.0941073	-0.117992	0.304439	0.5165
MTMR5_HUMAN	SBF1	Myotubularin-related protein 5	37052.3	51224	37399.9	52626.6	42452.7	48462.1	44114.5	43166.9	37644.6	48186.2	40672.6	48278.7	1	1	1	1.00938	1.03914	1.08044	0	0	0	0.111614	0.0553966	0.0134713	0.0601607	0.168594	0.773158
GOSR1_HUMAN	GOSR1	Golgi SNAP receptor complex member 1	79908.7	103483	91659	116408	101778	72878.7	86324.9	123014	77790	93752.7	83838.9	120280	1	1	1	1.14705	0.848169	1.07776	0	0	0	0.108035	-0.237577	0.197924	0.022794	0.879467	0.0557803
KAT7_HUMAN	KAT7	Histone acetyltransferase KAT7	19991.1	23889.1	19603.8	20430	21712.2	26042.2	22112.1	20194.5	23202.2	22473.3	21415	21732.9	1	1	1	0.980626	1.01842	0.922973	0	0	0	-0.11564	0.0263301	-0.0282245	-0.0391781	0.443381	0.353223
ATE1_HUMAN	ATE1	Arginyl-tRNA--protein transferase 1	21977.7	17031.4	16839.1	16746.6	14479.2	20242.2	21936.6	23958.2	24341.8	19664.2	26769.8	22882.8	1	1	1	0.76619	1.51504	1.09975	0	0	0	0.137171	0.599358	-0.384225	0.117434	0.719458	0.142994
CCDB1_HUMAN	CCNDBP1	Cyclin-D1-binding protein 1	17618	5409.26	8932.24	5711.56	14077.5	14293.4	7784.24	10774.2	13225.8	11073.9	9778.29	6523.34	1	1	1	0.506995	0.552956	0.739334	0	0	0	-0.435701	-0.854763	-0.979956	-0.756807	0.0441762	1.35481
VAPB_HUMAN	VAPB	Vesicle-associated membrane protein-associated protein B/C	129416	116726	135132	143657	138260	140467	136248	135226	139220	140595	141489	131708	1	1	1	1.04417	0.985448	1.0163	0	0	0	0.0233234	-0.0211488	0.0623534	0.0215093	0.466649	0.33101
SNAPN_HUMAN	SNAPIN	SNARE-associated protein Snapin	53645.6	53759.2	77690.4	56526.9	70719.7	50390.5	65012.4	37451.5	73845.7	59957.7	52507.2	67230.8	1	1	1	1.44822	0.919297	0.711039	0	0	0	-0.491999	-0.121397	0.534276	-0.0263731	0.937967	0.0278124
NDUC2_HUMAN	NDUFC2	NADH dehydrogenase [ubiquinone] 1 subunit C2	79060.5	117421	115093	118659	102713	110746	81384	103887	89431.8	107457	93836.9	95880.5	1	1	1	1.45576	0.792344	1.04926	0	0	0	0.0693674	-0.335802	0.541771	0.091779	0.752067	0.123744
NDUAA_HUMAN	NDUFA10	NADH dehydrogenase [ubiquinone] 1 alpha subcomplex subunit 10, mitochondrial	59451.3	91005	78540.8	88554.6	70744.7	66554.6	76806.8	91561.9	74097.9	79811.7	73279.8	88145.6	1	1	1	1.32109	1.08569	0.988959	0	0	0	-0.0160171	0.118612	0.401734	0.16811	0.305379	0.515161
FKBP9_HUMAN	FKBP9	Peptidyl-prolyl cis-trans isomerase FKBP9	64517.7	102765	109843	89401.4	39344.5	58583.4	55986.9	60632.6	82557	84754.8	52467	78276.6	1	1	1	1.70253	1.42299	0.635525	0	0	0	-0.65398	0.508927	0.767676	0.207541	0.681774	0.166359
CELF2_HUMAN	CELF2	CUGBP Elav-like family member 2	111818	164838	167746	142633	157942	122115	123854	159849	137095	156378	125148	145672	1	1	1	1.50017	0.784174	0.912856	0	0	0	-0.131541	-0.350754	0.585126	0.0342769	0.914548	0.0387935
6PGL_HUMAN	PGLS	6-phosphogluconolactonase	839907	954516	1296420	1028920	855405	1000280	939390	1165480	1043550	979033	863164	1140540	1	1	1	1.54353	1.09818	0.827142	0	0	0	-0.273793	0.135117	0.626232	0.162518	0.595964	0.22478
PAPS2_HUMAN	PAPSS2	Bifunctional 3'-phosphoadenosine 5'-phosphosulfate synthase 2	20966.3	16610.1	20626.3	19711.3	19946.4	16726.6	15760.6	16181.5	20002.9	12934.4	15593.9	16783.7	1	1	1	0.983784	0.790148	0.779582	0	0	0	-0.359227	-0.339806	-0.0235872	-0.240874	0.157236	0.803447
SMC2_HUMAN	SMC2	Structural maintenance of chromosomes protein 2	53916.4	43246.7	49437.3	40932.5	36235.6	34311.9	45808.6	35523.3	55519	42550.2	45896.2	41988.6	1	1	1	0.916925	1.26419	0.826676	0	0	0	-0.274607	0.338211	-0.125124	-0.0205068	0.921638	0.0354395
ATG7_HUMAN	ATG7	Ubiquitin-like modifier-activating enzyme ATG7	99152	80422.5	86156.6	87583.4	80758.9	79917.9	96868.5	87228.4	99096	79044.5	104386	85523.4	1	1	1	0.868935	1.19948	1.05338	0	0	0	0.0750295	0.262406	-0.202681	0.0449184	0.77114	0.112867
TACC2_HUMAN	TACC2	Transforming acidic coiled-coil-containing protein 2	40660.3	36083.8	35808.7	40333.8	39599.1	59511.8	43549.5	56266.4	39265.4	51220.9	44452.8	43262.7	1	1	1	0.88068	1.09976	1.13211	0	0	0	0.179016	0.137189	-0.183311	0.0442978	0.736008	0.133118
SYFM_HUMAN	FARS2	Phenylalanine--tRNA ligase, mitochondrial	36790.8	57888.4	40462.7	50255.4	56184.1	52528.4	48445.6	49406.3	42689.4	40479.7	29559.1	58469.9	1	1	1	1.0998	0.862265	0.692422	0	0	0	-0.530276	-0.213796	0.137248	-0.202275	0.404161	0.393445
ZBT7A_HUMAN	ZBTB7A	Zinc finger and BTB domain-containing protein 7A	5060.18	8047.22	6666.03	10718.5	7460.22	8793.94	9898.98	9640.27	5805.19	8585.01	4880.17	7173.28	1	1	1	1.31735	1.3269	0.840656	0	0	0	-0.250412	0.408062	0.397639	0.185096	0.484874	0.314371
LYPA2_HUMAN	LYPLA2	Acyl-protein thioesterase 2	202433	229072	232808	227238	225569	233070	196699	256072	183429	216622	201315	226445	1	1	1	1.15005	0.872013	1.09751	0	0	0	0.134233	-0.197579	0.201696	0.0461166	0.744502	0.128134
IPO7_HUMAN	IPO7	Importin-7	262416	235953	227673	227302	196786	196912	239449	222727	252048	227832	235952	209698	1	1	1	0.867603	1.2168	0.936139	0	0	0	-0.0952051	0.283091	-0.204892	-0.00566892	0.972891	0.0119359
ARI2_HUMAN	ARIH2	E3 ubiquitin-protein ligase ARIH2	18660.7	17577.3	17673.1	18451	15879.4	13483.3	16023.9	16087.4	19156.4	15318.9	15708.8	14851.4	1	1	1	0.947076	1.0091	0.820029	0	0	0	-0.286253	0.0130689	-0.078448	-0.117211	0.316668	0.499396
TFIP8_HUMAN	TNFAIP8	Tumor necrosis factor alpha-induced protein 8	15611.6	15157.8	15324.7	15327.6	16208.7	16737.2	21007	17359.6	13808.9	23000	19584.5	13774.6	1	1	1	0.981623	1.29603	1.41825	0	0	0	0.504114	0.374102	-0.0267596	0.283819	0.217627	0.662286
M3K6_HUMAN	MAP3K6	Mitogen-activated protein kinase kinase kinase 6	3993.4	5193.56	3772.01	4893.34	5046.21	6183.44	5164.27	4916.2	5624.19	4848.59	4106.94	4404.97	1	1	1	0.944561	1.0234	0.730228	0	0	0	-0.453581	0.0333642	-0.0822841	-0.1675	0.372295	0.429113
SLU7_HUMAN	SLU7	Pre-mRNA-splicing factor SLU7	19155	16251.7	13385.5	19020.2	15655.3	20870.8	16720.7	15649.9	17366.6	19789.2	19431.4	19773.6	1	1	1	0.698799	1.06805	1.11889	0	0	0	0.162075	0.0949841	-0.51705	-0.0866638	0.727139	0.138383
AGM1_HUMAN	PGM3	Phosphoacetylglucosamine mutase	86125	76335.5	70828.2	89342.1	71951.3	82582.1	79338.3	88730.3	62133.6	76179.1	81962.5	81040.7	1	1	1	0.822388	1.10267	1.31913	0	0	0	0.39959	0.140997	-0.282108	0.0861596	0.706844	0.150677
MOCS3_HUMAN	MOCS3	Adenylyltransferase and sulfurtransferase MOCS3	20286.3	25394.1	19956.9	19856.9	25024.6	29321.7	20190.6	14611.7	22662.5	20417.3	19729.6	19185.4	1	1	1	0.983762	0.80683	0.870584	0	0	0	-0.199945	-0.309663	-0.0236181	-0.177742	0.16651	0.778561
CD2B2_HUMAN	CD2BP2	CD2 antigen cytoplasmic tail-binding protein 2	76794.2	98203.2	99007.2	108393	74213	107484	74574.2	90405.4	81753.2	101043	75478.1	99382.9	1	1	1	1.28925	1.00487	0.923243	0	0	0	-0.115217	0.00700467	0.366536	0.0861079	0.611891	0.213326
BRI3_HUMAN	BRI3	Brain protein I3	36629.9	25386.5	29784.4	36325.1	32804.9	39013.5	33693.2	37016.4	38431.3	44828.4	18478.3		1	1	1	0.813117	1.02708	0.480814	0	0	0	-1.05645	0.0385461	-0.298465	-0.438789	0.308128	0.511269
SVIL_HUMAN	SVIL	Supervillin	8268.44	10381	8782.84	11514.2	10351.9	16666.5	13071.1	11797.3	8459.46	13143	9815.71	12770.6	1	1	1	1.06221	1.26268	1.16032	0	0	0	0.214527	0.336485	0.0870724	0.212695	0.0980423	1.00859
PIGN_HUMAN	PIGN	GPI ethanolamine phosphate transferase 1	11222		8223.56	8314.18	9662.35	8799.46	10055.5	9518.2	14049.4	14186.1	11101	12503.1	1	1	1	0.732807	1.04069	0.790141	0	0	0	-0.339819	0.0575388	-0.448495	-0.243592	0.25408	0.595029
BAG4_HUMAN	BAG4	BAG family molecular chaperone regulator 4	22807.5	38775.2	37446.4	30978	34497.8	30619.5	34313.1	23143	31788.8	43481.6	38616.1	37239.8	1	1	1	1.64185	0.994646	1.21477	0	0	0	0.280684	-0.00774489	0.715319	0.329419	0.25751	0.589206
AHSA1_HUMAN	AHSA1	Activator of 90 kDa heat shock protein ATPase homolog 1	221251	240128	221373	202989	187550	192599	189684	183249	218031	205971	196202	205243	1	1	1	1.00055	1.01138	0.899881	0	0	0	-0.152194	0.0163227	0.000795297	-0.0450252	0.490516	0.309347
PARN_HUMAN	PARN	Poly(A)-specific ribonuclease PARN	83999.1	88232.5	84261.5	97227	76335.2	84258.2	82681	90605.3	97191	101132	78509	92387.2	1	1	1	1.00312	1.08313	0.807781	0	0	0	-0.307965	0.115207	0.00449973	-0.0627525	0.669472	0.174268
PSMG1_HUMAN	PSMG1	Proteasome assembly chaperone 1	66196.3	40866.8	62398.8	49921.3	46562.2	52748.2	54738.7	42578.7	62824.4	51023.7	47206.8	47659.1	1	1	1	0.942633	1.1756	0.751409	0	0	0	-0.41233	0.233402	-0.0852323	-0.0880535	0.683196	0.165455
FMNL1_HUMAN	FMNL1	Formin-like protein 1	121730	113398	107800	117663	110598	122736	134053	123434	110747	109632	113597	106106	1	1	1	0.885566	1.21207	1.02573	0	0	0	0.0366571	0.277478	-0.175328	0.0462692	0.757347	0.120705
SGPL1_HUMAN	SGPL1	Sphingosine-1-phosphate lyase 1	29799.3	30651.4	32852.7	36069.9	34114.5	35455.7	38615.5	38863.6	35283	31799.5	33757.6	32877	1	1	1	1.10247	1.13194	0.956767	0	0	0	-0.0637609	0.178795	0.140734	0.0852559	0.375092	0.425862
CNEP1_HUMAN	CTDNEP1	CTD nuclear envelope phosphatase 1	15086.2	21111.9	15479.8	29024.2	17526.5	21499.3	15737	20698.7	15909.2	23052.9	18317.8	22261.6	1	1	1	1.02609	0.897897	1.1514	0	0	0	0.203385	-0.155377	0.0371574	0.0283883	0.809881	0.0915788
NSA2_HUMAN	NSA2	Ribosome biogenesis protein NSA2 homolog	76787	69671.8	67496.8	72399.9	74336.3	84164.1	76281.5	83754.8	78624.9	68051.8	66214.9	61077.6	1	1	1	0.879013	1.02617	0.842162	0	0	0	-0.24783	0.0372663	-0.186043	-0.132202	0.266375	0.574507
G6PE_HUMAN	H6PD	GDH/6PGL endoplasmic bifunctional protein	96080.3	99681	81827.6	96389.3	91168.9	95415	89965.1	99004.4	88526.3	105801	98697	111988	1	1	1	0.851658	0.986796	1.11489	0	0	0	0.1569	-0.0191763	-0.231653	-0.0313098	0.806627	0.0933271
SC24A_HUMAN	SEC24A	Protein transport protein Sec24A	38708.3	35523.6	38510.6	40256.7	41104.4	40294.4	45122.4	39923.1	39603.3	35561.8	39515.5	38720.1	1	1	1	0.994893	1.09775	0.997783	0	0	0	-0.00320199	0.134551	-0.00738735	0.0413205	0.469038	0.328792
SC24B_HUMAN	SEC24B	Protein transport protein Sec24B	58628.1	53230.3	57341.9	57382.3	59909.7	63985.2	58603.9	67682.8	55907.6	59568	60033.8	59028.6	1	1	1	0.978062	0.978204	1.0738	0	0	0	0.102731	-0.0317929	-0.0320026	0.0129783	0.799648	0.0971009
CBX6_HUMAN	CBX6	Chromobox protein homolog 6	27569	20547.9	28371.7	22474	13707.7	8859.51	22540.6	21660.1	30649	22081.3	29261.6	18960.4	1	1	1	1.02912	1.64438	0.954733	0	0	0	-0.0668313	0.717539	0.0414057	0.230705	0.446421	0.350256
NADK_HUMAN	NADK	NAD kinase	15877	16124.2	14788.3	16672.7	13449.4	11077.8	12778	8379.48	13274.2	8158.33	16762.5	11010.9	1	1	1	0.931429	0.95008	1.26279	0	0	0	0.336612	-0.0738798	-0.102482	0.0534168	0.742669	0.129205
TYDP2_HUMAN	TDP2	Tyrosyl-DNA phosphodiesterase 2	14719.4	9790.93	10140	10999.4	12988.8	12268.4	15421	7531.33	15229.9	13821.7	16053.2	13257.8	1	1	1	0.688887	1.18725	1.05406	0	0	0	0.0759544	0.247628	-0.537661	-0.0713595	0.792898	0.100783
SFT2B_HUMAN	SFT2D2	Vesicle transport protein SFT2B	35873.7	35276.7	27872.2	31357.1	31933.9	28491	25922.1	26321.6	37025.2	34584	31706.7	34611.4	1	1	1	0.776954	0.811742	0.856355	0	0	0	-0.22372	-0.300906	-0.3641	-0.296242	0.0182619	1.73845
MPC2_HUMAN	MPC2	Mitochondrial pyruvate carrier 2	78809.9	102951	105512	119022	101154	112690	106095	116936	75010.3	114127	113791	103363	1	1	1	1.33882	1.04885	1.517	0	0	0	0.601226	0.0688033	0.420958	0.363662	0.145535	0.837033
ETHE1_HUMAN	ETHE1	Persulfide dioxygenase ETHE1, mitochondrial	488220	813144	551685	878196	632936	721975	684072	823804	620007	704072	612114	767194	1	1	1	1.12999	1.08079	0.987269	0	0	0	-0.0184841	0.112089	0.176313	0.0899726	0.257007	0.590054
ACSL3_HUMAN	ACSL3	Fatty acid CoA ligase Acsl3	97217	120653	111391	121734	123802	132071	114458	140477	114846	116753	117918	121278	1	1	1	1.1458	0.924525	1.02675	0	0	0	0.0380834	-0.113216	0.196352	0.0404064	0.69549	0.157709
RPA1_HUMAN	POLR1A	DNA-directed RNA polymerase I subunit RPA1	50611.1	46328.4	51996.9	54208.6	52795.6	44930.4	54819.1	47060.4	58865.6	51283.8	56512.2	50873.8	1	1	1	1.02738	1.03833	0.960021	0	0	0	-0.0588624	0.0542609	0.0389718	0.0114568	0.777133	0.109504
PCNT_HUMAN	PCNT	Pericentrin	18529.2	15354.7	18304.9	14790.7	19774.1	15947.3	18390.5	15146.2	17321.5	17192.8	16617.6	13959.6	1	1	1	0.987895	0.93003	0.959363	0	0	0	-0.0598518	-0.104651	-0.0175707	-0.0606913	0.137164	0.862758
YETS4_HUMAN	YEATS4	YEATS domain-containing protein 4	20409	9691.01	10083.1	11382.7	22451	20285.6	12042.9	8602.48	10547.2	16345.9	13519	12712.5	1	1	1	0.494052	0.536408	1.28176	0	0	0	0.358128	-0.898597	-1.01727	-0.519245	0.359325	0.444512
ZBT11_HUMAN	ZBTB11	Zinc finger and BTB domain-containing protein 11	9499.64	7602.19	6832.69	6993.9	7704.95	6452.28	7368.8	6016.91	7908.98	7002.04	5068.96		1	1	1	0.719258	0.956372	0.640912	0	0	0	-0.641802	-0.0643559	-0.475419	-0.393859	0.148649	0.827838
CNOT4_HUMAN	CNOT4	CCR4-NOT transcription complex subunit 4	14739.2	8798.95	9677.41	10617.2	12553.3	9651.13	11612	11586.7	12068.1	14619.1	14499.2	10531.8	1	1	1	0.656576	0.925016	1.20145	0	0	0	0.264775	-0.11245	-0.606965	-0.151547	0.60921	0.215233
STABP_HUMAN	STAMBP	STAM-binding protein	28647	26444.3	27324.9	29955.4	38429.9	37078.9	36067.1	27646.3	24856.9	24355.3	30591.1	30248.5	1	1	1	0.953849	0.938517	1.23069	0	0	0	0.299466	-0.0915458	-0.0681678	0.046584	0.748234	0.125963
CPSF4_HUMAN	CPSF4	Cleavage and polyadenylation specificity factor subunit 4	15832.8	16487	16769.5	16449.2	19686.7	16379.7	19974.9	20721.7	21749.7	14877.9	14704.5	15006.9	1	1	1	1.05916	1.01464	0.676078	0	0	0	-0.564738	0.020967	0.0829233	-0.153616	0.534173	0.272318
NFAC1_HUMAN	NFATC1	Nuclear factor of activated T-cells, cytoplasmic 1	17765.9	16505.7	15642.2	19757.7	18487.1	17522.9	19744.2	20774.5	14799	17358.8	18679.5	17251.5	1	1	1	0.880462	1.068	1.26221	0	0	0	0.335956	0.09491	-0.183667	0.0823996	0.638199	0.195044
ASML_HUMAN	ASMTL	Probable bifunctional dTTP/UTP pyrophosphatase/methyltransferase protein	19662.1	12899.7	15902.3	12166.9	16520.3	15669.3	16849.3	16522.9	14944.9	12777.6	14371.6	13482.1	1	1	1	0.808779	1.01991	0.961639	0	0	0	-0.0564326	0.0284488	-0.306182	-0.111389	0.382891	0.416925
CDS2_HUMAN	CDS2	Phosphatidate cytidylyltransferase 2	44949.1	50587.9	26392.3	46000.5	47696	41053.9	56504.6	45846.9	42182.5	42673.1	50303.1	45200.1	1	1	1	0.58716	1.18468	1.19251	0	0	0	0.254003	0.2445	-0.768175	-0.0898908	0.815792	0.0884204
CEP43_HUMAN	CEP43	Centrosomal protein 43	23221.6	24231.1	21841.8	24554.8	27782.6	29865.6	22285.7	19927.5	21601.3	28590	26004.9	28310.8	1	1	1	0.940581	0.802146	1.20386	0	0	0	0.267665	-0.318063	-0.0883756	-0.0462579	0.811477	0.0907238
PPR3D_HUMAN	PPP1R3D	Protein phosphatase 1 regulatory subunit 3D	9827.43	16331.8	17287	13166.1	12646.5	17197.8	9782.31	11401.2	11885.3	17904.5	13660	16234.9	1	1	1	1.75906	0.773519	1.14932	0	0	0	0.200779	-0.370491	0.814801	0.21503	0.593989	0.226222
BRD1_HUMAN	BRD1	Bromodomain-containing protein 1	29138.7	33529.7	35408.7	30423.1	36646.8	38786.4	24410.4	17066.8	30996.5	35262.4	29167.7	26466.6	1	1	1	1.21518	0.666099	0.941	0	0	0	-0.0877337	-0.586191	0.281167	-0.130919	0.654346	0.184193
RPP29_HUMAN	POP4	Ribonuclease P protein subunit p29	27660.5	28274.1	24155.9	29882.3	24749.6	29160.6	31206	26005.5	29653.5	26574	21689.1	22116.2	1	1	1	0.873299	1.26087	0.731418	0	0	0	-0.451232	0.334418	-0.195452	-0.104089	0.696836	0.15687
HERC2_HUMAN	HERC2	E3 ubiquitin-protein ligase HERC2	8188.43	7512.01	7927.85	7056.78	9767.53	8984.12	8400.02	7766.69	8026.62	7221.38	8069.56	9649.97	1	1	1	0.968177	0.859994	1.00535	0	0	0	0.00769741	-0.217601	-0.0466572	-0.0855203	0.334806	0.475207
RAB3D_HUMAN	RAB3D	Ras-related protein Rab-3D	178623	128973	168813	173434	167258	131163	207709	234094	180098	164211	146353	173362	1	1	1	0.94508	1.24185	0.81263	0	0	0	-0.29933	0.312489	-0.0814919	-0.0227777	0.910403	0.0407665
SNP29_HUMAN	SNAP29	Synaptosomal-associated protein 29	121740	114621	129198	94071	106270	106501	111426	94222.8	118015	137249	107963	130323	1	1	1	1.06126	1.04852	0.914824	0	0	0	-0.128433	0.0683515	0.0857805	0.00856624	0.912151	0.0399331
OXSR1_HUMAN	OXSR1	Serine/threonine-protein kinase OSR1	259598	209271	237306	235804	256216	284807	268204	257503	248731	264445	275202	263216	1	1	1	0.914129	1.04679	1.10642	0	0	0	0.145905	0.0659702	-0.129531	0.027448	0.769169	0.113978
GGPPS_HUMAN	GGPS1	Geranylgeranyl pyrophosphate synthase	60968.2	76104.6	75622.8	70465.9	50524.9	67745.6	66047.2	72183.2	69482.2	64313.4	61092	67357.5	1	1	1	1.24036	1.30722	0.879247	0	0	0	-0.18566	0.386503	0.310764	0.170536	0.442217	0.354364
HS74L_HUMAN	HSPA4L	Heat shock 70 kDa protein 4L	58611.8	51307	56177.4	52201.4	51986.8	53496.2	55478.9	54532.4	61378	54717.4	61749	55040.9	1	1	1	0.958466	1.06717	1.00604	0	0	0	0.00869414	0.0937938	-0.0612013	0.0137622	0.7878	0.103584
PTBP3_HUMAN	PTBP3	Polypyrimidine tract-binding protein 3	153713	187969	201753	149972	179952	175957	160314	162712	171638	164459	164463	169146	1	1	1	1.31253	0.890871	0.958197	0	0	0	-0.0616059	-0.166712	0.392351	0.0546778	0.780129	0.107833
TBCD8_HUMAN	TBC1D8	TBC1 domain family member 8	17283.6	9539.77	12838.2	14034	16424.3	17038.9	15934	15135.2	14072.8	15403.8	20008.6	17616.4	1	1	1	0.742797	0.970148	1.42179	0	0	0	0.507711	-0.0437234	-0.428961	0.0116755	0.96964	0.0133894
STR3N_HUMAN	STARD3NL	STARD3 N-terminal-like protein	78353.5	69499.8	55976.4	56563	71724.6	77630.8	68311.7	59513	76737.9	76651.2	71100.1	62171.9	1	1	1	0.714408	0.952417	0.926532	0	0	0	-0.110088	-0.0703353	-0.485179	-0.221867	0.23519	0.628581
LSM8_HUMAN	LSM8	U6 snRNA-associated Sm-like protein LSm8	156314	189870	173243	199896	137123	71512.3	177656	185585	171860	168410	172836	209106	1	1	1	1.1083	1.2956	1.00568	0	0	0	0.00816995	0.373616	0.14835	0.176712	0.238761	0.622036
AP2A1_HUMAN	AP2A1	AP-2 complex subunit alpha-1	344945	310974	303320	329607	293308	278465	331810	341616	331206	309860	334672	311399	1	1	1	0.879329	1.13127	1.01046	0	0	0	0.015019	0.177941	-0.185526	0.00247809	0.983332	0.0073
WIZ_HUMAN	WIZ	Protein Wiz	19300.6	22109.2	24263.1	25389.8	23513.9	28499.3	23811	21742.4	25320.8	32257.2	24863.8	27429	1	1	1	1.25712	1.01264	0.981952	0	0	0	-0.0262762	0.0181144	0.330118	0.107319	0.439537	0.357004
RIGI_HUMAN	RIGI	Antiviral innate immune response receptor RIG-I	19399.7	84368.1	39884.2	112738	19430.8	34785.1	26980.6	39012.1	38114.5	47604.9	44599.5	54940.7	1	1	1	2.05592	1.38855	1.17015	0	0	0	0.226688	0.473577	1.03978	0.580016	0.137536	0.861583
STAU1_HUMAN	STAU1	Double-stranded RNA-binding protein Staufen homolog 1	47496.7	54842.1	49833.3	48129.3	43293.5	55838.6	46974	52279	48682.1	46133.1	43994.4	48977.5	1	1	1	1.04919	1.08501	0.903708	0	0	0	-0.146072	0.117712	0.0692828	0.0136411	0.881854	0.0546031
TTC4_HUMAN	TTC4	Tetratricopeptide repeat protein 4	42640.9	44965	45043.9	39982.6	41040.3	35542.7	44848.5	38881.4	42832.3	41377.4	43624.8	41987.6	1	1	1	1.05635	1.09279	1.0185	0	0	0	0.0264494	0.128018	0.0790939	0.0778539	0.117424	0.930243
BAG2_HUMAN	BAG2	BAG family molecular chaperone regulator 2	121888	151408	155741	130178	140504	122836	134793	133791	163303	191898	145230	156123	1	1	1	1.27774	0.959353	0.889328	0	0	0	-0.169212	-0.0598656	0.353593	0.0415051	0.81871	0.0868701
BAG3_HUMAN	BAG3	BAG family molecular chaperone regulator 3	64190.8	78336.6	79796.2	56015.5	67727.8	72073.1	67144.7	55645.6	69884.3	82828.8	77337.6	83467.3	1	1	1	1.24311	0.991391	1.10665	0	0	0	0.146202	-0.0124746	0.313954	0.149227	0.254168	0.594879
M4K4_HUMAN	MAP4K4	Mitogen-activated protein kinase kinase kinase kinase 4	204302	180969	171694	180019	199104	229140	180413	210184	161372	177339	155270	173356	1	1	1	0.840393	0.906124	0.962187	0	0	0	-0.0556112	-0.142219	-0.250864	-0.149565	0.117923	0.9284
DCMC_HUMAN	MLYCD	Malonyl-CoA decarboxylase, mitochondrial	10920.4	10717.1	13407.1	14083.8	13727.6	15259.6	15298.8	13320.4	16340.1	12490.1	12032.4	14871.2	1	1	1	1.22771	1.11446	0.736372	0	0	0	-0.441492	0.156339	0.295972	0.00360607	0.988727	0.0049238
QORL1_HUMAN	CRYZL1	Quinone oxidoreductase-like protein 1	19171.3	24426	17512.9	16027.7	15844.8	12241.5	19386.1	19494.7	22055	18462.5	15673.6	22432.8	1	1	1	0.913496	1.2235	0.71066	0	0	0	-0.492769	0.291013	-0.13053	-0.110762	0.673166	0.171878
AIFM1_HUMAN	AIFM1	Apoptosis-inducing factor 1, mitochondrial	220924	253727	221999	258238	214916	228321	243777	279345	245367	260210	236492	244186	1	1	1	1.00487	1.13429	0.96383	0	0	0	-0.0531498	0.181789	0.00700302	0.0452141	0.586801	0.231509
EMAL2_HUMAN	EML2	Echinoderm microtubule-associated protein-like 2	118336	75068.9	110244	71330.7	83988.1	68768.6	104962	69015.7	109658	68082.2	95366.1	61289.3	1	1	1	0.931618	1.24972	0.869668	0	0	0	-0.201463	0.32161	-0.102189	0.00598625	0.973618	0.0116113
NUD14_HUMAN	NUDT14	Uridine diphosphate glucose pyrophosphatase NUDT14	69673.4	45025.8	53779.3	51680.9	53210.2	66648.8	59656.8	62212.7	59666.3	53389.9	59449.5	49705.7	1	1	1	0.771877	1.12115	0.996366	0	0	0	-0.00525164	0.164984	-0.373557	-0.071275	0.69772	0.156319
BPNT1_HUMAN	BPNT1	3'(2'),5'-bisphosphate nucleotidase 1	100339	87138	82864.3	89249.9	85916.8	80317.8	107566	99415.8	99485.6	95852.4	101431	96540	1	1	1	0.825843	1.25198	1.01955	0	0	0	0.027939	0.32421	-0.27606	0.025363	0.897055	0.0471809
DDAH2_HUMAN	DDAH2	N(G),N(G)-dimethylarginine dimethylaminohydrolase 2	50704.6	48530.9	56637.7	51440.1	68894.2	78092.6	52985.9	62665.1	50607.5	62677.2	54519.2	69296.3	1	1	1	1.11701	0.769091	1.07729	0	0	0	0.107413	-0.378774	0.159646	-0.0372383	0.848184	0.0715101
ABHGA_HUMAN	ABHD16A	Phosphatidylserine lipase ABHD16A	168287	186262	190243	190646	188484	158041	192203	167622	188835	152946	211315	173374	1	1	1	1.13047	1.01973	1.11905	0	0	0	0.162269	0.0281888	0.17692	0.122459	0.1225	0.911865
CF047_HUMAN	C6orf47	Uncharacterized protein C6orf47	7373.13	14552.6	13260.1	15518.4	16073.4	13087.4	13367.7	14307.7	10066.8	14755.6	14967.9	13719.2	1	1	1	1.79844	0.831666	1.48686	0	0	0	0.572267	-0.265924	0.846743	0.384362	0.369582	0.43229
TXD12_HUMAN	TXNDC12	Thioredoxin domain-containing protein 12	1264190	1286230	1261830	995524	1312600	979519	1078540	1105120	1073090	1177710	1004080	1233820	1	1	1	0.998133	0.821682	0.93569	0	0	0	-0.0958969	-0.283348	-0.00269575	-0.127313	0.262861	0.580273
TRUB2_HUMAN	TRUB2	Pseudouridylate synthase TRUB2, mitochondrial	10385.7	17173.2	11572.6	13030.9	4402.13	10136.8	10401.1	6653.67	12867.2	11876.4	9242.64	7143.57	1	1	1	1.11428	2.36274	0.71831	0	0	0	-0.477321	1.24046	0.156115	0.306419	0.603418	0.219382
SYF2_HUMAN	SYF2	Pre-mRNA-splicing factor SYF2	13920.9	14060.2	11946	12672.7	12543.8	9805.9	12947	16286.6	13989	12032.7	10968.8	13004.9	1	1	1	0.858134	1.03214	0.784102	0	0	0	-0.350887	0.0456434	-0.220725	-0.175323	0.271854	0.565665
RECK_HUMAN	RECK	Reversion-inducing cysteine-rich protein with Kazal motifs	21337.4	16760.7	16234.5	20166.7	12330.1	16107.5	17672.4	14909	20002.7	18714.9	16684.5	18129.3	1	1	1	0.760847	1.43327	0.834112	0	0	0	-0.261686	0.519313	-0.394321	-0.0455648	0.887675	0.0517462
MBD3_HUMAN	MBD3	Methyl-CpG-binding domain protein 3	36022.7	40263.8	49722.5	37903.5	34059	34963	39478	29236.4	46054.9	42043.9	45321.5	38221.6	1	1	1	1.38031	1.15911	0.984076	0	0	0	-0.023159	0.213013	0.464993	0.218282	0.26155	0.582446
TOP3B_HUMAN	TOP3B	DNA topoisomerase 3-beta-1	16874.6	17786.1	17341.4	16585.2	15995	18606.6	17303.5	18088.4	22899.5	18105.8	20632.3	16892.2	1	1	1	1.02766	1.08181	0.900993	0	0	0	-0.150411	0.113443	0.0393671	0.000799506	0.992805	0.00313605
NUDT3_HUMAN	NUDT3	Diphosphoinositol polyphosphate phosphohydrolase 1	93582.9	62989.8	63369.8	70431.2	71148.2	65608.9	79138.4	67758.7	77207.7	60996.8	80466.1	79031.7	1	1	1	0.677151	1.1123	1.0422	0	0	0	0.0596364	0.153551	-0.562449	-0.116421	0.655937	0.183138
BCL10_HUMAN	BCL10	B-cell lymphoma/leukemia 10	17377.4	13843.5	14915.1	16121.8	18301.7	16730.9	14933.3	16011.3	13126.8	16235.5	16978.2	17207.4	1	1	1	0.858304	0.815952	1.2934	0	0	0	0.371168	-0.293445	-0.220439	-0.0475717	0.842148	0.0746117
NDUBA_HUMAN	NDUFB10	NADH dehydrogenase [ubiquinone] 1 beta subcomplex subunit 10	133614	192411	197944	147387	141962	93848.1	130039	144314	136888	155023	122409	163196	1	1	1	1.48146	0.916013	0.894227	0	0	0	-0.161286	-0.12656	0.567021	0.0930581	0.732677	0.135088
CLPT1_HUMAN	CLPTM1	Putative lipid scramblase CLPTM1	53234.7	61652.8	52998.9	63454.3	54135.7	56656.8	55446.6	52734.9	53606.7	54338.1	56516.3	53516.1	1	1	1	0.995571	1.02422	1.05428	0	0	0	0.0762537	0.0345187	-0.00640453	0.0347893	0.282208	0.54943
TOM40_HUMAN	TOMM40	Mitochondrial import receptor subunit TOM40 homolog	115765	146362	123045	173024	173478	170961	167592	182790	137505	146631	136461	157403	1	1	1	1.06289	0.966071	0.992408	0	0	0	-0.0109954	-0.0497994	0.0879869	0.00906403	0.845628	0.0728204
PX11B_HUMAN	PEX11B	Peroxisomal membrane protein 11B	77809.3	80840.8	61490.8	66081.1	76274.9	66938.6	82427.6	63690.7	78670.7	77585.2	82567.1	72478.9	1	1	1	0.790276	1.08066	1.04953	0	0	0	0.0697406	0.111919	-0.339572	-0.0526374	0.749722	0.125099
DNAL4_HUMAN	DNAL4	Dynein axonemal light chain 4	13539.3	8563.78	12220.1	7389.29	8883.53	9293.68	7626.34	6298.85	14623	10968.6	11959.8	8295.34	1	1	1	0.902565	0.858481	0.817876	0	0	0	-0.290046	-0.220142	-0.147897	-0.219362	0.0332603	1.47807
CHK2_HUMAN	CHEK2	Serine/threonine-protein kinase Chk2	19026.9	17589.5	18073.5	13436.8	14121	14661.7	16414.3	16351.9	17431.8	14872.2	18509.7	18895.9	1	1	1	0.949892	1.1624	1.06184	0	0	0	0.08656	0.217111	-0.0741646	0.0765021	0.459634	0.337588
APBA3_HUMAN	APBA3	Amyloid-beta A4 precursor protein-binding family A member 3	8384.91	13827.5	12965.7	17142.3	14257.6	13326.1	12377	10431.7	13939.6		12520.5	12446.5	1	1	1	1.54631	0.868098	0.898197	0	0	0	-0.154897	-0.204069	0.628833	0.0899555	0.770541	0.113204
ACL6A_HUMAN	ACTL6A	Actin-like protein 6A	212603	227775	232729	230266	247480	180577	212395	233935	229286	246580	226596	232261	1	1	1	1.09466	0.858231	0.988268	0	0	0	-0.0170259	-0.220562	0.130489	-0.0356997	0.759249	0.119616
CYB5_HUMAN	CYB5A	Cytochrome b5	70021.7	82546.8	91557.9	64989.7	67301.1	69901.3	74510.9	53866	81138.7	104259	69008.7	96191.2	1	1	1	1.30756	1.10713	0.850503	0	0	0	-0.233612	0.146821	0.386882	0.100031	0.635395	0.196956
LDHA_HUMAN	LDHA	L-lactate dehydrogenase A chain	2132010	2133030	2470660	2720710	2176850	2213240	2618150	2788470	1879390	1873480	2184880	2260810	1	1	1	1.15884	1.20272	1.16255	0	0	0	0.21729	0.266306	0.212682	0.232093	0.00542101	2.26592
DHE3_HUMAN	GLUD1	Glutamate dehydrogenase 1, mitochondrial	509824	635088	549643	667687	530708	567409	570369	699864	593896	666482	580158	648151	1	1	1	1.0781	1.07473	0.976868	0	0	0	-0.0337645	0.103977	0.108496	0.0595695	0.330111	0.481341
DYR_HUMAN	DHFR	Dihydrofolate reductase	184407	132846	215832	94060.7	164917	127392	150045	126466	181689	166570	181733	126645	1	1	1	1.17041	0.909821	1.00024	0	0	0	0.000349338	-0.136345	0.227015	0.0303399	0.801557	0.0960656
NB5R3_HUMAN	CYB5R3	NADH-cytochrome b5 reductase 3	639450	872280	832872	950428	848702	814357	873001	830392	711202	782274	733602	838401	1	1	1	1.30248	1.02863	1.0315	0	0	0	0.0447382	0.0407252	0.381263	0.155576	0.301965	0.520043
GSHR_HUMAN	GSR	Glutathione reductase, mitochondrial	278522	209798	234087	205856	206070	201181	223221	237511	248171	218637	217719	210278	1	1	1	0.840461	1.08323	0.877294	0	0	0	-0.188867	0.115338	-0.250746	-0.108092	0.440191	0.356359
COX1_HUMAN	MT-CO1	Cytochrome c oxidase subunit 1	48164.2	32685.2	36312	29370.9	58384.6	51636.3	34427.2	43698.4	38148.9	66372.2	49866.6	68742.7	1	1	1	0.753921	0.589662	1.30716	0	0	0	0.386432	-0.762039	-0.407515	-0.26104	0.522372	0.28202
COX2_HUMAN	MT-CO2	Cytochrome c oxidase subunit 2	1005750	1202680	1270560	1051100	1161130	1500780	1183900	1171850	993856	1281040	1176650	1146710	1	1	1	1.2633	1.01961	1.18392	0	0	0	0.243577	0.0280177	0.337193	0.202929	0.156931	0.804291
COX3_HUMAN	MT-CO3	Cytochrome c oxidase subunit 3	49482.9	85763.6	61167.3	67176.3	68556.3	55103.2	54717.3	60197.4	48486.8	61790.8	66102.9	70185.3	1	1	1	1.23613	0.798137	1.36332	0	0	0	0.447122	-0.325292	0.305831	0.142553	0.609243	0.21521
SODC_HUMAN	SOD1	Superoxide dismutase [Cu-Zn]	891926	992703	968752	823393	1030230	1086100	957265	778254	848256	1123180	877388	1033200	1	1	1	1.08613	0.929176	1.03434	0	0	0	0.0487152	-0.105976	0.119203	0.0206475	0.785563	0.104819
F13A_HUMAN	F13A1	Coagulation factor XIII A chain	7563.4	4342.25	6325.92	4896.4	5915.35	7244.99	6520.37	6479.34	8260.06	7999.84	9015.23	7822.64	1	1	1	0.836386	1.10228	1.09142	0	0	0	0.126212	0.14049	-0.25776	0.00298091	0.983842	0.00707454
PNPH_HUMAN	PNP	Purine nucleoside phosphorylase	824251	767632	744045	791805	700523	919504	812229	849916	638868	856814	785480	885319	1	1	1	0.902692	1.15946	1.22949	0	0	0	0.298057	0.213454	-0.147694	0.121272	0.46855	0.329244
HPRT_HUMAN	HPRT1	Hypoxanthine-guanine phosphoribosyltransferase	163303	138318	175616	141480	177264	138170	173958	164376	187546	141956	170628	148885	1	1	1	1.0754	0.98135	0.909793	0	0	0	-0.13639	-0.0271605	0.104873	-0.0195592	0.805501	0.0939337
AATM_HUMAN	GOT2	Aspartate aminotransferase, mitochondrial	165767	195436	187947	213761	160804	197867	205044	210294	182546	193535	171870	164171	1	1	1	1.1338	1.27512	0.941516	0	0	0	-0.0869423	0.35063	0.181169	0.148286	0.364469	0.438339
ABL1_HUMAN	ABL1	Tyrosine-protein kinase ABL1	13741.3	16579.2	12359.3	14432.7	13677.6	17714.9	16121.3	14199.2	10954.3	15218.6	14846.8	14131.6	1	1	1	0.899427	1.17866	1.35534	0	0	0	0.438655	0.237153	-0.152921	0.174295	0.421203	0.375509
PGK1_HUMAN	PGK1	Phosphoglycerate kinase 1	1924820	1913510	2198330	1910020	1983250	1821570	1994180	2004500	1770660	1803390	1839050	1888190	1	1	1	1.1421	1.00551	1.03862	0	0	0	0.0546735	0.00792909	0.191684	0.0847623	0.264048	0.578317
KAD1_HUMAN	AK1	Adenylate kinase isoenzyme 1	176058	141617	185411	152880	154737	189288	137883	139879	142639	168336	133006	147718	1	1	1	1.05312	0.89108	0.932466	0	0	0	-0.100877	-0.166374	0.0746761	-0.0641916	0.466506	0.331142
CFAD_HUMAN	CFD	Complement factor D	5852.61	7045.27	10841.8	9715.34	11479.4	9527.99	5495.53	8742.81	9730.16	9570.28	7968.72	10758.4	1	1	1	1.85247	0.47873	0.818971	0	0	0	-0.288116	-1.06272	0.889452	-0.153793	0.811807	0.0905471
UROK_HUMAN	PLAU	Urokinase-type plasminogen activator	18879.6	35078.7	19911	28474.9	26579	34021.9	13906.9	31573.5	28079.6	33125.4	16273.7	28083	1	1	1	1.05463	0.523229	0.579556	0	0	0	-0.78698	-0.934486	0.0767375	-0.548243	0.224277	0.649215
ADA_HUMAN	ADA	Adenosine deaminase	38033.2	40132	40079.6	36964	42355	44161.1	44729.5	35155.3	36046.4	27768.6	40230.9	34815.7	1	1	1	1.05381	1.05606	1.11609	0	0	0	0.158449	0.0786943	0.0756088	0.104251	0.0614715	1.21133
ATP6_HUMAN	MT-ATP6	ATP synthase subunit a	380838	383983	478560	454905	345164	358127	393237	268296	456846	528896	501332	495330	1	1	1	1.2566	1.13928	1.09738	0	0	0	0.134058	0.188117	0.329522	0.217233	0.06502	1.18695
CAH2_HUMAN	CA2	Carbonic anhydrase 2	2377480	2129900	2440010	2071310	1342350	1531400	2068470	2022320	2224840	1735090	2393160	2554050	1	1	1	1.0263	1.54093	1.07565	0	0	0	0.105215	0.623803	0.0374539	0.255491	0.301708	0.520413
ASSY_HUMAN	ASS1	Argininosuccinate synthase	191800	152797	190057	158641	148419	171693	167454	155814	224951	204187	202492	189990	1	1	1	0.990912	1.12825	0.90016	0	0	0	-0.151746	0.174089	-0.0131706	0.00305754	0.977106	0.0100584
OAS1_HUMAN	OAS1	2'-5'-oligoadenylate synthase 1	19805.3	114852	54807.9	127518	20092	42274.1	26673.4	48355.9	44228.1	52534.3	47578.9	64370.6	1	1	1	2.76734	1.32756	1.07576	0	0	0	0.105359	0.408781	1.4685	0.660879	0.250851	0.600584
ANGT_HUMAN	AGT	Angiotensinogen	24572.6	17219.4	29274.4	13262.7	10391.9	12655.7	6809.45	7501.47	23908.9	17753.9	10186.1	9777.27	1	1	1	1.19134	0.655265	0.426038	0	0	0	-1.23095	-0.609849	0.252589	-0.529402	0.343517	0.464052
A2MG_HUMAN	A2M	Alpha-2-macroglobulin	57352.2	64141.6	48807.7	55494.1	52760.6	49486.8	48334.6	52493.9	66138.3	65008.7	49928.1	57018.2	1	1	1	0.851017	0.916112	0.754904	0	0	0	-0.405634	-0.126405	-0.23274	-0.254926	0.0885507	1.05281
TIMP1_HUMAN	TIMP1	Metalloproteinase inhibitor 1	16400.8	107536	75819.5	58268.6	12242.1	15333.5	31653.5	34977.8	64136	41703.1	14187.1	57944.1	1	1	1	4.62291	2.58563	0.221203	0	0	0	-2.17655	1.37051	2.2088	0.467587	0.761121	0.118546
CYTC_HUMAN	CST3	Cystatin-C	45391	67856.4	49006.3	48444.2	58463	65204.9	30524.4	50220.1	68077.5	55614.7	30451.5	54280.1	1	1	1	1.07965	0.522115	0.447306	0	0	0	-1.16066	-0.937561	0.110561	-0.662555	0.232965	0.632708
CYTA_HUMAN	CSTA	Cystatin-A	172622	171057	228338	160111	67577	72424	123923	107107	189569	189823	112013	94562.3	1	1	1	1.32276	1.8338	0.590882	0	0	0	-0.759057	0.87484	0.403555	0.173113	0.755538	0.121744
RASN_HUMAN	NRAS	GTPase NRas	364295	473544	373319	504767	288860	395695	316352	421011	395973	459776	339562	401424	1	1	1	1.02477	1.09517	0.857538	0	0	0	-0.221727	0.13116	0.0353017	-0.0184217	0.877291	0.0568565
RASK_HUMAN	KRAS	GTPase KRas	37385.9	39018.1	36312.2	53346.5	43447.7	31733.8	41888	58403.4	40084.1	43016.8	41501.7	46302.3	1	1	1	0.971281	0.964102	1.03537	0	0	0	0.0501404	-0.0527428	-0.0420399	-0.0148808	0.69332	0.159066
TGFB1_HUMAN	TGFB1	Transforming growth factor beta-1 proprotein	101170	156763	115398	134925	86334.1	60013.2	101629	80530.8	144774	113791	122349	111568	1	1	1	1.14063	1.17716	0.845103	0	0	0	-0.2428	0.23531	0.189837	0.0607821	0.7285	0.13757
IL1B_HUMAN	IL1B	Interleukin-1 beta	13131.3	13306	17290.1	21486.3	20918.3	36352.8	17046.7	39675	9462.91	16308.7	14125.1	25172.2	1	1	1	1.31671	0.814918	1.49268	0	0	0	0.577905	-0.295273	0.396936	0.226523	0.484251	0.31493
HLAB_HUMAN	HLA-B	HLA class I histocompatibility antigen, B alpha chain	396350	780757	445201		403766	492536	388671	410390	518565	656534	372740	518948	1	1	1	1.12325	0.962614	0.718791	0	0	0	-0.476355	-0.05497	0.167682	-0.121214	0.586705	0.23158
HLAH_HUMAN	HLA-H	Putative HLA class I histocompatibility antigen, alpha chain H	38781.9	58146.6	58636		175005		61270.1	87879.5	38510.5	82802.8	29349.4	123102	1	1	1	1.51194	0.350105	0.762114	0	0	0	-0.391921	-1.51414	0.596403	-0.436553	0.54828	0.260998
CO4A1_HUMAN	COL4A1	Collagen alpha-1(IV) chain	3039.78	2907.25	3534.3	4226.34	6430.65		4593.33	3939.58	4691.19		1997.44	3012.13	1	1	1	1.16268	0.714287	0.425785	0	0	0	-1.2318	-0.485424	0.217458	-0.499923	0.354649	0.450201
K1C14_HUMAN	KRT14	Keratin, type I cytoskeletal 14	60720.7	17663.7	25682.1	37129	10546.2	270621	24248.3	27829	30677.2	12984.1	94817	161663	1	1	1	0.422955	2.29925	3.0908	0	0	0	1.62798	1.20116	-1.24143	0.529238	0.613816	0.211962
LMNA_HUMAN	LMNA	Prelamin-A/C	2549200	3847170	3294220	3757980	2557240	2918930	3167520	3876420	2544420	2971740	2470870	3157720	1	1	1	1.29226	1.23865	0.971094	0	0	0	-0.0423177	0.308766	0.369892	0.212114	0.240427	0.619018
APOE_HUMAN	APOE	Apolipoprotein E	44761.2	50216	61287.5	45142.8	58741.5	31480.5	48988.7	29715.8	84387.5	42802.1	68598.1	47664.3	1	1	1	1.36921	0.833971	0.812894	0	0	0	-0.298861	-0.261931	0.453344	-0.0358159	0.8971	0.0471592
APOC1_HUMAN	APOC1	Apolipoprotein C-I	31150.6	37077.2	42626.8	29971.5	38841	38708.6	26447.2	9606.42	68884	18984.1	56993.9	28860.1	1	1	1	1.36841	0.680909	0.82739	0	0	0	-0.273361	-0.554465	0.452501	-0.125109	0.717147	0.144392
APOC2_HUMAN	APOC2	Apolipoprotein C-II	673661	768740	681091	559602	461615	289802	450721	264322	930606	566741	601495	621708	1	1	1	1.01103	0.9764	0.646348	0	0	0	-0.629618	-0.0344554	0.0158248	-0.216083	0.406641	0.390789
MBP_HUMAN	MBP	Myelin basic protein	145176	200999	226856	167282	221179	197120	196901	135678	185058	205817	154547	194153	1	1	1	1.56263	0.890234	0.835127	0	0	0	-0.259932	-0.167744	0.643974	0.0720993	0.825203	0.0834393
FINC_HUMAN	FN1	Fibronectin	22539	43909.4	34580.7	25606.3	25865.2	26837.9	23034.9	21836.5	33025	36007.2	22171.4	28130.8	1	1	1	1.53426	0.890575	0.671352	0	0	0	-0.574859	-0.167191	0.617544	-0.041502	0.916424	0.0379034
TFR1_HUMAN	TFRC	Transferrin receptor protein 1	222613	175849	164431	135214	235737	184839	208964	145108	223603	177408	214972	167169	1	1	1	0.738641	0.886429	0.9614	0	0	0	-0.0567908	-0.173924	-0.437056	-0.22259	0.186297	0.729793
FRIL_HUMAN	FTL	Ferritin light chain	88812.6	171466	221254	335680	125284	162780	127809	172256	144396	203575	158770	267731	1	1	1	2.49125	1.02015	1.09955	0	0	0	0.136908	0.0287873	1.31687	0.494187	0.353642	0.451436
FRIH_HUMAN	FTH1	Ferritin heavy chain	75783.3	130313	199265	268004	79285.2	86065.1	113737	144805	106296	123419	128118	186576	1	1	1	2.62941	1.43453	1.20529	0	0	0	0.269386	0.520578	1.39474	0.728233	0.166277	0.779167
NU1M_HUMAN	MT-ND1	NADH-ubiquinone oxidoreductase chain 1	29654.4	38307.7	39298.7	48777.2	28405.3	31232.8	26409.9	30637.6	39945.4	40897	33198.2	40205.9	1	1	1	1.32522	0.929753	0.831089	0	0	0	-0.266924	-0.105081	0.406235	0.0114099	0.960261	0.0176106
NU2M_HUMAN	MT-ND2	NADH-ubiquinone oxidoreductase chain 2	74242.1	103427	73722.8		97862.5	80670.6	74027.5		93587.9	92299.7	60342.9	88954.9	1	1	1	0.993005	0.756444	0.644772	0	0	0	-0.633138	-0.402695	-0.0101267	-0.348653	0.19527	0.709364
NU4M_HUMAN	MT-ND4	NADH-ubiquinone oxidoreductase chain 4	69844.5	70834.6	71066.7	96769.4	64176.8	45024.7	42766.5	37006.1	69975.7	93048.4	78539.4	93272.2	1	1	1	1.0175	0.666386	1.12238	0	0	0	0.166563	-0.585571	0.0250272	-0.131327	0.626686	0.20295
NU5M_HUMAN	MT-ND5	NADH-ubiquinone oxidoreductase chain 5	22300.7	22764.1	20023.5	26501.7	16611.8	16629.4	14623.6	18534.4	22685.9	16504.6	17184.4	20400	1	1	1	0.897887	0.880314	0.757493	0	0	0	-0.400696	-0.18391	-0.155395	-0.246667	0.0860589	1.0652
ATP8_HUMAN	MT-ATP8	ATP synthase protein 8	94688.6	86304.6	72153.1	84405.3	104758	124951	125424	102240	100968	109290	84239.6	125590	1	1	1	0.762004	1.19727	0.83432	0	0	0	-0.261328	0.259753	-0.392129	-0.131235	0.577562	0.238401
MMP1_HUMAN	MMP1	Interstitial collagenase	12285.9	7829.6	26619.5	7188.13	15774.5	20515.5	12298.7	16926.4	5425.96	8913.08	9345.01	11229.1	1	1	1	2.16667	0.779657	1.72228	0	0	0	0.784318	-0.359088	1.11548	0.51357	0.369175	0.432768
HMDH_HUMAN	HMGCR	3-hydroxy-3-methylglutaryl-coenzyme A reductase	16861	17155.5	13032.3	17648.5	13810.9	12908.4	6933.21	10586.9	13232.9	16733.1	10402.2	11899.1	1	1	1	0.772926	0.50201	0.786086	0	0	0	-0.347241	-0.994212	-0.371598	-0.571017	0.114363	0.941714
CATA_HUMAN	CAT	Catalase	700644	706769	732683	626329	626110	621882	702823	790665	697914	756522	639286	709650	1	1	1	1.04573	1.12252	0.915995	0	0	0	-0.126588	0.166745	0.0645076	0.0348883	0.724154	0.140169
RAF1_HUMAN	RAF1	RAF proto-oncogene serine/threonine-protein kinase	35788.9	27583.8	31389.4	27219.5	32946.1	31197.8	32312.5	28510	33475.5	27249	32569.1	27857.7	1	1	1	0.877071	0.980769	0.972923	0	0	0	-0.0396018	-0.0280153	-0.189235	-0.0856173	0.240896	0.61817
GBA1_HUMAN	GBA1	Lysosomal acid glucosylceramidase	153302	168771	129184	162161	130643	150351	130680	186627	133567	227377	138417	167619	1	1	1	0.842677	1.00028	1.03631	0	0	0	0.0514575	0.000408534	-0.246949	-0.0650277	0.5535	0.256882
FUCO_HUMAN	FUCA1	Tissue alpha-L-fucosidase	103349	89220.1	95490.9	60239.1	80902.3	93102.6	72807.6	74757.4	65466.1	83902.6	72928.3	78078.8	1	1	1	0.923965	0.899945	1.11399	0	0	0	0.155731	-0.152092	-0.114089	-0.0368167	0.74053	0.130457
ALDOA_HUMAN	ALDOA	Fructose-bisphosphate aldolase A	3532660	4075010	4641810	3732970	4063550	2933610	4095420	4229520	3309470	3844880	3454600	4332830	1	1	1	1.31397	1.00784	1.04385	0	0	0	0.0619185	0.0112708	0.393933	0.155707	0.323956	0.489513
CYTB_HUMAN	CSTB	Cystatin-B	630238	897888	1069800	910359	1237050	812740	914723	1084930	960503	1323440	738575	1185410	1	1	1	1.69745	0.739439	0.768946	0	0	0	-0.379046	-0.435497	0.763372	-0.0170567	0.969133	0.0136165
ANXA1_HUMAN	ANXA1	Annexin A1	1320110	1166840	1415810	862445	1121970	1076260	1196190	1239060	1131320	1017640	980253	985443	1	1	1	1.07249	1.06615	0.866468	0	0	0	-0.206781	0.0924125	0.10097	-0.00446634	0.968804	0.0137641
GCR_HUMAN	NR3C1	Glucocorticoid receptor	112320	127255	111299	113750	131228	147089	126946	119842	132773	146194	118154	127088	1	1	1	0.99091	0.96737	0.889895	0	0	0	-0.168293	-0.0478606	-0.0131742	-0.0764427	0.245405	0.610117
PRIO_HUMAN	PRNP	Major prion protein	30665.7	36636	36240.6	34015.7	38169.9	39166.2	33439.2	29780.3	27809.6	39948.4	24680.5	40244	1	1	1	1.1818	0.876062	0.887481	0	0	0	-0.172211	-0.190895	0.240981	-0.0407085	0.799904	0.0969621
SODM_HUMAN	SOD2	Superoxide dismutase [Mn], mitochondrial	152819	271022	191046	275823	169353	223701	190448	241684	246186	270504	187480	271403	1	1	1	1.25015	1.12456	0.761538	0	0	0	-0.393012	0.169364	0.322096	0.0328159	0.893882	0.0487197
OAT_HUMAN	OAT	Ornithine aminotransferase, mitochondrial	78500.1	80647	84630.9	105793	84280.8	89306	98374.5	89589.7	79681.4	100470	112118	124782	1	1	1	1.0781	1.16722	1.40708	0	0	0	0.492703	0.22308	0.10849	0.274758	0.137288	0.862368
KITH_HUMAN	TK1	Thymidine kinase, cytosolic	27360.2	33790.2	30303.5	16662.2	23452.7	11195.8	17173.9	11519.4	30755.6	26913.8	24794.4	22951.2	1	1	1	1.10758	0.732278	0.806175	0	0	0	-0.310835	-0.449536	0.147406	-0.204322	0.374814	0.426184
HG2A_HUMAN	CD74	HLA class II histocompatibility antigen gamma chain	26014.2	43243.9	26212.1	37654.1	27182.2	24474.5	21591.7	15496.5	25622.9	26664.5	21030	27793.1	1	1	1	1.00761	0.794332	0.82075	0	0	0	-0.284985	-0.332185	0.0109336	-0.202079	0.200553	0.697771
K2C1_HUMAN	KRT1	Keratin, type II cytoskeletal 1	1526790	343768	477427	852222	160057	1621760	506463	619959	506735	236554	850780	2520250	1	1	1	0.3127	3.16427	1.67894	0	0	0	0.747555	1.66187	-1.67715	0.244092	0.829289	0.0812939
TBB4A_HUMAN	TUBB4A	Tubulin beta-4A chain	1118660	1267650	1529020	1171210	1197860	824767	1204330	1328680	1462070	1722190	1087230	1230280	1	1	1	1.36683	1.0054	0.743624	0	0	0	-0.427355	0.00777146	0.450836	0.0104173	0.970956	0.0128003
G3P_HUMAN	GAPDH	Glyceraldehyde-3-phosphate dehydrogenase	2483790	3249250	3623700	3303000	1753810	2268060	2584060	3324310	3389360	2890030	1622830	3185150	1	1	1	1.45894	1.4734	0.478801	0	0	0	-1.0625	0.559147	0.54492	0.0138555	0.981799	0.00797742
ARLY_HUMAN	ASL	Argininosuccinate lyase	65441.5	50750.7	62701.7	57874.4	59178.9	47501.5	66274	72114.8	88482.2	45998.6	66347	48281.7	1	1	1	0.958134	1.11989	0.749834	0	0	0	-0.415356	0.16336	-0.0617013	-0.104566	0.598036	0.223272
HLAA_HUMAN	HLA-A	HLA class I histocompatibility antigen, A alpha chain	455830	1026970	611291	916102	524668	508324	470391	540208	605756	658133	451260	631676	1	1	1	1.34105	0.89655	0.744953	0	0	0	-0.424778	-0.157544	0.423363	-0.0529863	0.851994	0.0695635
CPNS1_HUMAN	CAPNS1	Calpain small subunit 1	410031	352999	382444	367469	355047	378477	401507	480375	366842	381597	336298	389321	1	1	1	0.93272	1.13086	0.916738	0	0	0	-0.125419	0.177415	-0.100484	-0.0161627	0.883054	0.0540126
HSPB1_HUMAN	HSPB1	Heat shock protein beta-1	2849960	2797980	3162040	2569740	2696220	2399600	2619020	2027240	2706480	2956280	2607540	2912590	1	1	1	1.1095	0.971367	0.963443	0	0	0	-0.0537283	-0.0419111	0.149914	0.0180915	0.809712	0.0916692
TYSY_HUMAN	TYMS	Thymidylate synthase	26854.2	17905.1	18270.9	12228.7	20629.7	17946.2	16563.5	11253.6	24298.7	21588.6	24699	18414.5	1	1	1	0.680374	0.802896	1.01647	0	0	0	0.0235735	-0.316715	-0.5556	-0.282914	0.2343	0.630227
CY24B_HUMAN	CYBB	Cytochrome b-245 heavy chain	229490	180148	178103	191592	178132	183200	175920	156161	181897	191619	196568	173171	1	1	1	0.776082	0.987582	1.08066	0	0	0	0.111907	-0.0180272	-0.365719	-0.0906133	0.590091	0.229081
RPN1_HUMAN	RPN1	Dolichyl-diphosphooligosaccharide--protein glycosyltransferase subunit 1	895378	1146180	1011230	1104210	846302	779536	985246	1065960	1100160	969913	906620	973807	1	1	1	1.12939	1.16418	0.82408	0	0	0	-0.279143	0.219311	0.175542	0.0385701	0.831309	0.0802375
RPN2_HUMAN	RPN2	Dolichyl-diphosphooligosaccharide--protein glycosyltransferase subunit 2	467947	519374	498481	526237	446127	450144	523817	507778	570601	556454	555349	568390	1	1	1	1.06525	1.17414	0.97327	0	0	0	-0.0390876	0.231608	0.0911934	0.0945714	0.349901	0.456055
GNAI2_HUMAN	GNAI2	Guanine nucleotide-binding protein G(i) subunit alpha-2	680744	591050	526326	674927	578561	577463	589901	699896	625057	662783	618289	689644	1	1	1	0.773163	1.0196	0.989172	0	0	0	-0.0157064	0.0280038	-0.371156	-0.119619	0.443856	0.352758
H2A1B_HUMAN;H2A1C_HUMAN;H2A3_HUMAN	H2AC25;H2AC4;H2AC6	Histone H2A type 1-B/E	1102700	2481780	2013330	2051140	1783550	1559580	1500750	1514800	1890240	1862870	1476810	1746640	1	1	1	1.82582	0.84144	0.781282	0	0	0	-0.356085	-0.249068	0.868543	0.0877967	0.84342	0.0739563
B3A2_HUMAN	SLC4A2	Anion exchange protein 2	37010.8	49463.5	43953.8	45885.7	38257.1	44884.1	48374.2	43888.1	46571	47404.6	43053.8	42802.5	1	1	1	1.18759	1.26445	0.924477	0	0	0	-0.113291	0.33851	0.248042	0.157754	0.37141	0.430147
AT1A1_HUMAN	ATP1A1	Sodium/potassium-transporting ATPase subunit alpha-1	407029	448975	349830	426822	381144	450435	407001	391416	477173	502636	447945	453398	1	1	1	0.859472	1.06784	0.938748	0	0	0	-0.0911908	0.0946962	-0.218478	-0.0716574	0.513242	0.289678
AT1B1_HUMAN	ATP1B1	Sodium/potassium-transporting ATPase subunit beta-1	215273	316333	236638	282859	242490	264596	267700	263833	258232	258056	257396	255659	1	1	1	1.09925	1.10396	0.996763	0	0	0	-0.00467816	0.142692	0.136514	0.0915094	0.197606	0.704201
A4_HUMAN	APP	Amyloid-beta precursor protein	10373.7	6098.69	6805.82	4550.15	6541.81		10657.7	8835.04	9963.79	8281.71	7486.13	7481.94	1	1	1	0.656065	1.62917	0.751334	0	0	0	-0.412475	0.704134	-0.60809	-0.105477	0.820487	0.0859285
ALDH2_HUMAN	ALDH2	Aldehyde dehydrogenase, mitochondrial	159877	187753	167133	177331	139662	161551	152808	171377	140595	134749	144426	144418	1	1	1	1.04538	1.09413	1.02725	0	0	0	0.0387852	0.129781	0.0640342	0.0775333	0.103679	0.984308
ITB3_HUMAN	ITGB3	Integrin beta-3	10345.2	16601.7	18071	23010.4	12098.5	13666.5	21092.9	15898.2	17969.1	16196.2	16732.2	16506.3	1	1	1	1.7468	1.74343	0.931165	0	0	0	-0.102891	0.801929	0.804715	0.501251	0.238909	0.621768
ITB2_HUMAN	ITGB2	Integrin beta-2	2506020	2769160	2642140	2927910	2649050	2214600	2781010	2809970	2785520	2699680	2562080	2686630	1	1	1	1.05432	1.04981	0.919785	0	0	0	-0.120631	0.0701339	0.076309	0.0086039	0.906298	0.0427291
S10A8_HUMAN	S100A8	Protein S100-A8	205544	49618.1	52481.1	54886.7	63534.8	58270.1	84769.9	39180.9	103875	142802	33457.4	28762.3	1	1	1	0.255328	1.33423	0.322093	0	0	0	-1.63445	0.416005	-1.96958	-1.06267	0.290167	0.537351
HMGN1_HUMAN	HMGN1	Non-histone chromosomal protein HMG-14	130842	106513	99996.6	93698.9	120562	117658	120160	106041	143400	167123	135674	115407	1	1	1	0.764255	0.996666	0.946123	0	0	0	-0.0799007	-0.00481854	-0.387875	-0.157531	0.311063	0.507152
ADT2_HUMAN	SLC25A5	ADP/ATP translocase 2	2935840	4122420	3641510	2666920	2419980	2005720	2097570	2751700	3971920	2347680	2813380	2591240	1	1	1	1.24036	0.866772	0.708317	0	0	0	-0.497532	-0.206276	0.310763	-0.131015	0.635065	0.197182
ISG15_HUMAN	ISG15	Ubiquitin-like protein ISG15	97888.7	682647	193298	834668	65354.9	151150	118980	238356	192291	274343	223729	353519	1	1	1	1.97467	1.82052	1.16349	0	0	0	0.218461	0.864352	0.981612	0.688142	0.101164	0.994976
PCCA_HUMAN	PCCA	Propionyl-CoA carboxylase alpha chain, mitochondrial	41063.9	31829	37491.8	38243.2	42684.4	39341.2	48538.6	38326	47096	38435.7	49516.3	36957.2	1	1	1	0.913011	1.13715	1.05139	0	0	0	0.072299	0.185424	-0.131296	0.0421423	0.693858	0.15873
PCCB_HUMAN	PCCB	Propionyl-CoA carboxylase beta chain, mitochondrial	42505.7	44247.7	56191.7	46375.1	47120.4	39228.3	55604.9	40724.9	60057.8	47560.3	61855.3	48489.7	1	1	1	1.32198	1.18006	1.02993	0	0	0	0.0425456	0.23886	0.402701	0.228036	0.159892	0.796174
IF2A_HUMAN	EIF2S1	Eukaryotic translation initiation factor 2 subunit 1	597674	627293	580504	623569	599235	632463	691221	651986	628116	642514	615265	652365	1	1	1	0.971272	1.15351	0.97954	0	0	0	-0.0298231	0.206025	-0.0420528	0.0447164	0.635314	0.197012
ICAM1_HUMAN	ICAM1	Intercellular adhesion molecule 1	86939.6	205936	149693	193341	101215	140060	144090	143779	134865	196704	125555	193897	1	1	1	1.7218	1.4236	0.930968	0	0	0	-0.103197	0.509547	0.783921	0.396757	0.269436	0.569544
RLA1_HUMAN	RPLP1	60S acidic ribosomal protein P1	460919	674163	788945	735628	714217	789470	715045	797852	590144	613091	783672	807071	1	1	1	1.71168	1.00116	1.32793	0	0	0	0.409183	0.00167156	0.775411	0.395422	0.218833	0.659888
RLA2_HUMAN	RPLP2	60S acidic ribosomal protein P2	1352820	1742560	1850710	1345260	1356770	1347110	1482260	1223670	1806770	1651440	1323550	1516470	1	1	1	1.36804	1.09249	0.73255	0	0	0	-0.449	0.127622	0.452109	0.043577	0.883852	0.0536205
RLA0_HUMAN	RPLP0	60S acidic ribosomal protein P0	847425	798320	797509	854140	913028	803558	877532	1010040	841746	828561	885512	911034	1	1	1	0.941097	0.961123	1.05199	0	0	0	0.0731269	-0.0572074	-0.0875849	-0.0238885	0.675832	0.170161
JUN_HUMAN	JUN	Transcription factor Jun	29682.4	42837	38058.6	27098.5	18360.3	18912.4	26723.1	23771.9	34385.8	23094.9	32488.8	32785.1	1	1	1	1.28219	1.45548	0.944832	0	0	0	-0.0818705	0.541498	0.358615	0.272747	0.278341	0.555423
FABPH_HUMAN	FABP3	Fatty acid-binding protein, heart	19009.1	15778	17394.4	17449.3	12968.7	16137.7	16090.1	15911.6	15721.2	12284.2	12086.8	18339.6	1	1	1	0.915056	1.24069	0.768822	0	0	0	-0.379279	0.311139	-0.128067	-0.0654023	0.776573	0.109818
RPC4_HUMAN	POLR3D	DNA-directed RNA polymerase III subunit RPC4	37922	38596.8	26973.3	24623.2	28867.6	37489.2	26014.4	24921.4	35816.1	32697.8	35753.9	23976.5	1	1	1	0.711284	0.901163	0.998263	0	0	0	-0.00250763	-0.150141	-0.491503	-0.214717	0.276358	0.558528
LA_HUMAN	SSB	Lupus La protein	528238	622929	489446	640483	440251	471613	542825	528816	565476	568560	544734	551499	1	1	1	0.926563	1.23299	0.963319	0	0	0	-0.0539139	0.302161	-0.110038	0.0460695	0.755277	0.121894
ITB1_HUMAN	ITGB1	Integrin beta-1	563293	787230	725202	701083	537262	576222	659848	655666	799483	804268	584558	677968	1	1	1	1.28743	1.22817	0.73117	0	0	0	-0.451721	0.296508	0.364497	0.0697614	0.814617	0.0890464
K2C8_HUMAN	KRT8	Keratin, type II cytoskeletal 8	8261.04	30736.3	10637.7	9655.37	34321.6	20517	14935.9	15347.8	6622.57	13896.1	11048.1	20437.3	1	1	1	1.2877	0.435175	1.66825	0	0	0	0.738335	-1.20033	0.364791	-0.0324022	0.961446	0.0170751
DCUP_HUMAN	UROD	Uroporphyrinogen decarboxylase	222692	166329	217903	182189	227981	242076	240991	237372	180983	131690	181851	150769	1	1	1	0.978495	1.05707	1.0048	0	0	0	0.00690267	0.0800657	-0.0313637	0.0185349	0.627856	0.20214
INSR_HUMAN	INSR	Insulin receptor	15939.7	8276.34	10382.9	11559.6	14409.3	13946.9	15672.4	13586.8	15241	9957.33	15641.1	13054.4	1	1	1	0.651386	1.08766	1.02625	0	0	0	0.0373844	0.121226	-0.618415	-0.153268	0.579484	0.236958
FYN_HUMAN	FYN	Tyrosine-protein kinase Fyn	4828.33	8690.8	7613.66	7387.08	9367.8	10058.4	10641.6	8865.92	10364.9	8744.04	7492.96	7846.14	1	1	1	1.57687	1.13598	0.722917	0	0	0	-0.468099	0.183933	0.657066	0.1243	0.739812	0.130879
AGAL_HUMAN	GLA	Alpha-galactosidase A	139409	121544	138729	133297	150608	141733	141671	138793	130513	182746	135710	158592	1	1	1	0.995122	0.940661	1.03982	0	0	0	0.0563335	-0.0882539	-0.0070543	-0.0129916	0.785568	0.104816
GELS_HUMAN	GSN	Gelsolin	5073800	4705110	4802540	4545510	5380690	4813090	5310530	5063490	5168580	4596130	5288740	5142960	1	1	1	0.946537	0.986961	1.02325	0	0	0	0.0331561	-0.0189353	-0.079269	-0.0216828	0.573161	0.241723
RB_HUMAN	RB1	Retinoblastoma-associated protein	85786.3	67725.9	74600	71836.4	78042.2	73902.1	86275.5	71336.3	83646.6	75670.7	88384.7	79735.1	1	1	1	0.869603	1.1055	1.05664	0	0	0	0.0794898	0.144696	-0.201572	0.0075382	0.949889	0.0223273
PTMA_HUMAN	PTMA	Prothymosin alpha	2176940	2038230	1936080	1935950	2158890	2246460	2169570	1812110	1857550	2418530	1796560	1962400	1	1	1	0.889358	1.00495	0.967166	0	0	0	-0.0481639	0.0071194	-0.169163	-0.0700692	0.310553	0.507864
CDK1_HUMAN	CDK1	Cyclin-dependent kinase 1	119946	70329.2	107939	68245.3	80807.3	68937.1	80798.4	61901.9	120478	77452.7	101653	70697.2	1	1	1	0.899897	0.99989	0.843747	0	0	0	-0.245117	-0.000158905	-0.152169	-0.132482	0.204654	0.68898
ATPB_HUMAN	ATP5F1B	ATP synthase subunit beta, mitochondrial	1277130	1931820	1746140	1689330	1390050	1350310	1491360	1431680	1672370	1698830	1540930	1642790	1	1	1	1.36724	1.07288	0.921405	0	0	0	-0.118093	0.101492	0.451264	0.144888	0.474305	0.323942
CO2_HUMAN	C2	Complement C2	17352.3	21581.8	14694.2	37130.9	12749.7	18938.4	9215.21	16330.8	11030.5	14434.2	6713.24	20281.6	1	1	1	0.846816	0.722779	0.608607	0	0	0	-0.716417	-0.468374	-0.23988	-0.474891	0.0746762	1.12682
S10A9_HUMAN	S100A9	Protein S100-A9	49541.5	45583.8	46798.6	38035.3	31526	31927.5	42049.4	37891.3	29834.3	29340.9	29273.7	32551.3	1	1	1	0.944634	1.3338	0.98121	0	0	0	-0.0273668	0.415543	-0.0821722	0.102001	0.583786	0.233746
S10A6_HUMAN	S100A6	Protein S100-A6	2803460	2279520	2712500	2217260	2331980	2357950	2669150	2845550	2244750	2222570	2543590	2539660	1	1	1	0.967554	1.14459	1.13313	0	0	0	0.180311	0.194825	-0.0475853	0.109184	0.298784	0.524642
IF4E_HUMAN	EIF4E	Eukaryotic translation initiation factor 4E	462597	707657	575544	441390	698315	677490	427178	467588	589054	542899	642443	651844	1	1	1	1.24416	0.611727	1.09064	0	0	0	0.125169	-0.709041	0.31517	-0.0895672	0.802618	0.0954911
ENOA_HUMAN	ENO1	Alpha-enolase	4302180	4163670	4690700	4357790	4339990	4097450	4806680	4512420	4560630	3998830	4259790	4483270	1	1	1	1.09031	1.10753	0.934035	0	0	0	-0.0984508	0.147349	0.124735	0.0578779	0.537412	0.269692
PYGL_HUMAN	PYGL	Glycogen phosphorylase, liver form	594264	485274	568474	464408	522680	549750	588044	569175	590614	550515	586828	564613	1	1	1	0.956602	1.12506	0.99359	0	0	0	-0.00927785	0.169996	-0.0640096	0.0322362	0.693021	0.159254
G6PI_HUMAN	GPI	Glucose-6-phosphate isomerase	676970	570405	575685	557216	680512	696099	654440	569221	550196	554148	628557	631693	1	1	1	0.850385	0.961688	1.14242	0	0	0	0.192098	-0.0563597	-0.233812	-0.0326913	0.816045	0.0882861
DPOLB_HUMAN	POLB	DNA polymerase beta	18012.4	21463.7	20919.6	21379.2	21827.5	17854.2	21146.9	19324.5	20498.9	21922.7	24164.3	19907.1	1	1	1	1.1614	0.968819	1.17881	0	0	0	0.237331	-0.0457007	0.215865	0.135832	0.273991	0.562263
NPM_HUMAN	NPM1	Nucleophosmin	2422170	3288290	3304490	2967380	2337830	2488500	2442570	2512660	3122870	3240660	2600700	3062450	1	1	1	1.36427	1.0448	0.832792	0	0	0	-0.263973	0.0632299	0.448128	0.0824616	0.727389	0.138233
TPM3_HUMAN	TPM3	Tropomyosin alpha-3 chain	589547	749772	960432	587105	459388	514822	619654	574355	717404	693563	728188	699706	1	1	1	1.6291	1.34887	1.01503	0	0	0	0.0215252	0.43175	0.704077	0.385784	0.191234	0.718436
ITAV_HUMAN	ITGAV	Integrin alpha-V	116479	116785	102329	127847	123678	129817	130873	123684	104211	115584	121048	119702	1	1	1	0.878519	1.05818	1.16157	0	0	0	0.216072	0.0815786	-0.186855	0.0369318	0.784679	0.105308
LIPL_HUMAN	LPL	Lipoprotein lipase	89805.6	154414	218336	183092	188598	129376	173773	153109	169361	121865	211857	190421	1	1	1	2.43121	0.921394	1.25092	0	0	0	0.322989	-0.11811	1.28167	0.495517	0.353237	0.451933
HEXA_HUMAN	HEXA	Beta-hexosaminidase subunit alpha	172128	166477	149999	179128	153259	193630	176158	172424	184885	208653	172853	218542	1	1	1	0.871439	1.14941	0.934922	0	0	0	-0.0970825	0.200898	-0.198529	-0.0315711	0.816907	0.0878271
GDN_HUMAN	SERPINE2	Glia-derived nexin	27634.1	46228.3	39703.9	20063.8	39485.4	37573.6	20962.1	15875.8	57547.1	56582.8	34547.5	27529.3	1	1	1	1.43677	0.530882	0.600334	0	0	0	-0.736162	-0.913536	0.522831	-0.375622	0.493486	0.306725
HYEP_HUMAN	EPHX1	Epoxide hydrolase 1	152909	162165	147730	160125	141338	121810	127024	144026	152109	141237	143620	158904	1	1	1	0.96613	0.898725	0.944191	0	0	0	-0.0828488	-0.154048	-0.0497105	-0.0955359	0.0900099	1.04571
ACBP_HUMAN	DBI	Acyl-CoA-binding protein	1649670	1561440	2264880	1042270	1760790	1382390	1717250	1351030	1884280	2558860	1576310	2178650	1	1	1	1.37293	0.975272	0.836558	0	0	0	-0.257462	-0.0361228	0.457257	0.0545574	0.820349	0.0860012
LDHB_HUMAN	LDHB	L-lactate dehydrogenase B chain	3497310	3154930	3904910	3328700	2790730	2648500	3675680	3170640	3820390	3106160	3731500	3407740	1	1	1	1.11655	1.3171	0.976733	0	0	0	-0.0339642	0.397369	0.159044	0.174149	0.297477	0.526547
CENPB_HUMAN	CENPB	Major centromere autoantigen B	18243.2	20553	21080.8	23050	16092.5	23609	20710.8	20913.8	23207.5	28499.6	22530	19497.3	1	1	1	1.15554	1.28698	0.970807	0	0	0	-0.0427438	0.363995	0.208571	0.176607	0.2746	0.5613
GPX1_HUMAN	GPX1	Glutathione peroxidase 1	1107010	607534	649268	577090	918085	921701	794495	904917	434227	867481	590975	669457	1	1	1	0.586506	0.865383	1.36098	0	0	0	0.444648	-0.20859	-0.769782	-0.177908	0.662535	0.178791
TRBM_HUMAN	THBD	Thrombomodulin	17334.4	23758.9	14618.6	29257.1	25470.1	36008.6	26644.2	27288.6	12526.2	20036.2	21057.9	25473.1	1	1	1	0.843329	1.0461	1.68111	0	0	0	0.749413	0.0650169	-0.245833	0.189532	0.58518	0.23271
PGK2_HUMAN	PGK2	Phosphoglycerate kinase 2	35547.3	113402	113942	71246	41806.1	33146	74256.9	26472.8	82454.2	164727	81565.3	92825	1	1	1	3.20536	1.77622	0.989219	0	0	0	-0.0156375	0.828812	1.68049	0.831221	0.231669	0.635132
PDIA1_HUMAN	P4HB	Protein disulfide-isomerase	2306500	3048830	2809550	3195640	2276670	2057420	2627380	2662820	2548250	2812550	2620080	3061100	1	1	1	1.2181	1.15405	1.02819	0	0	0	0.040104	0.2067	0.284634	0.177146	0.133377	0.87492
H10_HUMAN	H1-0	Histone H1.0	993964	1492880	1132760	1432600	1100030	1268150	1160610	1391880	1236900	1404040	1005720	1293570	1	1	1	1.13964	1.05507	0.813097	0	0	0	-0.2985	0.0773404	0.188577	-0.010861	0.947954	0.0232126
ACYP1_HUMAN	ACYP1	Acylphosphatase-1	57970.1	55580.6	60783.2	56716	71660	72637.7	67886.7	58697	75125.7	83904.9	70387.1	74098.2	1	1	1	1.04853	0.947344	0.936924	0	0	0	-0.0939955	-0.0780391	0.0683637	-0.034557	0.572456	0.242258
FES_HUMAN	FES	Tyrosine-protein kinase Fes/Fps	14808.2	13383	14422.9	12441.9	13820.9	15591.1	14176.1	14907.4	16000.5	17885.6	16341	16888.3	1	1	1	0.973981	1.0257	1.02128	0	0	0	0.0303793	0.0366091	-0.038035	0.00965113	0.725549	0.139333
CSF1R_HUMAN	CSF1R	Macrophage colony-stimulating factor 1 receptor	22799.4	14280.8	10379.5	16496.5	22474	18324.7	15710.3	9836.77	14450.3		16491.3	16482.9	1	1	1	0.455253	0.699043	1.14124	0	0	0	0.190606	-0.516546	-1.13526	-0.487066	0.331375	0.47968
CATD_HUMAN	CTSD	Cathepsin D	1407730	1573790	1301480	1274040	1003660	1409860	941311	1083750	1379240	1434780	998167	1283830	1	1	1	0.924524	0.937878	0.723708	0	0	0	-0.46652	-0.0925273	-0.113218	-0.224088	0.206107	0.685908
ANXA2_HUMAN	ANXA2	Annexin A2	1802260	2110830	1976980	2116210	1668360	2080780	2201950	2573060	1669550	1850160	1520660	1931160	1	1	1	1.09694	1.31983	0.91082	0	0	0	-0.134762	0.400351	0.133491	0.133027	0.479905	0.318844
CAN1_HUMAN	CAPN1	Calpain-1 catalytic subunit	220479	166048	177855	189678	164463	199551	181533	197836	192128	202624	169333	187517	1	1	1	0.806675	1.10379	0.881355	0	0	0	-0.182205	0.142469	-0.30994	-0.116559	0.477966	0.320603
TBB5_HUMAN	TUBB	Tubulin beta chain	2047060	1800000	2467390	2627640	2287170	2224370	2536250	2239150	2367780	2367870	2261920	1682390	1	1	1	1.20533	1.1089	0.955291	0	0	0	-0.0659871	0.149133	0.269432	0.117526	0.353656	0.451419
TRY1_HUMAN	PRSS1	Serine protease 1	391219	950304	349207	291816	169411	350345	342830	134343	539604	739560	475853	501117	1	1	1	0.892613	2.02366	0.881856	0	0	0	-0.181385	1.01697	-0.163894	0.223896	0.629233	0.201189
SAP_HUMAN	PSAP	Prosaposin	96475	101848	80075.9	92680.1	88109.1	81994.3	67950.6	73087.9	85417.6	135246	75238.6	122529	1	1	1	0.830017	0.77121	0.880833	0	0	0	-0.18306	-0.374805	-0.268787	-0.275551	0.0381967	1.41797
HEXB_HUMAN	HEXB	Beta-hexosaminidase subunit beta	272973	241798	254164	204605	235495	251369	242056	198190	274702	274784	260945	250248	1	1	1	0.931096	1.02786	0.94992	0	0	0	-0.0741217	0.0396444	-0.102999	-0.0458253	0.402974	0.394723
CATL1_HUMAN	CTSL	Procathepsin L	142026	322806	189669	316785	184383	286154	155489	270430	148966	284984	149340	288265	1	1	1	1.33545	0.843294	1.00251	0	0	0	0.00361755	-0.245893	0.417329	0.0583511	0.791355	0.101629
PROF1_HUMAN	PFN1	Profilin-1	1805230	3055370	3069450	2439250	2189070	2017980	2081920	2116100	2574090	2817740	2114500	2563090	1	1	1	1.70031	0.951052	0.821455	0	0	0	-0.283746	-0.0724035	0.765798	0.136549	0.71153	0.147807
PMGE_HUMAN	BPGM	Bisphosphoglycerate mutase	7270.16	4996.73	7892.48	7455.21	9947.48	10492.1	4887.11	7736.44	6481.41	10817.9	6716.31	10043.7	1	1	1	1.0856	0.491291	1.03624	0	0	0	0.0513611	-1.02535	0.118492	-0.285166	0.522066	0.282275
APT_HUMAN	APRT	Adenine phosphoribosyltransferase	413901	686729	817937	651176	452863	464054	454267	702407	681160	589329	463509	689277	1	1	1	1.97617	1.0031	0.68047	0	0	0	-0.555396	0.00446583	0.982704	0.143924	0.77916	0.108373
SYEP_HUMAN	EPRS1	Bifunctional glutamate/proline--tRNA ligase	422111	384850	414754	382726	376412	359478	430750	406108	415486	386613	405124	413697	1	1	1	0.982571	1.14436	0.975061	0	0	0	-0.0364363	0.194538	-0.0253665	0.0442451	0.615943	0.21046
CATB_HUMAN	CTSB	Cathepsin B	2264800	2741600	2101840	2791990	2261700	2649430	2573210	3973920	2219520	3617540	1823080	3219000	1	1	1	0.928047	1.13773	0.821385	0	0	0	-0.28387	0.186162	-0.107731	-0.0684797	0.666967	0.175896
HS90A_HUMAN	HSP90AA1	Heat shock protein HSP 90-alpha	4263020	3498970	3802770	3481960	3758980	3234760	3924290	3679060	3678830	3714920	3978280	3886720	1	1	1	0.892037	1.04398	1.0814	0	0	0	0.112898	0.0620904	-0.164825	0.0033877	0.971953	0.0123547
GALT_HUMAN	GALT	Galactose-1-phosphate uridylyltransferase	54811.7	42891.2	42227.5	53941.4	46633.5	58342.3	49956	55229.5	43397.2	48946.4	48339.1	48247.5	1	1	1	0.77041	1.07125	1.11388	0	0	0	0.155589	0.0992913	-0.376301	-0.0404737	0.832742	0.0794894
HNRPC_HUMAN	HNRNPC	Heterogeneous nuclear ribonucleoproteins C1/C2	1065110	1595770	1591020	1399490	1158430	1005050	1284620	1431490	1719850	1465570	1342400	1478660	1	1	1	1.49376	1.10893	0.780533	0	0	0	-0.357468	0.149171	0.57895	0.123551	0.692788	0.159399
QCR6_HUMAN	UQCRH	Cytochrome b-c1 complex subunit 6, mitochondrial	104326	164447	130540	143499	115414	103979	119761	128301	121519	161821	112717	158803	1	1	1	1.25127	1.03766	0.927567	0	0	0	-0.108477	0.0533399	0.323393	0.0894188	0.5514	0.258533
YES_HUMAN	YES1	Tyrosine-protein kinase Yes	62255.2	85269.5	66878	66588	35535.1	33894.3	78964.4	67858.1	73709.3	47959.1	73055.9	73283.2	1	1	1	1.07426	2.22215	0.991135	0	0	0	-0.0128459	1.15196	0.103337	0.41415	0.379825	0.420416
LYN_HUMAN	LYN	Tyrosine-protein kinase Lyn	379053	538526	371481	563658	384185	457042	396814	475361	408890	451123	418794	496311	1	1	1	0.980024	1.03287	1.02422	0	0	0	0.034528	0.0466617	-0.0291112	0.0173595	0.536981	0.270041
TPM2_HUMAN	TPM2	Tropomyosin beta chain	56802.4	36244.1	71796.6	39835.3	55421.3	52714.6	75459.2	51894.2	57011.5	55638.4	71089.7	56179.4	1	1	1	1.26397	1.36156	1.24694	0	0	0	0.318388	0.445256	0.337964	0.367202	0.0113369	1.94551
FUMH_HUMAN	FH	Fumarate hydratase, mitochondrial	523406	840853	712586	716312	434167	515257	623094	677856	717232	606411	555005	628861	1	1	1	1.36144	1.43515	0.773815	0	0	0	-0.369939	0.5212	0.445134	0.198798	0.557916	0.253431
SP1_HUMAN	SP1	Transcription factor Sp1	1405.06	2816.43	2287.9	2727.47	1638.96	2504.23	2936.46	2831.53	2142.16	3114.68	2234.65	2645.52	1	1	1	1.62833	1.79166	1.04318	0	0	0	0.0609826	0.841297	0.703392	0.535224	0.155935	0.807055
ZFY_HUMAN	ZFY	Zinc finger Y-chromosomal protein	29062.8	35438.6	23756.7	27987.6	27246.4	29810.2	28908.9	20515.5	25736.5	35425.5	21630.3	23488.6	1	1	1	0.817426	1.06102	0.840452	0	0	0	-0.250762	0.0854481	-0.290839	-0.152051	0.330569	0.480738
ANXA6_HUMAN	ANXA6	Annexin A6	777648	594756	673408	603031	687612	710261	743055	749299	718911	667340	764937	734097	1	1	1	0.865955	1.08063	1.06402	0	0	0	0.0895278	0.111874	-0.207636	-0.00207813	0.985732	0.00624101
RHOC_HUMAN	RHOC	Rho-related GTP-binding protein RhoC	483205	508470	604515	402914	557077	264267	529332	627456	479621	546625	355720	547978	1	1	1	1.25105	0.950195	0.741669	0	0	0	-0.431153	-0.0737039	0.323143	-0.0605713	0.807084	0.0930812
DAF_HUMAN	CD55	Complement decay-accelerating factor	5284.41	7135.08	9130.09	9183.28	10226.6		12683.8	11480.3	12607.6	9005.54	7850.92	9160.43	1	1	1	1.72774	1.24028	0.622713	0	0	0	-0.68336	0.31066	0.788887	0.138729	0.779344	0.108271
MDR1_HUMAN	ABCB1	ATP-dependent translocase ABCB1	21439	22302.4	18845.3	22030.8	23664.8	20369.5	24090.7	20404	28306.5	23869.3	29186.8	25323.6	1	1	1	0.87902	1.018	1.0311	0	0	0	0.0441827	0.0257336	-0.186033	-0.0387055	0.652519	0.185407
4F2_HUMAN	SLC3A2	4F2 cell-surface antigen heavy chain	278915	341368	246321	341155	220244	263714	275609	254602	258793	344704	273433	318140	1	1	1	0.88314	1.25138	1.05657	0	0	0	0.0793888	0.32352	-0.179286	0.0745411	0.658714	0.181303
BGLR_HUMAN	GUSB	Beta-glucuronidase	121809	124418	112497	113065	104460	125911	98218.7	104457	107956	113252	115921	118125	1	1	1	0.923552	0.940252	1.07378	0	0	0	0.102699	-0.088881	-0.114734	-0.0336389	0.672294	0.172441
HS90B_HUMAN	HSP90AB1	Heat shock protein HSP 90-beta	2855590	2925360	3136660	2822130	2835730	2152550	2999080	2930030	2998530	2602840	2389580	2756470	1	1	1	1.09843	1.0576	0.796917	0	0	0	-0.327498	0.0807998	0.13544	-0.0370861	0.823285	0.08445
SRPRA_HUMAN	SRPRA	Signal recognition particle receptor subunit alpha	137470	122363	129629	131198	121750	117544	142965	133013	156150	122109	147210	119392	1	1	1	0.942962	1.17425	0.942747	0	0	0	-0.0850569	0.23174	-0.0847283	0.0206517	0.862947	0.0640158
ASNS_HUMAN	ASNS	Asparagine synthetase [glutamine-hydrolyzing]	31570.6	20560.2	17936.6	20018.6	19724.3	20740.6	26392.3	23227.5	18138.2	23082.6	23309.4	21124.9	1	1	1	0.568143	1.33806	1.2851	0	0	0	0.361881	0.420143	-0.815675	-0.0112172	0.980301	0.00864034
CATG_HUMAN	CTSG	Cathepsin G	117632	200317	186739	168124	146123	101466	140370	121662	240753	194874	208278	187838	1	1	1	1.58748	0.960629	0.865111	0	0	0	-0.209043	-0.0579486	0.666743	0.13325	0.670829	0.173388
HEM3_HUMAN	HMBS	Porphobilinogen deaminase	57329.6	53523.3	54590.5	57161.8	50600.5	53416.1	59845.4	58336.9	43687.9	42571.2	52026	43070.8	1	1	1	0.952222	1.1827	1.19086	0	0	0	0.251999	0.242089	-0.0706303	0.141152	0.314231	0.502751
ODPA_HUMAN	PDHA1	Pyruvate dehydrogenase E1 component subunit alpha, somatic form, mitochondrial	227573	264056	229991	293933	228367	270218	236458	292219	238596	263242	251217	270677	1	1	1	1.01063	1.03543	1.0529	0	0	0	0.0743642	0.0502298	0.015248	0.046614	0.113016	0.94686
PLEK_HUMAN	PLEK	Pleckstrin	91787.4	90817.7	104026	101453	79135	58903.8	93430.1	91759.5	94429.2	87693.9	105490	103830	1	1	1	1.13334	1.18064	1.11713	0	0	0	0.159801	0.239571	0.180576	0.193316	0.0149339	1.82583
CD14_HUMAN	CD14	Monocyte differentiation antigen CD14	31842.6	17190.6	18432.2	16129.5	17326.6	37477.2	15542.9	21523.3	12934.7	24424.1	6638.11	15535.8	1	1	1	0.578853	0.897054	0.513202	0	0	0	-0.962402	-0.156733	-0.78873	-0.635955	0.121707	0.914685
CO4A2_HUMAN	COL4A2	Collagen alpha-2(IV) chain	85593.4	81035	98319.2	55448.7	77714.3	59971.3	71500.3	46128.6	84234	58313.8	72255.5	53228.5	1	1	1	1.14868	0.92004	0.857795	0	0	0	-0.221295	-0.120231	0.199974	-0.0471841	0.745867	0.127339
CY1_HUMAN	CYC1	Cytochrome c1, heme protein, mitochondrial	316198	217748	244090	288746	244260	166572	179169	335342	161755	254487	205015	235959	1	1	1	0.771953	0.733518	1.26744	0	0	0	0.341919	-0.447097	-0.373415	-0.159531	0.590921	0.228471
PTPRC_HUMAN	PTPRC	Receptor-type tyrosine-protein phosphatase C	535226	554940	474755	539735	487275	595525	565847	495072	630569	672981	578468	601760	1	1	1	0.887018	1.16125	0.917375	0	0	0	-0.124417	0.215676	-0.172965	-0.0272354	0.844401	0.0734514
RU2B_HUMAN	SNRPB2	U2 small nuclear ribonucleoprotein B''	278755	344983	350237	299152	286235	242037	318420	319409	323068	360644	308222	300756	1	1	1	1.25643	1.11244	0.954047	0	0	0	-0.067868	0.153731	0.329334	0.138399	0.351651	0.453888
TRFM_HUMAN	MELTF	Melanotransferrin	31409.6	59478.8	34018.7	55962.4	31497.6	35597.4	28682.8	40221.7	35391.9	49635.5	27501.4	44867.6	1	1	1	1.08307	0.910634	0.777054	0	0	0	-0.363914	-0.135056	0.115122	-0.127949	0.45264	0.344247
MYL3_HUMAN	MYL3	Myosin light chain 3	252845	395701	462711	271074	260620	230549	283067	199402	302742	433669	334048	345286	1	1	1	1.83002	1.08613	1.10341	0	0	0	0.141967	0.119196	0.871858	0.377673	0.266111	0.574938
RU17_HUMAN	SNRNP70	U1 small nuclear ribonucleoprotein 70 kDa	425480	495208	498683	480453	474660	512212	458513	474408	468776	498446	476834	464603	1	1	1	1.17205	0.965982	1.01719	0	0	0	0.0245884	-0.0499318	0.229032	0.0678961	0.501058	0.300112
HCK_HUMAN	HCK	Tyrosine-protein kinase HCK	13909.3	15097.9	18853.9	16601.2	14154.8	14933.2	20369.2	19230.4	15626.1	12955	12853.3	15695.5	1	1	1	1.35549	1.43903	0.822553	0	0	0	-0.281819	0.525098	0.438813	0.227364	0.467881	0.329864
ITA5_HUMAN	ITGA5	Integrin alpha-5	537873	643379	539948	722848	403213	460281	577719	570138	662934	693048	617310	682371	1	1	1	1.00386	1.43279	0.931179	0	0	0	-0.10287	0.518826	0.0055549	0.140504	0.539924	0.267667
NFIC_HUMAN	NFIC	Nuclear factor 1 C-type	6991.42	11256.8	6414.37	7517.41	9424.88	8638.48	6003.93		15552.2	12172.8	8783.07	7645.61	1	1	1	0.917463	0.63703	0.564748	0	0	0	-0.824321	-0.650567	-0.124278	-0.533055	0.126877	0.896618
VIME_HUMAN	VIM	Vimentin	4987860	6699460	7019560	5979960	5683970	5332850	6542810	6001030	6350300	5793700	5981700	5684910	1	1	1	1.40733	1.1511	0.941955	0	0	0	-0.0862692	0.203011	0.49296	0.203234	0.3482	0.458172
RS17_HUMAN	RPS17	40S ribosomal protein S17	370335	367570	382336	344089	366252	264552	398138	425312	357731	383304	344813	332846	1	1	1	1.03241	1.08706	0.963889	0	0	0	-0.053061	0.120432	0.0460101	0.0377937	0.530459	0.275348
GNAI3_HUMAN	GNAI3	Guanine nucleotide-binding protein G(i) subunit alpha-3	305556	250123	219342	311000	295747	322282	366062	337137	308446	376354	393509	369555	1	1	1	0.717846	1.23775	1.27578	0	0	0	0.351379	0.307724	-0.478255	0.0602828	0.84381	0.0737555
ANXA5_HUMAN	ANXA5	Annexin A5	1471690	1547730	1643290	1590040	1356590	1424010	1340960	1522940	1406840	1305350	1381890	1368890	1	1	1	1.1166	0.988478	0.982265	0	0	0	-0.0258155	-0.0167186	0.159113	0.0388598	0.584675	0.233086
K1C16_HUMAN	KRT16	Keratin, type I cytoskeletal 16	388970	169301	165582	363908	50484.6	634401	126869	194229	162881	133415	521642	679309	1	1	1	0.425693	2.51302	3.2026	0	0	0	1.67924	1.32942	-1.23211	0.592184	0.58489	0.232926
RSSA_HUMAN	RPSA	40S ribosomal protein SA	1463000	1520730	1550050	1276300	1323780	1209320	1372400	1451260	1444570	1481560	1380740	1278830	1	1	1	1.0595	1.03673	0.955814	0	0	0	-0.0651984	0.0520377	0.083385	0.0234081	0.656257	0.182926
CD63_HUMAN	CD63	CD63 antigen	679307	759235	620283	750739	618640	686472	748711	691406	862980	933178	898689	856200	1	1	1	0.913111	1.21025	1.04138	0	0	0	0.0584948	0.275309	-0.131137	0.0675555	0.623164	0.205398
RM03_HUMAN	MRPL3	39S ribosomal protein L3, mitochondrial	33477.9	39020.6	33073	31111.5	34549.4	30608.9	38275.8	37222.8	35657.4	37993.8	43619.4	40428.8	1	1	1	0.987905	1.10786	1.22329	0	0	0	0.290768	0.147772	-0.0175551	0.140328	0.255881	0.591962
SNRPA_HUMAN	SNRPA	U1 small nuclear ribonucleoprotein A	300458	435447	394628	362059	287483	182839	366488	308259	357875	408590	372131	412068	1	1	1	1.31342	1.27482	1.03984	0	0	0	0.0563548	0.350289	0.39333	0.266658	0.12807	0.892552
PO2F2_HUMAN	POU2F2	POU domain, class 2, transcription factor 2	32645	35544.7	33016.7	38983.9	31879.4	39750.7	35075.3	31586.6	34077.9	45285.2	37317	42993.6	1	1	1	1.01139	1.10025	1.09505	0	0	0	0.130997	0.137831	0.0163339	0.0950538	0.13735	0.862172
ENOG_HUMAN	ENO2	Gamma-enolase	44973	30223.5	28635.1	47545	26219.8	43862.6	39315.3	33867.5	49027.5	41092.2	36256.6	44258	1	1	1	0.636718	1.49945	0.739516	0	0	0	-0.435348	0.584434	-0.651274	-0.167396	0.703348	0.15283
THIK_HUMAN	ACAA1	3-ketoacyl-CoA thiolase, peroxisomal	57417.2	85541.3	64442.8	91263.1	65865.1	69769.4	72980.4	79735.3	63805.1	71376.6	65418.4	74110.6	1	1	1	1.12236	1.10803	1.02528	0	0	0	0.0360247	0.147995	0.166536	0.116852	0.103211	0.986274
SRP19_HUMAN	SRP19	Signal recognition particle 19 kDa protein	76017.3	64624.8	75333.1	81098.1	92001.6	88150.6	78491.4	100125	80281.3	89057.4	82217.9	71623.2	1	1	1	0.990999	0.853153	1.02412	0	0	0	0.0343885	-0.229124	-0.0130439	-0.0692599	0.483052	0.316006
GSTP1_HUMAN	GSTP1	Glutathione S-transferase P	804963	853405	900583	783615	706477	711709	799015	850711	876538	838263	706219	865643	1	1	1	1.11879	1.13099	0.805691	0	0	0	-0.311701	0.17758	0.161937	0.00927192	0.959198	0.0180918
RU1C_HUMAN	SNRPC	U1 small nuclear ribonucleoprotein C	201037	136397	135043	144825	155900	242101	212508	196148	225675	227047	174828	221121	1	1	1	0.671732	1.3631	0.774689	0	0	0	-0.36831	0.446896	-0.574042	-0.165152	0.649193	0.187626
LEG1_HUMAN	LGALS1	Galectin-1	3457700	3301630	3635960	3052770	4988100	3423450	3319300	2925510	3052630	3888010	2966420	4028420	1	1	1	1.05155	0.665444	0.971759	0	0	0	-0.0413299	-0.587611	0.0725236	-0.185473	0.458733	0.33844
DHPR_HUMAN	QDPR	Dihydropteridine reductase	92642.7	60430.5	74360.5	77127.3	79618.5	79829.3	78106	88288.4	80355.1	74191.4	83689.8	80581.7	1	1	1	0.802659	0.981003	1.0415	0	0	0	0.0586622	-0.0276703	-0.317141	-0.095383	0.489634	0.310128
HMGB1_HUMAN	HMGB1	High mobility group protein B1	786769	828518	875799	885810	933951	947500	936606	838018	784017	1016210	882982	912754	1	1	1	1.11316	1.00284	1.12623	0	0	0	0.171499	0.00409542	0.15466	0.110085	0.174481	0.758253
F16P1_HUMAN	FBP1	Fructose-1,6-bisphosphatase 1	192463	170583	173711	175325	215936	310587	184559	224910	173274	278351	193626	237439	1	1	1	0.902568	0.854693	1.11746	0	0	0	0.160217	-0.226522	-0.147892	-0.0713987	0.606672	0.217046
GSTM1_HUMAN	GSTM1	Glutathione S-transferase Mu 1	180505	119018	144754	127659	150531	157927	137384	142893	130604	177676	153597	160694	1	1	1	0.801939	0.912663	1.17605	0	0	0	0.233951	-0.131847	-0.318436	-0.0721104	0.700162	0.154801
TPM1_HUMAN	TPM1	Tropomyosin alpha-1 chain	81280.1	75188.1	97677.5	68176.6	69424.6	63310.9	91824.9	62352.1	80428.6	71780	94281	93302.6	1	1	1	1.20174	1.32266	1.17223	0	0	0	0.229258	0.403438	0.265124	0.299274	0.0300702	1.52186
CLCA_HUMAN	CLTA	Clathrin light chain A	942203	1026050	1037180	911855	783257	826263	918438	832478	1017380	1067160	777392	1006490	1	1	1	1.1008	1.17259	0.764112	0	0	0	-0.388144	0.229697	0.138556	-0.00663048	0.97566	0.0107017
CLCB_HUMAN	CLTB	Clathrin light chain B	412293	398965	413716	292215	297547	347429	357860	315305	409624	468027	312210	400302	1	1	1	1.00345	1.2027	0.762187	0	0	0	-0.391783	0.266278	0.00497079	-0.0401783	0.853101	0.0689996
ANXA4_HUMAN	ANXA4	Annexin A4	739622	682106	776366	673648	665137	708879	718865	827664	718454	734799	690388	689500	1	1	1	1.04968	1.08078	0.960936	0	0	0	-0.0574884	0.112069	0.0699488	0.0415099	0.500969	0.300189
CN37_HUMAN	CNP	2',3'-cyclic-nucleotide 3'-phosphodiesterase	134652	167713	132531	211852	127883	139905	137473	150515	126511	149341	152177	170001	1	1	1	0.984248	1.07499	1.20288	0	0	0	0.266487	0.104324	-0.0229058	0.115968	0.30036	0.522358
HMOX1_HUMAN	HMOX1	Heme oxygenase 1	90872.5	101857	108190	137695	82059.2	68674.6	78717.2	79126.4	96277.1	93950.3	121190	133302	1	1	1	1.19057	0.959273	1.25876	0	0	0	0.332006	-0.0599862	0.251651	0.174557	0.281674	0.550254
DLDH_HUMAN	DLD	Dihydrolipoyl dehydrogenase, mitochondrial	306752	374994	328715	368185	275959	296422	330364	361055	349746	366055	329902	318146	1	1	1	1.0716	1.19715	0.943262	0	0	0	-0.08427	0.259603	0.0997645	0.091699	0.453449	0.343472
ROA1_HUMAN	HNRNPA1	Heterogeneous nuclear ribonucleoprotein A1	2609020	3251480	3269450	1903080	2026430	1878580	2118240	1951060	3023260	2101660	2595330	2743140	1	1	1	1.25313	1.04531	0.858454	0	0	0	-0.220187	0.0639257	0.32554	0.0564262	0.754549	0.122313
RU2A_HUMAN	SNRPA1	U2 small nuclear ribonucleoprotein A'	421326	542847	560892	517750	422525	386978	544670	501172	529099	524526	447036	477794	1	1	1	1.33125	1.28908	0.8449	0	0	0	-0.243147	0.366346	0.412786	0.178662	0.486894	0.312566
CATH_HUMAN	CTSH	Pro-cathepsin H	66507.7	67857.4	59414.6	59633.3	60517.9	62208.1	55620.7	62382.6	61071.6	86809	48350.7	66343.8	1	1	1	0.893349	0.919078	0.791705	0	0	0	-0.336965	-0.12174	-0.162704	-0.207136	0.0882469	1.0543
COX6C_HUMAN	COX6C	Cytochrome c oxidase subunit 6C	302949	346066	317261	318821	266037	295580	298038	343365	300654	303813	281782	315231	1	1	1	1.04724	1.12029	0.93723	0	0	0	-0.0935247	0.163869	0.0665952	0.0456466	0.604861	0.218344
FGR_HUMAN	FGR	Tyrosine-protein kinase Fgr	67960.7	73081	68760.3	72977.3	64839.2	55476.1	67440.4	60980.2	88714.5	64579.9	74731.2	61535.4	1	1	1	1.01177	1.04012	0.842379	0	0	0	-0.247459	0.0567468	0.0168751	-0.0579458	0.605549	0.21785
PARP1_HUMAN	PARP1	Poly [ADP-ribose] polymerase 1	940277	967810	1002570	1046430	953768	823753	1070710	892017	1139610	980322	1084640	994279	1	1	1	1.06625	1.12261	0.951764	0	0	0	-0.0713239	0.166857	0.0925452	0.0626929	0.466922	0.330756
DPOLA_HUMAN	POLA1	DNA polymerase alpha catalytic subunit	14474.9	10496.9	10861	9652.79	11803.6	8645.72	7935.47	6081.1	13121	12867.3	13748.5	9060.19	1	1	1	0.750333	0.672292	1.04782	0	0	0	0.0673965	-0.572839	-0.414396	-0.306613	0.252246	0.598176
IFIT1_HUMAN	IFIT1	Interferon-induced protein with tetratricopeptide repeats 1	40116.7	591699	188898	782401	27187.6	114289	79849.5	178542	141812	205793	172867	274978	1	1	1	4.70871	2.93698	1.21899	0	0	0	0.285683	1.55433	2.23533	1.35845	0.140513	0.852283
LOX5_HUMAN	ALOX5	Polyunsaturated fatty acid 5-lipoxygenase	10764.8		7817.47	3218.38	9699.51	7077.54	7357.69	8049.66	5646.45		8214.02	4862.23	1	1	1	0.726207	0.758563	1.45472	0	0	0	0.540744	-0.398659	-0.461548	-0.106487	0.773714	0.111419
LKHA4_HUMAN	LTA4H	Leukotriene A-4 hydrolase	188781	141931	181696	147566	149903	135333	162283	148021	176823	131752	151936	139524	1	1	1	0.96247	1.08259	0.859255	0	0	0	-0.218842	0.114483	-0.0551869	-0.0531822	0.636011	0.196535
ALDOC_HUMAN	ALDOC	Fructose-bisphosphate aldolase C	317636	83613.1	98286.8	84068	146012	430510	306590	257569	391126	459309	325772	318791	1	1	1	0.309432	2.09976	0.832908	0	0	0	-0.263771	1.07022	-1.6923	-0.295284	0.74676	0.126819
NUDT7_HUMAN	NUDT7	Peroxisomal coenzyme A diphosphatase NUDT7	25844.1	23418.9	15393.9	26019.4	21558.8	26360.2	20819.1	26447.3	17310.8	15465.3	19720.4	19953	1	1	1	0.595645	0.965689	1.1392	0	0	0	0.188016	-0.0503692	-0.747476	-0.203276	0.54417	0.264265
H2AV_HUMAN;H2AZ_HUMAN	H2AZ1;H2AZ2	Histone H2A.Z	1406690	2280270	2424220	2345950	1760920	1504380	1942260	2093560	2083540	2287580	1862240	2364790	1	1	1	1.72335	1.10298	0.893787	0	0	0	-0.161998	0.141407	0.785216	0.254875	0.457755	0.339367
H2A1D_HUMAN;H2A1H_HUMAN;H2A1J_HUMAN;H2A1_HUMAN;H2A2A_HUMAN;H2A2C_HUMAN;H2AJ_HUMAN	H2AC11;H2AC12;H2AC14;H2AC18;H2AC20;H2AC7;H2AJ	Histone H2A type 1	1717050	4833410	3138780	3342670	2044540	2090790	2021720	2373400	2380210	2326230	1501780	2972160	1	1	1	1.82801	0.988839	0.630944	0	0	0	-0.664415	-0.0161931	0.870272	0.0632211	0.9	0.0457573
TFPT_HUMAN	TFPT	TCF3 fusion partner	9336.03	8684.62	7877.54	9546.56	7742.01	11071.3	8079.12	7400.27	9062.11	8301.43	8374.34	10541.8	1	1	1	0.843778	1.04354	0.924105	0	0	0	-0.113872	0.06149	-0.245064	-0.0991485	0.380338	0.41983
ATX1L_HUMAN	ATXN1L	Ataxin-1-like	10776.3	12617.4	13074.1	8874.6	8514.91	8277.19	7614.93	10583.7	10706.7	8667.81	11248.8	10562.4	1	1	1	1.21323	0.894305	1.05063	0	0	0	0.0712572	-0.161161	0.27885	0.0629821	0.669289	0.174386
GRL1A_HUMAN	POLR2M	DNA-directed RNA polymerase II subunit GRINL1A	24458.7	19040.1	25352.9	17172.9	19083	20114.7	23145.7	16644.2	22694.8	18355.5	21776.7	17457	1	1	1	1.03656	1.2129	0.959546	0	0	0	-0.0595764	0.278456	0.0518031	0.0902276	0.46005	0.337195
DERPC_HUMAN	DERPC	Decreased expression in renal and prostate cancer protein	81644.3	81647.5	87661.5	64710	72929.8	89928.4	63549.5	48368.3	79565.3	77491	54703.9	56612.9	1	1	1	1.0737	0.871379	0.687535	0	0	0	-0.540496	-0.198628	0.102591	-0.212177	0.371689	0.42982
CTF8_HUMAN	CHTF8	Chromosome transmission fidelity protein 8 homolog	6118.37	4068.5	6124.9		6019.97	5808.35	3607.82	2023.7	7333.64	3837.93	5828.12	3459.29	1	1	1	1.00107	0.599309	0.79471	0	0	0	-0.331499	-0.738629	0.00153894	-0.356196	0.237965	0.623486
S352B_HUMAN	SLC35E2B	Solute carrier family 35 member E2B	5645.22	6931.58	6445.71	6039.51	6608.98	7115.95	6649.06	5578.1	4535.16	5821.34	6889.92	8896.15	1	1	1	1.1418	1.00606	1.51922	0	0	0	0.603334	0.00872277	0.191309	0.267789	0.26726	0.573067
ST3L3_HUMAN	STAG3L3	STAG3-like protein 3	13640.2	10672.8	13013.7		10134.8	13744.4	16085.4	15537.1	12884	8933.37	8986.17		1	1	1	0.95407	1.58715	0.697467	0	0	0	-0.519802	0.666434	-0.0678336	0.0262661	0.946345	0.0239507
TPC2A_HUMAN;TPC2B_HUMAN	TRAPPC2;TRAPPC2B	Trafficking protein particle complex subunit 2	24811.4	40285.9	39800.9	35165.5	31866.7	30152.8	25357.6	26988.5	28423.4	28326	29544.8	25607.5	1	1	1	1.60414	0.79574	1.03945	0	0	0	0.0558251	-0.329631	0.681798	0.135997	0.689798	0.161278
PT100_HUMAN	PET100	Protein PET100 homolog, mitochondrial	30520.1	29247.5	24916	21188.2	20985.7	24270.1	24789.1	24184.4	25681.2	25157.9	25591.6	26492.9	1	1	1	0.81638	1.18124	0.996511	0	0	0	-0.00504227	0.240299	-0.292687	-0.0191434	0.912451	0.0397905
HS71A_HUMAN;HS71B_HUMAN	HSPA1A;HSPA1B	Heat shock 70 kDa protein 1A	274850	275238	276343	279335	313243	303610	282226	280307	216604	252599	263452	268093	1	1	1	1.00543	0.900981	1.21628	0	0	0	0.28248	-0.150431	0.00781559	0.0466215	0.747759	0.126238
CALM1_HUMAN;CALM2_HUMAN;CALM3_HUMAN	CALM1;CALM2;CALM3	Calmodulin-1	1297860	1231870	1233200	1143530	1215370	1621260	1545770	1204660	1294750	1572900	1360730	1504870	1	1	1	0.95018	1.27185	1.05096	0	0	0	0.0717073	0.34693	-0.073728	0.11497	0.449685	0.347091
RPAC2_HUMAN	POLR1D	DNA-directed RNA polymerases I and III subunit RPAC2	18213.6	51335.5	43305	30084.2	40791.4	18239.3	25650.5	22494.3	43924.9	32369.4	20525.9	39889.2	1	1	1	2.37762	0.628821	0.467295	0	0	0	-1.09759	-0.669278	1.24952	-0.172451	0.833387	0.0791532
ZTRF1_HUMAN	ZFTRAF1	Zinc finger TRAF-type-containing protein 1	30613.4	44188	33857.8	53901.7	36295.8	44938.1	31886.1	37766	23451.8	40397	34854.1	42008.9	1	1	1	1.10598	0.878507	1.4862	0	0	0	0.57163	-0.186875	0.145325	0.176693	0.505355	0.296403
RNAS2_HUMAN	RNASE2	Non-secretory ribonuclease	20196.5	26341.1	43258.3	22702	31961.6	20797.8	30704.2	25966.3	41196.4	57133.3	29108.5	42355	1	1	1	2.14187	0.960659	0.706579	0	0	0	-0.501078	-0.0579036	1.09887	0.179963	0.742203	0.129478
RO60_HUMAN	RO60	RNA-binding protein RO60	298940	302925	309162	323614	296001	245541	310912	279353	278856	275744	314955	309990	1	1	1	1.03419	1.05037	1.12945	0	0	0	0.175625	0.0709043	0.0485071	0.0983456	0.128748	0.890259
LYAG_HUMAN	GAA	Lysosomal alpha-glucosidase	423707	368332	379449	363892	362153	482678	364270	391318	354531	486501	345007	418420	1	1	1	0.895546	1.00585	0.973136	0	0	0	-0.0392861	0.00840886	-0.159161	-0.0633461	0.331609	0.479374
RRAS_HUMAN	RRAS	Ras-related protein R-Ras	48184.5	78806.3	71680	97658.6	57961.9	75304.5	73267.3	99847.9	58582.6	94676.6	70526.2	111711	1	1	1	1.48762	1.26406	1.20388	0	0	0	0.267687	0.338065	0.573002	0.392918	0.0510034	1.2924
HLAC_HUMAN	HLA-C	HLA class I histocompatibility antigen, C alpha chain	545421	1123110	616374	1074240	441012	584808	481390	504191	727095	811496	554308	721688	1	1	1	1.13009	1.09156	0.76236	0	0	0	-0.391456	0.126388	0.176436	-0.029544	0.885674	0.0527261
ARAF_HUMAN	ARAF	Serine/threonine-protein kinase A-Raf	35483.7	28242.4	28695.7	23597.5	29343.5	27446.1	33243.5	23329.1	30945.2	27131.8	37151	23693.6	1	1	1	0.808701	1.13291	1.20054	0	0	0	0.263685	0.180031	-0.306322	0.0457983	0.82072	0.085805
BCL2_HUMAN	BCL2	Apoptosis regulator Bcl-2	53324.5	35761	52840.1	36944.7	39884.8	33021.7	33323.1	29182.5	41147.7	41381.5	41452.4	39130.1	1	1	1	0.990916	0.835484	1.00741	0	0	0	0.0106438	-0.259316	-0.0131653	-0.0872793	0.418274	0.378539
OSTP_HUMAN	SPP1	Osteopontin	131588	246598	130472	223925	157065	208690	101202	163402	101767	177673	109070	178271	1	1	1	0.991519	0.644332	1.07176	0	0	0	0.0999845	-0.634124	-0.0122877	-0.182142	0.508656	0.293576
ODP2_HUMAN	DLAT	Dihydrolipoyllysine-residue acetyltransferase component of pyruvate dehydrogenase complex, mitochondrial	145147	174558	174116	157231	123170	132007	164880	158560	182332	150597	160095	151445	1	1	1	1.19958	1.33864	0.878041	0	0	0	-0.18764	0.420766	0.262534	0.16522	0.460323	0.336937
PTPRF_HUMAN	PTPRF	Receptor-type tyrosine-protein phosphatase F	10764.9	5318.63	9443.59	6145.27	8887.4	8044.78	8568.71	4481.01	9297.74	7082.04	9585.33	7248.98	1	1	1	0.877258	0.964141	1.03093	0	0	0	0.043948	-0.0526834	-0.188928	-0.0658877	0.432232	0.364283
THIO_HUMAN	TXN	Thioredoxin	1742490	1442850	1664470	1333170	1811800	1631670	1898710	1919630	1601200	2022370	1586250	1945700	1	1	1	0.955225	1.04797	0.990663	0	0	0	-0.0135334	0.0675959	-0.0660875	-0.00400833	0.927301	0.0327793
COX5B_HUMAN	COX5B	Cytochrome c oxidase subunit 5B, mitochondrial	382561	384411	363970	292054	330035	354891	296164	248294	362308	335377	319117	351033	1	1	1	0.951404	0.897371	0.880789	0	0	0	-0.183131	-0.156223	-0.0718703	-0.137075	0.0549036	1.2604
PPGB_HUMAN	CTSA	Lysosomal protective protein	197058	203892	175682	148819	207244	156421	188383	204616	157836	238163	175811	252152	1	1	1	0.891524	0.908991	1.11388	0	0	0	0.155599	-0.137662	-0.165654	-0.0492388	0.679036	0.168107
MGST1_HUMAN	MGST1	Microsomal glutathione S-transferase 1	53196.7	25607.5	25987.3	47915.8	51600.6	32780.7	55266.4	57294.8	49391.2	23758	61185.7	48153.7	1	1	1	0.488513	1.07104	1.2388	0	0	0	0.30894	0.0990148	-1.03353	-0.208525	0.666582	0.176147
KAP0_HUMAN	PRKAR1A	cAMP-dependent protein kinase type I-alpha regulatory subunit	113399	109046	116313	82002.4	112670	72427.2	106903	92053.4	120088	94587.1	110386	114725	1	1	1	1.0257	0.948815	0.919209	0	0	0	-0.121535	-0.0758011	0.0366044	-0.0535771	0.372302	0.429105
HEM4_HUMAN	UROS	Uroporphyrinogen-III synthase	11846.1	20563.8	23249.8	15693.1	14898.4	18053.4	16694.4	18067.9	18269.4	19231.4	15912.2	20442.6	1	1	1	1.96265	1.12055	0.870976	0	0	0	-0.199296	0.164207	0.972806	0.312572	0.462103	0.335261
ESTD_HUMAN	ESD	S-formylglutathione hydrolase	192596	168603	198069	176351	150353	123670	192143	179041	193794	190732	191994	180239	1	1	1	1.02842	1.27795	0.990712	0	0	0	-0.0134627	0.353827	0.0404254	0.12693	0.383111	0.416676
CH60_HUMAN	HSPD1	60 kDa heat shock protein, mitochondrial	1617580	2829550	2391500	2545330	1649970	1378120	1985540	2367550	2274040	2323500	1825380	2165210	1	1	1	1.47844	1.20338	0.802704	0	0	0	-0.317061	0.267092	0.564079	0.17137	0.575991	0.239584
BIP_HUMAN	HSPA5	Endoplasmic reticulum chaperone BiP	2361240	3084430	2820080	3321380	2431910	2370580	2897400	2605890	2662280	2655150	2704760	2797690	1	1	1	1.19432	1.19141	1.01596	0	0	0	0.0228383	0.252669	0.256191	0.177233	0.148592	0.828005
LAMC1_HUMAN	LAMC1	Laminin subunit gamma-1	27778.2	39452.1	38284.4	37957.2	34476.2	35159.6	24885.6	25420.5	34855.7	38855.9	30083.1	36316.3	1	1	1	1.37822	0.72182	0.863075	0	0	0	-0.212441	-0.47029	0.462804	-0.0733091	0.816821	0.0878732
CD37_HUMAN	CD37	Leukocyte antigen CD37	14088.4	10487.1	16237.6	15686.8	23508.3	9056.38	12608.7	15864.9	21686.4	20198.1	12773.8	16314.2	1	1	1	1.15255	0.536351	0.589024	0	0	0	-0.763603	-0.898751	0.204831	-0.485841	0.296989	0.52726
PPAL_HUMAN	ACP2	Lysosomal acid phosphatase	47369.9	43678.2	56296.5	37747.7	51552.7	34438.2	40182.7	26560.4	46270.7	47080.5	51823.1	39196.1	1	1	1	1.18844	0.779449	1.12	0	0	0	0.163496	-0.359473	0.249075	0.0176992	0.934341	0.0294946
HSP7C_HUMAN	HSPA8	Heat shock cognate 71 kDa protein	2410090	2881580	2716550	2768930	2515270	2662220	2554970	2444130	2512750	2695040	2673370	2770400	1	1	1	1.12716	1.01578	1.06392	0	0	0	0.0893924	0.0225931	0.172689	0.0948913	0.160427	0.794724
EGR2_HUMAN	EGR2	E3 SUMO-protein ligase EGR2	21951.1	39207.5	61311.2	59563.6	54173.3	40668.5	83713.6	62410.9	69017.6	39626.9	104378	58808.8	1	1	1	2.79308	1.54529	1.51234	0	0	0	0.596781	0.62788	1.48186	0.902173	0.0896399	1.0475
GTR1_HUMAN	SLC2A1	Solute carrier family 2, facilitated glucose transporter member 1	241932	229078	335631	396345	250306	296871	322055	335693	182109	246827	288714	341904	1	1	1	1.38729	1.28665	1.58539	0	0	0	0.664839	0.363614	0.472274	0.500242	0.0296269	1.52831
EPB41_HUMAN	EPB41	Protein 4.1	17021.3	12721	12730.9	18569.3	18782.8	13928.4	18282	13694	13262	17482.2	14605.8		1	1	1	0.747939	0.973337	1.10133	0	0	0	0.139243	-0.0389882	-0.419007	-0.106251	0.584818	0.232979
UMPS_HUMAN	UMPS	Uridine 5'-monophosphate synthase	160047	151696	194434	170480	178055	155135	188812	172427	183342	163256	191208	159657	1	1	1	1.21486	1.06041	1.0429	0	0	0	0.0606056	0.0846275	0.280785	0.142006	0.178644	0.748012
ODPB_HUMAN	PDHB	Pyruvate dehydrogenase E1 component subunit beta, mitochondrial	290202	365949	291516	357586	285321	317875	324372	368255	314843	296171	281476	313625	1	1	1	1.00453	1.13687	0.89402	0	0	0	-0.161621	0.185063	0.00651761	0.00998676	0.929624	0.0316926
ODB2_HUMAN	DBT	Lipoamide acyltransferase component of branched-chain alpha-keto acid dehydrogenase complex, mitochondrial	47282.8	61562	66709.9	64669.8	59427.8	47525.6	58567.4	59192.2	57615.8	52455.2	55050.3	55373.1	1	1	1	1.41087	0.985522	0.955472	0	0	0	-0.0657141	-0.0210401	0.496585	0.13661	0.528048	0.277327
ITAM_HUMAN	ITGAM	Integrin alpha-M	368178	391136	319841	374022	307575	309626	291472	310844	333785	392300	324435	364730	1	1	1	0.868713	0.947645	0.971988	0	0	0	-0.0409897	-0.0775809	-0.203049	-0.107206	0.160532	0.794438
PYGB_HUMAN	PYGB	Glycogen phosphorylase, brain form	143872	164162	119894	170717	162079	178357	151488	182822	126113	157029	129752	159887	1	1	1	0.833338	0.934655	1.02886	0	0	0	0.0410398	-0.0974937	-0.263026	-0.106493	0.349375	0.456708
RALA_HUMAN	RALA	Ras-related protein Ral-A	55554.1	56356.2	45391	63566	54623.5	60954.4	64089.3	65464.3	56923.1	54827.7	60140.4	59171.4	1	1	1	0.817059	1.17329	1.05652	0	0	0	0.0793202	0.230562	-0.291487	0.00613162	0.972053	0.0123099
RALB_HUMAN	RALB	Ras-related protein Ral-B	194376	202039	171937	206152	195657	247303	205697	211447	205697	237123	205384	226908	1	1	1	0.884559	1.05131	0.998478	0	0	0	-0.00219696	0.072194	-0.17697	-0.0356577	0.676885	0.169485
BCR_HUMAN	BCR	Breakpoint cluster region protein	17658	20706.2	16585.3	18873.4	17512.7	20040.4	18238.4	19020	17292.2	17991.4	16962.7	18499.6	1	1	1	0.939251	1.04144	0.980945	0	0	0	-0.0277556	0.0585776	-0.0904168	-0.0198649	0.690727	0.160693
LAMP1_HUMAN	LAMP1	Lysosome-associated membrane glycoprotein 1	451514	516428	437046	405992	358827	297080	408290	341834	473143	652535	450158	568820	1	1	1	0.967957	1.13785	0.951421	0	0	0	-0.0718448	0.186306	-0.0469856	0.0224918	0.810089	0.0914675
ACADM_HUMAN	ACADM	Medium-chain specific acyl-CoA dehydrogenase, mitochondrial	635612	717271	657473	740074	377211	491907	512084	675578	647936	528905	527696	601532	1	1	1	1.03439	1.35755	0.814426	0	0	0	-0.296144	0.441009	0.0487853	0.0645499	0.790414	0.102145
TOP1_HUMAN	TOP1	DNA topoisomerase 1	346940	366101	408568	386947	331773	282861	392887	355810	425107	308085	359589	324339	1	1	1	1.17763	1.1842	0.845879	0	0	0	-0.241477	0.243918	0.23589	0.0794436	0.669607	0.17418
TOP2A_HUMAN	TOP2A	DNA topoisomerase 2-alpha	74006.5	61476.4	70819.6	52049.7	72870	50656.1	59890.7	42012.1	95466.6	78571.4	76200.2	66453.4	1	1	1	0.956938	0.821884	0.798187	0	0	0	-0.325201	-0.282993	-0.0635033	-0.223899	0.110019	0.958533
G6PD_HUMAN	G6PD	Glucose-6-phosphate 1-dehydrogenase	318356	318149	332925	308153	351540	284689	382174	321967	340637	326135	324655	320002	1	1	1	1.04576	1.08714	0.953082	0	0	0	-0.0693277	0.120541	0.0645563	0.0385898	0.564024	0.248702
UBL4A_HUMAN	UBL4A	Ubiquitin-like protein 4A	74253	77156.2	97019.6	64054.1	81805.4	59893.3	74002.9	61679.8	74554.6	80051.8	63106	89022.5	1	1	1	1.30661	0.904621	0.84644	0	0	0	-0.24052	-0.144614	0.385827	0.000230819	0.999162	0.000364072
PYC_HUMAN	PC	Pyruvate carboxylase, mitochondrial	24879.3	40421.1	31855.2	41729.9	29580.3	30059.9	33235.8	39872.5	33553.5	33752.5	28336.4	33976.6	1	1	1	1.28039	1.12358	0.844514	0	0	0	-0.243807	0.168101	0.356583	0.0936259	0.650145	0.186989
CP19A_HUMAN	CYP19A1	Aromatase	24594.9	27073.6	26522.4	20997.4	18158.1	14429.2	19277.7	19386	31232	22983.3	25955.9	20813.2	1	1	1	1.07837	1.06166	0.831067	0	0	0	-0.266962	0.0863197	0.108852	-0.0239302	0.862273	0.064355
C1TC_HUMAN	MTHFD1	C-1-tetrahydrofolate synthase, cytoplasmic	562580	556782	538666	559724	587129	607160	655358	560659	624033	604731	651170	608062	1	1	1	0.957492	1.11621	1.04349	0	0	0	0.0614119	0.158606	-0.0626673	0.0524501	0.498801	0.302073
MPRI_HUMAN	IGF2R	Cation-independent mannose-6-phosphate receptor	146423	149079	154810	133913	130475	150038	134947	149861	136972	150834	133198	146916	1	1	1	1.05728	1.03427	0.972447	0	0	0	-0.0403086	0.0486195	0.0803565	0.0295558	0.499121	0.301794
ADHX_HUMAN	ADH5	Alcohol dehydrogenase class-3	180322	126061	122235	127012	140201	145951	160616	156618	139089	125000	154899	135277	1	1	1	0.677871	1.14561	1.11367	0	0	0	0.15532	0.196119	-0.560918	-0.0698265	0.803082	0.0952402
CDK4_HUMAN	CDK4	Cyclin-dependent kinase 4	7527.94	14567.6	15563.4	15786.5	14227.7	11749.8	10659	10943.6	10717.4	11432.1	8488.63	12864.9	1	1	1	2.06742	0.749172	0.792042	0	0	0	-0.336351	-0.41663	1.04783	0.0982828	0.855334	0.0678643
CD20_HUMAN	MS4A1	B-lymphocyte antigen CD20	113690	121609	207844	399913	426495	398660	404431	419379	220567	397909	178462	453298	1	1	1	1.82816	0.948267	0.809106	0	0	0	-0.3056	-0.0766352	0.870396	0.16272	0.695527	0.157686
PRPS2_HUMAN	PRPS2	Ribose-phosphate pyrophosphokinase 2	43536.4	35232	50007.1	41590.6	49619.7	42302.8	50960.2	44046.9	54522.1	50039.6	44951.4	51643.2	1	1	1	1.14863	1.02702	0.824462	0	0	0	-0.278475	0.0384579	0.199911	-0.0133688	0.932874	0.0301772
PABP1_HUMAN	PABPC1	Polyadenylate-binding protein 1	342057	337990	347494	329548	317632	363883	334146	317856	324776	324351	351113	326164	1	1	1	1.0159	1.05199	1.08109	0	0	0	0.11249	0.0731223	0.0227513	0.0694547	0.115988	0.935587
PCNA_HUMAN	PCNA	Proliferating cell nuclear antigen	353558	323640	306444	354140	382329	278781	329389	281829	344103	257593	334461	295897	1	1	1	0.866743	0.861533	0.971979	0	0	0	-0.0410025	-0.215022	-0.206323	-0.154116	0.112599	0.948465
HARS1_HUMAN	HARS1	Histidine--tRNA ligase, cytoplasmic	209305	156212	201438	186920	162670	174667	219185	177314	208721	177675	211649	165142	1	1	1	0.962414	1.34742	1.01403	0	0	0	0.0200979	0.430201	-0.0552709	0.131676	0.474739	0.323545
CO6A1_HUMAN	COL6A1	Collagen alpha-1(VI) chain	36171.2	60120.5	47316.2	67051	42889.7	36887.2	51191.8	41215.7	27500.3	24749.8	40188	31906.9	1	1	1	1.30812	1.19357	1.46137	0	0	0	0.547317	0.255282	0.387493	0.396697	0.0424342	1.37228
CO6A2_HUMAN	COL6A2	Collagen alpha-2(VI) chain	5613.37	8042.54	9765.5	13973	11657.9	8486.63	12383.3	11315.5	5897.47		8825.75	6264.61	1	1	1	1.73969	1.06222	1.49653	0	0	0	0.581623	0.0870879	0.798827	0.489179	0.145853	0.836084
ADT1_HUMAN	SLC25A4	ADP/ATP translocase 1	15462	13062.7	11234.4	25318.7	15628.4	14858.7	16045.5	21730.1	12766.6	16405.2	15771.4	22724.9	1	1	1	0.726581	1.02669	1.23536	0	0	0	0.304936	0.0379987	-0.460804	-0.0392896	0.877134	0.0569341
ADT3_HUMAN	SLC25A6	ADP/ATP translocase 3	74670.4	455249	391087	128255	81531.4	111240	127209	109104	388459	234567	170720	146021	1	1	1	5.23751	1.56025	0.43948	0	0	0	-1.18613	0.641773	2.38888	0.614841	0.6118	0.21339
IMDH2_HUMAN	IMPDH2	Inosine-5'-monophosphate dehydrogenase 2	390942	387272	367148	414858	387649	387083	413123	382984	386927	385559	410515	414618	1	1	1	0.939137	1.06571	1.06096	0	0	0	0.0853735	0.0918204	-0.0905928	0.028867	0.676763	0.169564
TPR_HUMAN	TPR	Nucleoprotein TPR	176370	198517	201725	195811	180711	186342	202279	205317	200202	187123	195365	180869	1	1	1	1.14376	1.11935	0.975839	0	0	0	-0.0352844	0.162662	0.193785	0.107054	0.274141	0.562026
KCRB_HUMAN	CKB	Creatine kinase B-type	136852	146366	147993	128558	134017	136475	170821	145929	179156	175272	140484	176464	1	1	1	1.08141	1.27462	0.784143	0	0	0	-0.350811	0.350069	0.112912	0.0373904	0.87259	0.0591897
FCGR1_HUMAN	FCGR1A	High affinity immunoglobulin gamma Fc receptor I	36761.2	37890.1	35921.6	38171.6	39854.5	50045.7	29547.6	35328.6	38433.3	60740.1	36092.7	41869.8	1	1	1	0.977161	0.741387	0.9391	0	0	0	-0.0906498	-0.431702	-0.0333323	-0.185228	0.274767	0.561035
FCG2A_HUMAN	FCGR2A	Low affinity immunoglobulin gamma Fc region receptor II-a	31354.5	26122.5	27429.2	20636	27037.8	22745.8	24334.8	17462.5	30590.4	28969.6	19390	22319.6	1	1	1	0.874809	0.900029	0.633859	0	0	0	-0.657766	-0.151957	-0.19296	-0.334228	0.175505	0.755711
ODBA_HUMAN	BCKDHA	2-oxoisovalerate dehydrogenase subunit alpha, mitochondrial	65054.7	60597	67240.9	67157.9	64165	65003.1	74325.1	87992	67126.1	62570.1	61049.7	70153.6	1	1	1	1.03361	1.15834	0.909478	0	0	0	-0.13689	0.212063	0.0476857	0.040953	0.72386	0.140345
ECP_HUMAN	RNASE3	Eosinophil cationic protein	7068.65	14487.4	9492.65	12138.7	8049.46	11053.4	11453.3	9320.66	16561.1	13099.9	13277.4	15646.4	1	1	1	1.34292	1.42287	0.801722	0	0	0	-0.318826	0.508799	0.425376	0.205117	0.517193	0.286347
ACTN1_HUMAN	ACTN1	Alpha-actinin-1	900028	832540	831050	825175	854434	924449	920543	901270	802173	938226	828849	925902	1	1	1	0.92336	1.07737	1.03325	0	0	0	0.0471959	0.107516	-0.115035	0.0132258	0.86064	0.0651785
SRC_HUMAN	SRC	Proto-oncogene tyrosine-protein kinase Src	54149.2	59145.3	45761.4	72857.9	63177.8	58083.7	73470.5	72210.2	56237.7	66573	62162.8	67283.5	1	1	1	0.845098	1.16292	1.10536	0	0	0	0.144514	0.217747	-0.242809	0.0398175	0.80667	0.0933038
PEPD_HUMAN	PEPD	Xaa-Pro dipeptidase	317317	143398	241837	211096	246425	241190	299790	174274	172452	197470	281908	195847	1	1	1	0.762131	1.21656	1.6347	0	0	0	0.70903	0.282804	-0.39189	0.199981	0.596328	0.224515
XRCC6_HUMAN	XRCC6	X-ray repair cross-complementing protein 6	797017	809874	814908	888025	775728	829181	819721	798354	803416	848356	871089	782930	1	1	1	1.02245	1.05671	1.08423	0	0	0	0.116673	0.0795821	0.0320267	0.0760939	0.0898881	1.0463
XRCC5_HUMAN	XRCC5	X-ray repair cross-complementing protein 5	1795260	1844060	1755340	2125070	1719590	1495900	1825170	1759240	1820210	1929280	1997160	1971200	1	1	1	0.977764	1.0614	1.09721	0	0	0	0.133845	0.0859662	-0.0324423	0.0624563	0.333673	0.476679
UNG_HUMAN	UNG	Uracil-DNA glycosylase	10009	8619.4	11026	9567	14642.9	15343	11189.5	11749	12718.7	11838.7	13891.2	12521.1	1	1	1	1.10161	0.764159	1.09219	0	0	0	0.12722	-0.388056	0.139612	-0.040408	0.837832	0.0768429
COX41_HUMAN	COX4I1	Cytochrome c oxidase subunit 4 isoform 1, mitochondrial	622586	811055	746651	727711	575752	668766	691237	742850	648644	725143	622849	680624	1	1	1	1.19927	1.20058	0.960232	0	0	0	-0.0585444	0.263733	0.262161	0.155783	0.283231	0.54786
HEM1_HUMAN	ALAS1	5-aminolevulinate synthase, non-specific, mitochondrial	15597.8	9401.13	12675.6	21367.3	17761.2	13780.2	21576.8	14478.6	12812.6	13743.6	19768.3	20449.2	1	1	1	0.812653	1.21483	1.54288	0	0	0	0.625626	0.280752	-0.299289	0.202363	0.531538	0.274466
GILT_HUMAN	IFI30	Gamma-interferon-inducible lysosomal thiol reductase	404895	265686	249225	205836	270834	593804	356710	438192	251148	340195	194304	323317	1	1	1	0.61553	1.31708	0.773663	0	0	0	-0.370222	0.397343	-0.700099	-0.224326	0.561487	0.25066
LAMP2_HUMAN	LAMP2	Lysosome-associated membrane glycoprotein 2	2687600	2186820	2046870	2416510	2475420	2626300	1735690	1457090	2282210	2011770	2295170	2236460	1	1	1	0.761598	0.70117	1.00568	0	0	0	0.00816947	-0.512164	-0.392899	-0.298965	0.197873	0.703614
RINI_HUMAN	RNH1	Ribonuclease inhibitor	1297720	1091320	1366000	1233240	1152460	1040210	1264080	1670480	1216360	1241560	1176410	1201690	1	1	1	1.05262	1.09685	0.967156	0	0	0	-0.0481793	0.133371	0.0739783	0.0530567	0.425441	0.371161
CY24A_HUMAN	CYBA	Cytochrome b-245 light chain	151078	271447	171005	259070	122775	296878	157189	218154	180686	233209	155556	221986	1	1	1	1.1319	1.2803	0.860919	0	0	0	-0.216051	0.356483	0.178745	0.106393	0.593701	0.226433
ITA4_HUMAN	ITGA4	Integrin alpha-4	41318.2	27434	36659.2	35475.5	28417.4	25283.6	24259.2	26245.3	42472.7	35555.8	30833.8	39667.8	1	1	1	0.887241	0.853674	0.725968	0	0	0	-0.462023	-0.228243	-0.172602	-0.287623	0.0833279	1.07921
EF2_HUMAN	EEF2	Elongation factor 2	1786400	1516440	1660070	1631950	1389830	1323690	1619360	1659510	1625270	1486030	1631480	1538350	1	1	1	0.929282	1.16515	1.00382	0	0	0	0.00550189	0.220515	-0.105811	0.0400687	0.716324	0.14489
K1C10_HUMAN	KRT10	Keratin, type I cytoskeletal 10	1180560	436716	348365	864618	125801	1391040	513840	498141	519404	347648	751408	1718580	1	1	1	0.295085	4.08455	1.44667	0	0	0	0.532739	2.03018	-1.7608	0.267372	0.830965	0.0804172
K2C5_HUMAN	KRT5	Keratin, type II cytoskeletal 5	96549.7	36610.1	47991.6	55781.3	11178.3	209316	40632	42816.9	63283.7	22390.8	143052	216014	1	1	1	0.497066	3.6349	2.26049	0	0	0	1.17663	1.86192	-1.00849	0.676687	0.516169	0.287208
PDIA4_HUMAN	PDIA4	Protein disulfide-isomerase A4	706993	938902	745100	959210	643024	722641	809604	781069	795773	806518	759184	757190	1	1	1	1.0539	1.25906	0.954021	0	0	0	-0.0679074	0.332344	0.0757381	0.113392	0.434923	0.361588
P4HA1_HUMAN	P4HA1	Prolyl 4-hydroxylase subunit alpha-1	107099	126030	151038	189840	121731	129747	169891	160789	118062	125876	157903	162801	1	1	1	1.41027	1.39563	1.33746	0	0	0	0.419494	0.480913	0.495967	0.465458	0.00251552	2.59937
TCTP_HUMAN	TPT1	Translationally-controlled tumor protein	555906	541765	588204	563742	569606	492442	571478	577451	562420	566493	606268	607204	1	1	1	1.0581	1.00329	1.07796	0	0	0	0.108308	0.00473362	0.0814756	0.064839	0.171884	0.764765
HEM2_HUMAN	ALAD	Delta-aminolevulinic acid dehydratase	62880.1	32408.3	42880.2	32332.5	49664.2	51381.6	41501.4	38230.6	39144.9	42455.9	46403.4	41391.5	1	1	1	0.681936	0.83564	1.18543	0	0	0	0.245406	-0.259046	-0.552292	-0.188644	0.503084	0.29836
HLAE_HUMAN	HLA-E	HLA class I histocompatibility antigen, alpha chain E	255812	540924	292311	669136	291404	323310	279932	354635	317934	338081	299885	415388	1	1	1	1.14268	0.960632	0.94323	0	0	0	-0.0843179	-0.0579443	0.19242	0.0167193	0.867118	0.0619218
PLSL_HUMAN	LCP1	Plastin-2	3822070	3989750	4400260	4035070	3915670	3836360	4535370	4469950	4176020	3858800	3994250	3957890	1	1	1	1.15128	1.15826	0.956473	0	0	0	-0.064204	0.211961	0.203235	0.116997	0.325841	0.486995
PLST_HUMAN	PLS3	Plastin-3	92986.2	70173.3	80862.3	73971.6	81828.1	100704	80672.7	91353	71413.2	78087	74641	75335.3	1	1	1	0.869616	0.98588	1.0452	0	0	0	0.0637775	-0.0205158	-0.201549	-0.0527625	0.569724	0.244335
ACPH_HUMAN	APEH	Acylamino-acid-releasing enzyme	260219	214918	218403	218007	181275	209133	215176	227806	225048	197533	195858	213294	1	1	1	0.839305	1.18701	0.870294	0	0	0	-0.200425	0.247337	-0.252734	-0.068607	0.707653	0.150179
ETFA_HUMAN	ETFA	Electron transfer flavoprotein subunit alpha, mitochondrial	622904	744744	651661	777472	663970	713254	667761	738924	673458	767456	673366	758453	1	1	1	1.04617	1.00571	0.999863	0	0	0	-0.000197098	0.00821378	0.0651118	0.0243762	0.356667	0.447737
GYS1_HUMAN	GYS1	Glycogen [starch] synthase, muscle	81837	63239	65320.8	72484.8	66418	83461.7	66616.5	71106.9	63830.4	73426.7	75913.5	77164	1	1	1	0.798182	1.00299	1.1893	0	0	0	0.250113	0.00430528	-0.325211	-0.0235976	0.900382	0.0455733
KAP2_HUMAN	PRKAR2A	cAMP-dependent protein kinase type II-alpha regulatory subunit	233894	230799	219124	227090	223088	238681	235356	230332	253454	251334	263879	266453	1	1	1	0.936852	1.05499	1.04113	0	0	0	0.0581526	0.0772317	-0.0941073	0.013759	0.823364	0.0844083
ENOB_HUMAN	ENO3	Beta-enolase	158687		541811	125084	521998	171557	124627	68536	533641	397379	168952	166566	1	1	1	3.41434	0.23875	0.316602	0	0	0	-1.65926	-2.06643	1.77161	-0.651359	0.646088	0.189708
T2FB_HUMAN	GTF2F2	General transcription factor IIF subunit 2	58599.3	58953.9	58716.2	65668.7	78550.9	72420.1	63256.6	59697.2	60355.2	61297.8	66695	67218.9	1	1	1	1.00199	0.805294	1.10504	0	0	0	0.144101	-0.312412	0.00287517	-0.0551454	0.722386	0.14123
CD59_HUMAN	CD59	CD59 glycoprotein	34624.1	40868.2	34948.6	46021.3	33101.9	27008.9	35333.6	48674.1	26574.4	38129	33450.4	42943.5	1	1	1	1.00937	1.06742	1.25875	0	0	0	0.331986	0.0941267	0.0134581	0.146524	0.265099	0.576591
YJU2B_HUMAN	YJU2B	Probable splicing factor YJU2B	2978.27	3110.03	2781.34	3084.8	3570.49	3737.88	2336.92	3085.12	3201.73	4337.12	3657.74		1	1	1	0.933878	0.65451	1.14243	0	0	0	0.192101	-0.611514	-0.0986944	-0.172702	0.538759	0.268606
MTDC_HUMAN	MTHFD2	Bifunctional methylenetetrahydrofolate dehydrogenase/cyclohydrolase, mitochondrial	110426	218295	154095	190383	115878	139507	167669	165471	220034	177025	186886	205998	1	1	1	1.39546	1.44694	0.849351	0	0	0	-0.235568	0.533009	0.48074	0.259394	0.405276	0.392249
MIF_HUMAN	MIF	Macrophage migration inhibitory factor	906694	895274	1159840	791174	776596	750618	747787	753900	933231	899524	723896	824292	1	1	1	1.2792	0.962903	0.775688	0	0	0	-0.366452	-0.0545369	0.355238	-0.0219168	0.926042	0.0333693
CD99_HUMAN	CD99	CD99 antigen	639076	828630	578251	609120	610172	800031	413542	468748	550135	906137	370535	711234	1	1	1	0.904824	0.677747	0.673535	0	0	0	-0.570176	-0.561182	-0.144292	-0.425217	0.0940157	1.0268
GLU2B_HUMAN	PRKCSH	Glucosidase 2 subunit beta	972129	1137480	996793	1127100	851895	903861	1041910	1051420	1120220	1062220	990016	1019150	1	1	1	1.02537	1.22305	0.883769	0	0	0	-0.178258	0.290483	0.0361462	0.049457	0.750059	0.124905
IRF2_HUMAN	IRF2	Interferon regulatory factor 2	32248.5	34984.5	28093	35623.5	30065	38759.1	28414.5	26591.2	34035.9	35725.7	30101.1		1	1	1	0.871141	0.945102	0.884393	0	0	0	-0.177241	-0.0814576	-0.199021	-0.152573	0.0517066	1.28645
HCLS1_HUMAN	HCLS1	Hematopoietic lineage cell-specific protein	784298	648118	713924	610900	725733	856117	735565	665352	678875	755469	775874	731101	1	1	1	0.910271	1.01355	1.14288	0	0	0	0.192676	0.019414	-0.135631	0.0254863	0.813287	0.0897559
FPPS_HUMAN	FDPS	Farnesyl pyrophosphate synthase	257797	189460	249120	191037	181202	182970	238785	194465	227177	192703	203879	173966	1	1	1	0.966342	1.31778	0.897446	0	0	0	-0.156104	0.398113	-0.0493946	0.064205	0.741661	0.129794
TRI27_HUMAN	TRIM27	Zinc finger protein RFP	11254.5	13404.7	16310	14141.3	15398.2	9966.03	11218.4	9999.94	16103.9	17495.9	12217	12820.5	1	1	1	1.4492	0.728553	0.758636	0	0	0	-0.39852	-0.456895	0.535255	-0.10672	0.771443	0.112696
CBPM_HUMAN	CPM	Carboxypeptidase M	78232	70892.3	67316.8	66058.3	76876	75366.2	70836.5	63643.1	81120.9	89692.4	71287.3	75943	1	1	1	0.860477	0.921438	0.878778	0	0	0	-0.186429	-0.11804	-0.216792	-0.173754	0.027105	1.56695
CX7A2_HUMAN	COX7A2	Cytochrome c oxidase subunit 7A2, mitochondrial	289104	614473	486586	511750	309742	290051	357270	206543	450952	669322	348806	646836	1	1	1	1.68308	1.15344	0.773488	0	0	0	-0.370549	0.205948	0.751106	0.195502	0.607392	0.216531
AK1A1_HUMAN	AKR1A1	Aldo-keto reductase family 1 member A1	279492	299011	286170	261380	246662	336996	261812	288886	262872	334755	273801	298450	1	1	1	1.02389	1.06142	1.04158	0	0	0	0.0587672	0.0859957	0.0340654	0.0596095	0.0578569	1.23765
NCF1_HUMAN	NCF1	Neutrophil cytosol factor 1	60524.7	43327.2	61601.8	53117.4	57218.6	62325.4	71732.4	68436.5	47951.2	54159.8	65736.1	63352.6	1	1	1	1.0178	1.25366	1.3709	0	0	0	0.455119	0.326141	0.0254485	0.268903	0.169025	0.77205
KPYM_HUMAN	PKM	Pyruvate kinase PKM	1872600	2398810	2235340	2305350	1789600	1573280	2043470	2206940	2177070	2073930	1930550	2031510	1	1	1	1.19371	1.14186	0.886765	0	0	0	-0.173376	0.191384	0.255452	0.0911532	0.56535	0.247683
ACYP2_HUMAN	ACYP2	Acylphosphatase-2	36075	42928.7	41977.3	28477.4	30515.3	35441.3	21557.4	18996.3	35551.2	44330.7	31940.8	46298.6	1	1	1	1.16361	0.706446	0.898445	0	0	0	-0.154498	-0.50135	0.21861	-0.145746	0.555831	0.255057
ENPL_HUMAN	HSP90B1	Endoplasmin	1995460	2394680	2182270	2321980	1759840	1749110	2109970	1996140	2246430	2265730	2286210	2286710	1	1	1	1.09362	1.19896	1.01771	0	0	0	0.0253238	0.261778	0.129108	0.138737	0.179814	0.745176
CCNB1_HUMAN	CCNB1	G2/mitotic-specific cyclin-B1	16391.6	10580.3	13358.9	9357.83	13003.5	9983.52	12731	7832.07	16116.2	13871.8	13986.1	12334.7	1	1	1	0.814985	0.979044	0.867829	0	0	0	-0.204518	-0.0305542	-0.295155	-0.176743	0.150557	0.822298
MYL6B_HUMAN	MYL6B	Myosin light chain 6B	12444.6	12942.3	14070.7	9132.32	10922.5	14385.4	15131.1	8865.68	13722.8	16152.7	16258	14754.2	1	1	1	1.13067	1.38531	1.18474	0	0	0	0.244575	0.470214	0.177174	0.297321	0.0785024	1.10512
RSMB_HUMAN	SNRPB	Small nuclear ribonucleoprotein-associated proteins B and B'	674248	658161	747345	681438	799591	873247	704703	787027	711527	985192	769942	818181	1	1	1	1.10841	0.881329	1.0821	0	0	0	0.113831	-0.182247	0.148495	0.0266931	0.82299	0.0846054
IDE_HUMAN	IDE	Insulin-degrading enzyme	143865	143260	141190	148338	143800	162532	151716	151899	162292	158426	144694	153621	1	1	1	0.981406	1.05505	0.891566	0	0	0	-0.165587	0.0773096	-0.0270777	-0.0384517	0.639493	0.194164
MMP9_HUMAN	MMP9	Matrix metalloproteinase-9	18033.2	26728.5	28725.2	44445.9	41138.2	20881.7	45716.5	21483.1	19780.7	11243.1	34023.6	17742.6	1	1	1	1.59291	1.11129	1.72004	0	0	0	0.782442	0.152236	0.671662	0.535447	0.110271	0.957539
CX6B1_HUMAN	COX6B1	Cytochrome c oxidase subunit 6B1	141905	182710	161627	156269	111677	120334	166267	140137	175128	197758	124268	213410	1	1	1	1.13898	1.48882	0.709584	0	0	0	-0.494955	0.57417	0.187743	0.0889859	0.802643	0.0954777
PO2F1_HUMAN	POU2F1	POU domain, class 2, transcription factor 1	57457.3	49177	52524.3	46076.2	50541.4	59887.5	46996.4	48099.4	50329.7	79211.7	59749.5	71512.8	1	1	1	0.914145	0.929859	1.18716	0	0	0	0.247517	-0.104915	-0.129505	0.00436536	0.974662	0.0111462
HNRPL_HUMAN	HNRNPL	Heterogeneous nuclear ribonucleoprotein L	649632	710284	765565	768718	679167	624110	718453	801294	740548	667639	690361	731268	1	1	1	1.17846	1.05784	0.93223	0	0	0	-0.101242	0.0811274	0.236902	0.0722624	0.536609	0.270342
SYDC_HUMAN	DARS1	Aspartate--tRNA ligase, cytoplasmic	327910	283863	279632	278367	242688	267526	309469	325816	310497	255421	296737	290562	1	1	1	0.852771	1.27517	0.955684	0	0	0	-0.0653945	0.350692	-0.22977	0.0185091	0.924449	0.0341171
ETS1_HUMAN	ETS1	Protein C-ets-1	10823.8	19355.1	11615.7	12035.3	15810.8	21133.3	13824.4	13037.5	10619.2	16700.9	10556.4	18915.1	1	1	1	1.07316	0.874364	0.994086	0	0	0	-0.00855716	-0.193694	0.101869	-0.0334606	0.735382	0.133487
PLAK_HUMAN	JUP	Junction plakoglobin	60866.6	29001.7	30920.5	37851.5	38002.4	76433.5	29550.7	24848	31105.8	26894.5	41167.9	53339.1	1	1	1	0.508004	0.777601	1.32348	0	0	0	0.404336	-0.362898	-0.977087	-0.311883	0.51681	0.286669
QCR7_HUMAN	UQCRB	Cytochrome b-c1 complex subunit 7	188982	207341	168417	172946	203982	268840	246704	183360	221398	297763	217688	294745	1	1	1	0.89118	1.20944	0.983243	0	0	0	-0.0243803	0.274339	-0.166211	0.027916	0.849693	0.070738
FABP4_HUMAN	FABP4	Fatty acid-binding protein, adipocyte	917319	818169	592345	791101	691328	762206	543264	1012510	768651	811952	703526	702777	1	1	1	0.645735	0.785827	0.915274	0	0	0	-0.127725	-0.347717	-0.630986	-0.368809	0.126952	0.896359
GLNA_HUMAN	GLUL	Glutamine synthetase	48000.5	43201	56540.6	42128.8	46997.9	31744.7	56003.3	33154.6	69937.8	41459.4	69241.8	47866.5	1	1	1	1.17792	1.19161	0.990048	0	0	0	-0.0144292	0.252916	0.236238	0.158241	0.208736	0.680402
ALDR_HUMAN	AKR1B1	Aldo-keto reductase family 1 member B1	403068	281222	349252	243218	151765	205721	218636	275841	263994	187036	208602	207394	1	1	1	0.866484	1.44062	0.790177	0	0	0	-0.339752	0.526692	-0.206755	-0.00660506	0.982666	0.00759412
AMPN_HUMAN	ANPEP	Aminopeptidase N	1465350	1575550	1232260	1452840	1221880	1439220	1328560	1061910	1201180	1705160	1160430	1256460	1	1	1	0.840932	1.08731	0.966075	0	0	0	-0.0497929	0.120761	-0.249939	-0.0596569	0.633604	0.198182
RAC2_HUMAN	RAC2	Ras-related C3 botulinum toxin substrate 2	728028	834214	953975	669032	955818	502539	798731	1050160	792637	750150	683841	784010	1	1	1	1.31035	0.835652	0.862742	0	0	0	-0.212999	-0.259026	0.389958	-0.027356	0.907875	0.0419738
ERF3A_HUMAN	GSPT1	Eukaryotic peptide chain release factor GTP-binding subunit ERF3A	187593	149318	157650	163790	168576	138983	175229	164703	167426	161491	185552	166074	1	1	1	0.840383	1.03947	1.10826	0	0	0	0.1483	0.0558424	-0.250881	-0.0155795	0.909062	0.0414063
INGR1_HUMAN	IFNGR1	Interferon gamma receptor 1	46059.4	64085.1	36964.4	46917.2	40699.3	58343.2	27129.3	40918.7	44737.5	53005.3	25951.3	40131.1	1	1	1	0.802538	0.666579	0.580079	0	0	0	-0.785678	-0.585152	-0.317359	-0.56273	0.0534934	1.2717
ARSA_HUMAN	ARSA	Arylsulfatase A	52494.2	64478.9	44731.7	44439.7	45714.7	64783	48624.9	62814.3	43337	82030.7	38703.8	65061.4	1	1	1	0.852127	1.06366	0.893089	0	0	0	-0.163124	0.0890371	-0.23086	-0.101649	0.405935	0.391543
B4GT1_HUMAN	B4GALT1	Beta-1,4-galactosyltransferase 1	78977.2	103374	69441.7	55024.1	75977.7	88936.3	63747.2	81742.3	100020	45369.4	63995.4	68563.2	1	1	1	0.879263	0.839025	0.639826	0	0	0	-0.644248	-0.253214	-0.185634	-0.361032	0.127471	0.894589
PPAP_HUMAN	ACP3	Prostatic acid phosphatase	253678	197937	239417	144164	235416	111320	209439	170637	280343	241716	262577	240977	1	1	1	0.943783	0.889655	0.936628	0	0	0	-0.0944525	-0.168682	-0.0834728	-0.115536	0.0496876	1.30375
EZRI_HUMAN	EZR	Ezrin	629812	657077	674562	631026	542401	679882	599420	647740	548851	656393	552448	628972	1	1	1	1.07105	1.10512	1.00655	0	0	0	0.00942413	0.144207	0.0990298	0.0842204	0.167337	0.776408
ATF2_HUMAN	ATF2	Cyclic AMP-dependent transcription factor ATF-2	11174.5	7488.23	6289.35	15540.4	14226.7	15492.5	15369.4	7518.98	8901.83	7208.84	13645.3	15845.7	1	1	1	0.562831	1.08032	1.53286	0	0	0	0.61623	0.11146	-0.829227	-0.0338458	0.943585	0.0252191
UCHL3_HUMAN	UCHL3	Ubiquitin carboxyl-terminal hydrolase isozyme L3	186684	165427	186474	158196	171331	182882	185217	163165	191605	185058	168851	174704	1	1	1	0.998875	1.08105	0.881245	0	0	0	-0.182384	0.11243	-0.00162379	-0.0238593	0.807124	0.0930596
FOSL2_HUMAN	FOSL2	Fos-related antigen 2	24852.2	36323.5	25877.6	39551.8	27623.2	36838.3	25138.1	36362	20355.7	32924.3	21472.5	35566.5	1	1	1	1.04126	0.910036	1.05486	0	0	0	0.0770573	-0.136005	0.0583303	-0.000205752	0.997864	0.000928621
VAV_HUMAN	VAV1	Proto-oncogene vav	161034	116014	140519	116010	122314	118822	123036	136983	155632	115226	136987	128090	1	1	1	0.872605	1.0059	0.880198	0	0	0	-0.1841	0.00849096	-0.1966	-0.12407	0.20254	0.693488
MCP_HUMAN	CD46	Membrane cofactor protein	15039.5	10861.7	13179.3	12449.9	12073.3	17688.2	9611.16	10662.2	14983.8	14539.2	10122.2	9925.13	1	1	1	0.876312	0.796067	0.675543	0	0	0	-0.565881	-0.329038	-0.190483	-0.3618	0.0807992	1.09259
NDKA_HUMAN	NME1	Nucleoside diphosphate kinase A	1479060	1721270	1833950	1514580	1466060	1548900	1503950	1269240	1584550	1844290	1503950	1570170	1	1	1	1.23994	1.02584	0.949134	0	0	0	-0.0753166	0.0368125	0.310274	0.0905899	0.511803	0.290897
NQO1_HUMAN	NQO1	NAD(P)H dehydrogenase [quinone] 1	199284	147549	203663	152942	240618	184058	223881	170259	144223	135370	188217	147351	1	1	1	1.02197	0.930442	1.30504	0	0	0	0.384096	-0.104012	0.031358	0.103814	0.549531	0.260008
GNS_HUMAN	GNS	N-acetylglucosamine-6-sulfatase	511325	881026	729889	712048	465932	659108	552486	636809	684965	1062320	583089	775787	1	1	1	1.42745	1.18577	0.851268	0	0	0	-0.232314	0.245818	0.513437	0.175647	0.50518	0.296554
ARSB_HUMAN	ARSB	Arylsulfatase B	199202	210976	179840	199053	226980	221793	185509	189478	218190	201764	197458	207169	1	1	1	0.902802	0.817292	0.904982	0	0	0	-0.144039	-0.291076	-0.147518	-0.194211	0.056954	1.24448
RS2_HUMAN	RPS2	40S ribosomal protein S2	1384580	1203560	1320060	1054610	1124740	1132010	1127640	1204400	1228030	925450	1155590	1041050	1	1	1	0.953401	1.00258	0.941011	0	0	0	-0.0877162	0.00371502	-0.0688449	-0.0509487	0.209045	0.67976
RFA2_HUMAN	RPA2	Replication protein A 32 kDa subunit	41695.6	40472.7	43919.8	42688.6	40518.2	41869.9	46463	55717.3	47553	43536.1	44695.1	40036.7	1	1	1	1.05334	1.14672	0.939901	0	0	0	-0.0894197	0.197512	0.0749763	0.061023	0.539273	0.268191
COX7C_HUMAN	COX7C	Cytochrome c oxidase subunit 7C, mitochondrial	23879.3	234980	143653	144392	12128.5	35663	75489.6	46614.4	151917	81463	39688.9	59462.8	1	1	1	6.0158	6.22415	0.261254	0	0	0	-1.93648	2.63788	2.58876	1.09672	0.544743	0.263808
CD44_HUMAN	CD44	CD44 antigen	307327	311084	315846	335968	400786	455189	491865	346874	309200	381864	337065	389378	1	1	1	1.02772	1.22725	1.09012	0	0	0	0.124487	0.29543	0.0394468	0.153121	0.178917	0.747349
NQO2_HUMAN	NQO2	Ribosyldihydronicotinamide dehydrogenase [quinone]	44549	52113.1	52667	26187.3	25429	26965.9	20442.9	23102.4	46631.8	26263.9	32971.5	23508.1	1	1	1	1.18223	0.803921	0.70706	0	0	0	-0.500095	-0.314875	0.241506	-0.191154	0.481384	0.317508
H2AX_HUMAN	H2AX	Histone H2AX	7274380	8157160	7314890	6999000	5292000	5533790	6160580	6583090	6982870	6598600	5712890	7356710	1	1	1	1.00557	1.16413	0.818129	0	0	0	-0.289599	0.219253	0.00801188	-0.0207781	0.900946	0.0453014
LEUK_HUMAN	SPN	Leukosialin	469946	433293	521272	236729	266659	201261	339044	291822	526335	250396	407832	305191	1	1	1	1.10922	1.27145	0.774853	0	0	0	-0.368006	0.346476	0.149541	0.0426705	0.859785	0.0656099
CBR1_HUMAN	CBR1	Carbonyl reductase [NADPH] 1	112311	179538	163236	162973	94362.6	92167.5	111631	132506	138811	102760	91365.8	81380.9	1	1	1	1.45343	1.183	0.658203	0	0	0	-0.603396	0.242451	0.53946	0.059505	0.878017	0.0564971
ACADS_HUMAN	ACADS	Short-chain specific acyl-CoA dehydrogenase, mitochondrial	43092.2	50546.6	48309.7	57233.7	43443.7	38592.9	47142	44354.9	46266.7	54517.9	58955.5	54121.9	1	1	1	1.12108	1.08513	1.27425	0	0	0	0.349652	0.117866	0.164886	0.210801	0.096574	1.01514
CREB1_HUMAN	CREB1	Cyclic AMP-responsive element-binding protein 1	29504.3	41252.6	42783.5	33895.2	36422.4	40692	43635.6	31881.3	37965.8	49664.4	46570.6	50224.5	1	1	1	1.45008	1.19804	1.22665	0	0	0	0.294719	0.26068	0.536129	0.363843	0.0523643	1.28096
BGAL_HUMAN	GLB1	Beta-galactosidase	178322	159112	168281	165156	147312	156419	168105	152630	177440	165572	159337	168455	1	1	1	0.943692	1.14115	0.897977	0	0	0	-0.15525	0.190488	-0.0836124	-0.0161249	0.892404	0.0494383
PECA1_HUMAN	PECAM1	Platelet endothelial cell adhesion molecule	290488	427737	257241	341698	239060	287475	265580	303896	343706	478169	288633	409078	1	1	1	0.885548	1.11093	0.839767	0	0	0	-0.251939	0.151774	-0.175358	-0.091841	0.535459	0.271274
PP2BB_HUMAN	PPP3CB	Serine/threonine-protein phosphatase 2B catalytic subunit beta isoform	123040	103975	103054	123181	82460	99848.8	104652	107606	112688	127346	114700	100899	1	1	1	0.837565	1.26912	1.01785	0	0	0	0.0255315	0.343834	-0.255727	0.0378794	0.84716	0.0720345
NCK1_HUMAN	NCK1	Cytoplasmic protein NCK1	103372	104264	101174	89405.6	92312.5	92825.5	104555	89892.6	124615	110571	99327.9	95593.2	1	1	1	0.978737	1.13262	0.797078	0	0	0	-0.327207	0.179664	-0.0310069	-0.0595165	0.724792	0.139787
GCFC2_HUMAN	GCFC2	Intron Large complex component GCFC2	18517.9	14703.8	15644.9	15624.6	15452.7	17918.1	16885.4	12724.4	16469.4	16064	19041.2	16318.5	1	1	1	0.844853	1.09272	1.15616	0	0	0	0.209336	0.127917	-0.243228	0.0313419	0.842861	0.0742442
H15_HUMAN	H1-5	Histone H1.5	1768770	2127130	1966780	1731150	1521450	1514600	1763290	1750440	1875450	1912210	1932780	2010000	1	1	1	1.11195	1.15895	1.03057	0	0	0	0.0434406	0.212823	0.153089	0.136451	0.11063	0.956127
H13_HUMAN	H1-3	Histone H1.3	3302160	4628040	3830180	4057330	3138150	3890020	3699910	3887820	4327860	4751610	4005400	4779990	1	1	1	1.1599	1.17901	0.925492	0	0	0	-0.111708	0.237576	0.214002	0.11329	0.420655	0.376074
H12_HUMAN	H1-2	Histone H1.2	41589.8	48960.4	40385.7	39181.2	25128.5		45169.2	45431	40199.6	50182.2	45965.7	52473.5	1	1	1	0.971048	1.79753	1.14344	0	0	0	0.193377	0.846015	-0.0423852	0.332335	0.337504	0.471721
NCPR_HUMAN	POR	NADPH--cytochrome P450 reductase	206652	270170	248074	313579	183566	147069	221630	262718	275096	249183	285199	281920	1	1	1	1.20044	1.20736	1.03673	0	0	0	0.0520338	0.271854	0.263567	0.195818	0.112601	0.948457
MGMT_HUMAN	MGMT	Methylated-DNA--protein-cysteine methyltransferase	9123.84	8769.82	15089.3	6600.07	10063	8651.57	10826.3	9680.77	7201.27	11835.5	7586.46	14152.9	1	1	1	1.65383	1.07585	1.05349	0	0	0	0.0751755	0.10548	0.725813	0.302156	0.290162	0.53736
AT2A2_HUMAN	ATP2A2	Sarcoplasmic/endoplasmic reticulum calcium ATPase 2	347380	403171	369881	366762	290960	250256	339323	367045	386473	342523	361120	336170	1	1	1	1.06477	1.16622	0.934399	0	0	0	-0.0978893	0.221838	0.0905465	0.0714985	0.521544	0.282709
CD36_HUMAN	CD36	Platelet glycoprotein 4	110639	175520	143251	207504	84099.1	96427	168251	150461	153860	138405	141012	160859	1	1	1	1.29476	2.00063	0.916496	0	0	0	-0.1258	1.00045	0.372685	0.415779	0.330093	0.481364
PLCG2_HUMAN	PLCG2	1-phosphatidylinositol 4,5-bisphosphate phosphodiesterase gamma-2	264254	177401	200075	180437	198124	202299	227868	208426	228223	202034	230474	197476	1	1	1	0.757131	1.15013	1.00986	0	0	0	0.0141598	0.201795	-0.401384	-0.06181	0.761817	0.118149
FAAA_HUMAN	FAH	Fumarylacetoacetase	235593	258664	319916	282570	254425	182335	249446	328330	295735	276182	251787	282056	1	1	1	1.35792	0.98043	0.851394	0	0	0	-0.232101	-0.0285129	0.441396	0.0602608	0.791048	0.101797
STMN1_HUMAN	STMN1	Stathmin	886234	837654	902564	542660	719671	748456	695326	425658	998565	935808	741064	879289	1	1	1	1.01843	0.966172	0.742129	0	0	0	-0.430258	-0.049648	0.0263416	-0.151188	0.396503	0.401754
YBOX3_HUMAN	YBX3	Y-box-binding protein 3	42522.9	24267.3	32153.1	26578.6	44158.2	43052.2	41096.1	29726.4	38737.2	36245.2	37855.9	28891.2	1	1	1	0.756136	0.930656	0.977249	0	0	0	-0.0332015	-0.10368	-0.403282	-0.180055	0.253411	0.596174
ZNF22_HUMAN	ZNF22	Zinc finger protein 22	24322.3	30015.8	22482.4	24228.9	20847.4	27511.7	20894.2	21826.1	23519	27725.1	20291.5	21318.1	1	1	1	0.924353	1.00224	0.862771	0	0	0	-0.212951	0.00323505	-0.113484	-0.107733	0.226767	0.644419
ZNF24_HUMAN	ZNF24	Zinc finger protein 24	22123.1	21599	17586.7	15629.8	20407.6	18448.8	11564.7	10942.2	21862.9	22921.3	12895.2	12106.9	1	1	1	0.794947	0.566686	0.589821	0	0	0	-0.761651	-0.819379	-0.331069	-0.637366	0.0537529	1.2696
ZKSC1_HUMAN	ZKSCAN1	Zinc finger protein with KRAB and SCAN domains 1	10880.9	20827.4	16122.6	12916.1	19897.1	16604.8	14079.7	9560.32	16362.2	19104.6	16387.4	14191.7	1	1	1	1.48173	0.707626	1.00154	0	0	0	0.00222024	-0.498942	0.567287	0.0235217	0.946073	0.0240751
NAGAB_HUMAN	NAGA	Alpha-N-acetylgalactosaminidase	178845	195460	173318	209038	197226	205825	183582	220816	190640	219415	172814	228357	1	1	1	0.969096	0.93082	0.906494	0	0	0	-0.141631	-0.103425	-0.0452883	-0.0967814	0.0745161	1.12775
HSP76_HUMAN	HSPA6	Heat shock 70 kDa protein 6	236718	303490	274934	324285	272400	259986	300888	271336	243272	275655	251662	315559	1	1	1	1.16144	1.10458	1.03449	0	0	0	0.0489171	0.1435	0.215916	0.136111	0.106418	0.972983
HMGA1_HUMAN	HMGA1	High mobility group protein HMG-I/HMG-Y	424048	641606	446660	385708	270742	411441	590562	568090	576214	514228	637084	433597	1	1	1	1.05332	2.18127	1.10564	0	0	0	0.144879	1.12517	0.0749495	0.448333	0.316991	0.498953
TMM11_HUMAN	TMEM11	Transmembrane protein 11, mitochondrial	19538.6	27188.9	23530.3	22756.2	13993.4	13347.5	15457.7	21348.4	21679.5	19549.2	13344.9	16925.5	1	1	1	1.2043	1.10464	0.615554	0	0	0	-0.700043	0.143579	0.268193	-0.0960904	0.781951	0.106821
AATC_HUMAN	GOT1	Aspartate aminotransferase, cytoplasmic	57642.5	43793.3	48910.5	45136.8	49111.2	59186	57638.4	56308.7	48585.8	62255.9	56909.8	54688.8	1	1	1	0.848515	1.17363	1.17133	0	0	0	0.228142	0.230978	-0.236989	0.074044	0.680935	0.166894
KPCA_HUMAN	PRKCA	Protein kinase C alpha type	13330.4	10098.5	8571.59	8148.13	7986.27	11008.5	8274.31	8291.79	8837.05	7369.61	9928.75	9420.49	1	1	1	0.643011	1.03607	1.12354	0	0	0	0.168047	0.0511172	-0.637085	-0.139307	0.634888	0.197303
JUNB_HUMAN	JUNB	Transcription factor JunB	25232	53266.4	51149.6	65664.2	34970.2	26933.4	55152.2	42882.9	41135.2	40129.2	45394.6	53407.1	1	1	1	2.02717	1.57712	1.10355	0	0	0	0.142147	0.657292	1.01947	0.606303	0.140135	0.853455
UBF1_HUMAN	UBTF	Nucleolar transcription factor 1	140124	138087	141976	131464	148024	147926	131750	125074	160283	146555	129214	123105	1	1	1	1.01322	0.890058	0.806162	0	0	0	-0.310859	-0.168028	0.018943	-0.153315	0.249591	0.602771
JUND_HUMAN	JUND	Transcription factor JunD	26775.1	43939.1	44473.7	40094.2	34809.3	31586.8	40687.6	32714.1	42628	36536.8	33317.7	38310.2	1	1	1	1.66101	1.16887	0.781592	0	0	0	-0.355513	0.225116	0.73206	0.200555	0.588609	0.230173
ATF7_HUMAN	ATF7	Cyclic AMP-dependent transcription factor ATF-7	16551.4	17898.4	19130.2	17794.1	22432.3	19564.6	19318.7	15455.1	19455	15574.8	20431.3	18992.9	1	1	1	1.15581	0.8612	1.05018	0	0	0	0.07064	-0.21558	0.208899	0.0213197	0.880258	0.0553898
NDUB7_HUMAN	NDUFB7	NADH dehydrogenase [ubiquinone] 1 beta subcomplex subunit 7	69773.4	68136.2	69511.7	73071.5	75772.5	91281.8	71069.1	98723.4	66006.8	67626.9	69158.5	65104.8	1	1	1	0.996249	0.937927	1.04775	0	0	0	0.0672919	-0.0924519	-0.00542131	-0.0101938	0.845767	0.0727493
KAPCA_HUMAN	PRKACA	cAMP-dependent protein kinase catalytic subunit alpha	143876	82274.8	119379	82341.3	77571.1	82121.7	80824.9	84057.3	142605	94464.1	151667	119804	1	1	1	0.829735	1.04195	1.06355	0	0	0	0.0888826	0.0592806	-0.269277	-0.0403712	0.758627	0.119972
CAN2_HUMAN	CAPN2	Calpain-2 catalytic subunit	416233	423093	423137	477893	314588	304887	483137	563244	444573	378625	373105	441193	1	1	1	1.01659	1.53578	0.839243	0	0	0	-0.252839	0.618969	0.0237335	0.129955	0.663565	0.178116
CEBPB_HUMAN	CEBPB	CCAAT/enhancer-binding protein beta	14803.8	21429.8	31928	41403.4	24595.4	24520.4	41630.8	43176.5	22199.3	21480.4	38174.8	32465.7	1	1	1	2.15674	1.69263	1.71964	0	0	0	0.782106	0.759263	1.10885	0.883408	0.0159478	1.7973
PTN2_HUMAN	PTPN2	Tyrosine-protein phosphatase non-receptor type 2	23094.4	18220.9	19566.7	24949.6	21370.9	25827.1	27592.3	24625.6	24335.3	21208.7	21092.9	20140.6	1	1	1	0.847249	1.29112	0.866761	0	0	0	-0.206293	0.368618	-0.239143	-0.0256059	0.908633	0.0416115
PYRG1_HUMAN	CTPS1	CTP synthase 1	726100	643408	657163	629863	592995	545290	587016	644426	719785	582170	615068	554159	1	1	1	0.905059	0.989917	0.854516	0	0	0	-0.22682	-0.0146201	-0.143917	-0.128452	0.172984	0.761994
EGLN_HUMAN	ENG	Endoglin	103893	164787	108019	166096	90389.6	105815	103967	117908	92719.7	115397	106771	141914	1	1	1	1.03971	1.15021	1.15155	0	0	0	0.203572	0.201897	0.0561866	0.153885	0.0877202	1.0569
DDX5_HUMAN	DDX5	Probable ATP-dependent RNA helicase DDX5	683467	760727	831635	785347	754698	715619	744394	731560	835134	743040	816692	773299	1	1	1	1.21679	0.986347	0.977917	0	0	0	-0.0322156	-0.019833	0.283079	0.0770101	0.532957	0.273308
PFKAL_HUMAN	PFKL	ATP-dependent 6-phosphofructokinase, liver type	217772	159022	181153	179182	234203	208501	206895	193147	175696	170191	213080	194051	1	1	1	0.831847	0.8834	1.21278	0	0	0	0.278314	-0.178861	-0.26561	-0.0553856	0.773888	0.111322
SAP3_HUMAN	GM2A	Ganglioside GM2 activator	72275.9	66150.4	65769.3	51181.8	50963.1	43155.3	47860.1	49496.8	68573.6	77131.1	54912.2	77373.8	1	1	1	0.909976	0.939113	0.800778	0	0	0	-0.320527	-0.0906296	-0.1361	-0.182419	0.121911	0.913957
LEG3_HUMAN	LGALS3	Galectin-3	452927	519417	656026	486042	744469	590893	674064	442519	491335	595405	634899	629741	1	1	1	1.44841	0.905429	1.29219	0	0	0	0.36982	-0.143326	0.534474	0.253656	0.339888	0.468664
SPI1_HUMAN	SPI1	Transcription factor PU.1	23860.3	31684.6	25208.5	24512.5	16965.2	19263.2	19537.4	18732.9	30097.4	19421.2	20965.6	25002.6	1	1	1	1.0565	1.15162	0.696592	0	0	0	-0.521615	0.20366	0.0792981	-0.0795522	0.756364	0.121269
PRS6A_HUMAN	PSMC3	26S proteasome regulatory subunit 6A	451526	486383	472013	444246	448918	469716	490248	502848	475515	445971	450821	496990	1	1	1	1.04537	1.09207	0.948069	0	0	0	-0.0769361	0.12706	0.0640175	0.0380471	0.592573	0.227258
TCPA_HUMAN	TCP1	T-complex protein 1 subunit alpha	594716	549803	601396	568655	524760	487071	605528	576030	645006	530488	587424	578718	1	1	1	1.01123	1.15391	0.910726	0	0	0	-0.13491	0.206536	0.0161144	0.0292466	0.795094	0.0995813
PTN1_HUMAN	PTPN1	Tyrosine-protein phosphatase non-receptor type 1	83034.2	90761.9	86400.1	94344.5	79658.9	81513.2	92091.7	94890.8	101328	90228.7	96546	96742.5	1	1	1	1.04054	1.15608	0.952807	0	0	0	-0.0697445	0.209236	0.0573273	0.0656061	0.501351	0.299858
ERCC2_HUMAN	ERCC2	General transcription and DNA repair factor IIH helicase subunit XPD	10434.1	8372.08	14824.2	13052.5	12369.6	10581.8	10633.3	13681.2	16165.2	12238.6	14759.4	12021.1	1	1	1	1.42075	0.859632	0.913035	0	0	0	-0.131257	-0.218209	0.506648	0.0523938	0.839961	0.0757408
RL35A_HUMAN	RPL35A	60S ribosomal protein L35a	522550	595675	467221	526310	322966	444668	543928	504563	611725	549049	535326	538941	1	1	1	0.894117	1.68416	0.875109	0	0	0	-0.192466	0.752033	-0.161464	0.132701	0.710115	0.148671
ITB5_HUMAN	ITGB5	Integrin beta-5	72285.2	90676	87023.9	89402.8	88537.1	69642.1	86319.1	98465.1	73891.6	97597.4	58735.2	81923	1	1	1	1.2039	0.974948	0.794883	0	0	0	-0.331185	-0.0366023	0.267711	-0.0333586	0.864821	0.0630737
ARF4_HUMAN	ARF4	ADP-ribosylation factor 4	433436	398002	285159	381589	315935	390121	385812	379699	385288	349526	384401	399493	1	1	1	0.657903	1.22118	0.997698	0	0	0	-0.00332516	0.28827	-0.604052	-0.106369	0.724741	0.139817
RL7_HUMAN	RPL7	60S ribosomal protein L7	1641030	823140	1091220	1090440	1158940	1402970	1331060	996433	999426	966610	1315640	988953	1	1	1	0.66496	1.14852	1.3164	0	0	0	0.396593	0.19977	-0.58866	0.00256774	0.993968	0.00262739
VINC_HUMAN	VCL	Vinculin	670032	514210	658496	486707	608570	655986	778534	672307	663978	545231	631133	524990	1	1	1	0.982783	1.27928	0.950533	0	0	0	-0.0731914	0.355337	-0.0250553	0.0856967	0.591842	0.227794
PTPRA_HUMAN	PTPRA	Receptor-type tyrosine-protein phosphatase alpha	32747	29507.1	27043.6	33610	31222.6	35523.9	29725.3	29503.4	26128.5	32339.1	29047.4	32298.1	1	1	1	0.825834	0.952044	1.11171	0	0	0	0.152785	-0.0708993	-0.276076	-0.06473	0.653322	0.184873
ARY1_HUMAN	NAT1	Arylamine N-acetyltransferase 1	54415.3	69354.2	73732.1	70991.8	60968.1	61497.7	66269.4	75500.9	79082.3	65063.7	71044	63075.1	1	1	1	1.35499	1.08695	0.898355	0	0	0	-0.154642	0.120288	0.43828	0.134642	0.514229	0.288844
IL1RA_HUMAN	IL1RN	Interleukin-1 receptor antagonist protein	5750.81	41295.6	17295.4	36698.1	21542.8	11980.1	23044.8	22623.3	23647.5	31738.4	13025.9	30534.5	1	1	1	3.00747	1.06972	0.550836	0	0	0	-0.860305	0.0972355	1.58855	0.275161	0.736568	0.132787
SON_HUMAN	SON	Protein SON	193538	192030	188703	177317	147882	158466	191529	209729	203419	175224	192395	178972	1	1	1	0.975018	1.29515	0.945806	0	0	0	-0.0803831	0.373116	-0.0364995	0.0854113	0.614164	0.211716
NELFE_HUMAN	NELFE	Negative elongation factor E	49865.7	64278.6	54278.6	60463.7	38584.5	54233.8	57008.4	57991.5	59674.8	60965.7	45006.3	55790.8	1	1	1	1.0885	1.47749	0.754193	0	0	0	-0.406995	0.563153	0.122336	0.0928313	0.772098	0.112328
RL17_HUMAN	RPL17	60S ribosomal protein L17	658429	733227	701320	562079	626082	491873	605711	606071	668390	690482	577550	724881	1	1	1	1.06514	0.967463	0.864091	0	0	0	-0.210744	-0.047722	0.091045	-0.0558071	0.587761	0.230799
PGAM1_HUMAN	PGAM1	Phosphoglycerate mutase 1	1004990	1127790	919915	986071	779529	970731	805633	1002600	946763	713292	887032	1091160	1	1	1	0.915347	1.03349	0.93691	0	0	0	-0.0940172	0.0475201	-0.127609	-0.0580353	0.39253	0.406127
RCC1_HUMAN	RCC1	Regulator of chromosome condensation	130873	191966	166346	174039	116914	114556	154351	138104	176433	128892	137936	160526	1	1	1	1.27105	1.32021	0.781804	0	0	0	-0.355121	0.400767	0.34602	0.130555	0.645311	0.190231
ATF3_HUMAN	ATF3	Cyclic AMP-dependent transcription factor ATF-3	7792.44	12452.1	38667.3	20603.9	23930.7	5831.34	43403.8	31617.8	37251.4	23762.3	26434.6	37555.1	1	1	1	4.96216	1.81373	0.709627	0	0	0	-0.494867	0.858959	2.31097	0.891686	0.385811	0.413625
ATF6A_HUMAN	ATF6	Cyclic AMP-dependent transcription factor ATF-6 alpha	5175.49	5912.6	9973.28		8467.12	7359.56	9033.69	5239.69	10766	4450.43	5657.07	4563	1	1	1	1.92702	1.06691	0.525457	0	0	0	-0.928355	0.0934441	0.946373	0.0371538	0.951578	0.0215557
DNLI1_HUMAN	LIG1	DNA ligase 1	22108.4	15980.8	14122.4	12213.2	17254.5	16755.1	16727.2	12368.9	19177.5	18072.2	18018.8	15793.9	1	1	1	0.63878	0.96944	0.93958	0	0	0	-0.0899117	-0.0447767	-0.646609	-0.260433	0.310655	0.507721
ATP5J_HUMAN	ATP5PF	ATP synthase-coupling factor 6, mitochondrial	502392	569155	537469	504883	620722	649729	701721	454787	601132	783604	626456	719934	1	1	1	1.06982	1.13049	1.04213	0	0	0	0.0595314	0.17695	0.0973681	0.111283	0.0845967	1.07265
XRCC1_HUMAN	XRCC1	DNA repair protein XRCC1	218912	230139	215373	213006	185881	185607	183173	174436	222688	204014	188647	178314	1	1	1	0.983834	0.985432	0.847136	0	0	0	-0.239335	-0.0211724	-0.0235136	-0.0946736	0.320763	0.493816
CADH2_HUMAN	CDH2	Cadherin-2	10415.9	12832.7	13672.7	10183.4	10330.5	9291.78	14115.3	8052.83	12730.4	6908.26	11203.8	9117.83	1	1	1	1.31268	1.36637	0.880082	0	0	0	-0.18429	0.45035	0.392511	0.219524	0.391807	0.406927
PLCG1_HUMAN	PLCG1	1-phosphatidylinositol 4,5-bisphosphate phosphodiesterase gamma-1	18978.3	18239.5	18561.2	13963.4	16862.9	18391.9	18754.1	16119.5	17016.7	19165.8	16162.7	18403	1	1	1	0.978022	1.11215	0.949814	0	0	0	-0.0742831	0.153353	-0.0320608	0.0156698	0.843466	0.0739323
LFA3_HUMAN	CD58	Lymphocyte function-associated antigen 3	79853.5	98422.9	82004.2	79206.5	66947.1	75356.5	67208.8	52719.9	73500.6	101075	60899.2	78260.2	1	1	1	1.02693	1.00391	0.828554	0	0	0	-0.271333	0.00562858	0.0383422	-0.0757873	0.521072	0.283102
NUCL_HUMAN	NCL	Nucleolin	1369020	1908360	1555870	1820250	1336410	1371530	1617730	1549980	1798010	1561380	1545380	1446350	1	1	1	1.13648	1.2105	0.859495	0	0	0	-0.218439	0.275608	0.184578	0.0805822	0.648583	0.188034
HXK1_HUMAN	HK1	Hexokinase-1	111224	130684	121284	141553	115531	109176	124171	152007	124477	128122	121804	128310	1	1	1	1.09045	1.07479	0.978526	0	0	0	-0.0313177	0.104048	0.124921	0.0658839	0.310763	0.507571
RPB3_HUMAN	POLR2C	DNA-directed RNA polymerase II subunit RPB3	27881.6	40752.3	40786	37106.4	35672.6	30009.8	29506.7	34524.9	43267.5	50043.2	37428.3	35076	1	1	1	1.46283	0.827153	0.865044	0	0	0	-0.209154	-0.273774	0.548761	0.0219442	0.94134	0.0262534
RPAB1_HUMAN	POLR2E	DNA-directed RNA polymerases I, II, and III subunit RPABC1	47011.8	57466	60273.7	48699.2	35171.3	27314.9	38608.1	41413.6	55199.4	53722.3	57059.5	47836.2	1	1	1	1.2821	1.09772	1.0337	0	0	0	0.0478145	0.134505	0.358506	0.180275	0.190824	0.719366
CD53_HUMAN	CD53	Leukocyte surface antigen CD53	157142	165000	124700	159002	235021	218323	143867	122409	172615	209633	185358	183890	1	1	1	0.79355	0.612145	1.07382	0	0	0	0.102757	-0.708054	-0.333607	-0.312968	0.313328	0.504001
NDUV2_HUMAN	NDUFV2	NADH dehydrogenase [ubiquinone] flavoprotein 2, mitochondrial	608703	580127	607142	568586	532911	597813	546903	472017	553850	616639	552791	614024	1	1	1	0.997436	1.02626	0.998088	0	0	0	-0.00276117	0.0373904	-0.0037045	0.0103082	0.526092	0.278939
GGT1_HUMAN	GGT1	Glutathione hydrolase 1 proenzyme	179145	208933	202480	193723	164673	209968	141740	129039	160137	190361	143766	160863	1	1	1	1.13026	0.860736	0.897769	0	0	0	-0.155584	-0.216357	0.176652	-0.0650965	0.647349	0.188861
ERCC3_HUMAN	ERCC3	General transcription and DNA repair factor IIH helicase subunit XPB	8892.92	12275.3	9458.99	9553.04	9610.55	8693.45	9194.97	10944.1	11410.9	13140.1	10162	9984.94	1	1	1	1.06365	0.956758	0.890552	0	0	0	-0.167228	-0.0637741	0.0890289	-0.0473245	0.589946	0.229188
RO52_HUMAN	TRIM21	E3 ubiquitin-protein ligase TRIM21	106325	139582	108295	152137	77997.4	96815.1	107746	114186	117556	88701	99854	97170.6	1	1	1	1.01853	1.38141	0.849416	0	0	0	-0.235456	0.466136	0.0264858	0.085722	0.716055	0.145054
TFEB_HUMAN	TFEB	Transcription factor EB	106789	102217	93677.6	99224.9	100304	94092	95557.9	89583.4	114345	105955	90844.1	98251.3	1	1	1	0.877221	0.952683	0.794474	0	0	0	-0.331929	-0.0699321	-0.188987	-0.196949	0.121507	0.9154
E2AK2_HUMAN	EIF2AK2	Interferon-induced, double-stranded RNA-activated protein kinase	84545.1	245135	124755	273158	75247.2	121269	100805	147558	143623	152958	144203	181968	1	1	1	1.4756	1.33965	1.00404	0	0	0	0.00581438	0.421857	0.561305	0.329659	0.186841	0.728527
TFE3_HUMAN	TFE3	Transcription factor E3	16697	18707.4	18383.1	17143.8	17034.7	21198.1	18097.3	14147.5	14408.6	20779.8	16984.3	18959.9	1	1	1	1.10098	1.06238	1.17876	0	0	0	0.237272	0.0872979	0.138791	0.154454	0.0724345	1.14005
SPEE_HUMAN	SRM	Spermidine synthase	955376	1152020	727032	697484	851680	1182760	550882	700385	734648	744906	829017	680447	1	1	1	0.76099	0.646818	1.12845	0	0	0	0.174349	-0.628568	-0.39405	-0.282756	0.357355	0.4469
SL9A1_HUMAN	SLC9A1	Sodium/hydrogen exchanger 1	14960.9	15266.1	19185.6	17456.9	18537.3	19439.5	24291.2	16937.3	15610.3	20668.5	17253.4	17728.8	1	1	1	1.28238	1.3104	1.10526	0	0	0	0.144382	0.390003	0.358827	0.297737	0.0611362	1.2137
CSK22_HUMAN	CSNK2A2	Casein kinase II subunit alpha'	94295.5	90137.3	103691	78915.4	101313	76440.2	90586	89994.7	91259.4	86936.6	102533	87744	1	1	1	1.09964	0.89412	1.12353	0	0	0	0.168043	-0.161459	0.13703	0.0478713	0.693294	0.159082
RXRA_HUMAN	RXRA	Retinoic acid receptor RXR-alpha	28694.1	37166.8	32909.9	28121.7	28251.4	23038.1	26824.8	36124.9	24340.2	26664.4	31744.4	30581.1	1	1	1	1.14692	0.949503	1.3042	0	0	0	0.383161	-0.0747549	0.197768	0.168725	0.33221	0.478588
ITIH2_HUMAN	ITIH2	Inter-alpha-trypsin inhibitor heavy chain H2	9014.77	11615.4	9296.43	8908.59	7786.11	4647.43	7927.58	5368.68	7545.72	7403.44	10836.8		1	1	1	1.03124	1.01817	1.43615	0	0	0	0.522208	0.0259778	0.0443861	0.197524	0.34801	0.458408
NFKB1_HUMAN	NFKB1	Nuclear factor NF-kappa-B p105 subunit	38783.9	37275.9	41977.6	35624.3	41587.1	43386.8	39934.8	39250.4	39992.9	45014.2	42930	42623.1	1	1	1	1.08235	0.960269	1.07344	0	0	0	0.102242	-0.0584896	0.114162	0.0526382	0.444191	0.35243
NCF2_HUMAN	NCF2	Neutrophil cytosol factor 2	71686.4	61362.6	72551.1	60057	77957.6	58809.9	71593.5	64195	73316.7	67087.7	83898	69459.1	1	1	1	1.01206	0.918365	1.14432	0	0	0	0.194495	-0.122861	0.017298	0.0296438	0.777439	0.109334
TYPH_HUMAN	TYMP	Thymidine phosphorylase	117855	229361	130957	271969	130768	186410	157604	187977	126020	194408	148337	191865	1	1	1	1.11117	1.20522	1.17709	0	0	0	0.235226	0.269295	0.15208	0.218867	0.0243767	1.61303
AT2B1_HUMAN	ATP2B1	Plasma membrane calcium-transporting ATPase 1	43598.8	56913.9	44968.3	55461.9	45165.8	62208.7	54583.2	60027.6	45444.9	54837.1	43686.7	51048.3	1	1	1	1.03141	1.20851	0.961311	0	0	0	-0.0569243	0.273226	0.0446199	0.086974	0.467008	0.330675
IF2B_HUMAN	EIF2S2	Eukaryotic translation initiation factor 2 subunit 2	252428	240047	288766	289315	240226	274804	294143	293299	308862	289030	226829	281461	1	1	1	1.14395	1.22444	0.734402	0	0	0	-0.445357	0.292125	0.194029	0.013599	0.958448	0.0184315
ANXA7_HUMAN	ANXA7	Annexin A7	130730	115687	158079	95171.7	135283	102724	127081	108263	135901	116206	129070	101319	1	1	1	1.2092	0.939372	0.949735	0	0	0	-0.0744024	-0.0902322	0.274055	0.0364736	0.787982	0.103484
CD33_HUMAN	CD33	Myeloid cell surface antigen CD33	111543	115509	99993.5	101594	92231.8	101620	98657.7	91534.5	110060	114669	109010	122181	1	1	1	0.896457	1.06967	0.99046	0	0	0	-0.0138297	0.0971674	-0.157694	-0.0247854	0.768876	0.114144
CAP7_HUMAN	AZU1	Azurocidin	80628.9	129119	141302	140003	109351	96585.7	86560.5	100451	143506	150066	123896	145220	1	1	1	1.7525	0.791584	0.863351	0	0	0	-0.211981	-0.337186	0.809413	0.0867486	0.83344	0.0791255
CD22_HUMAN	CD22	B-cell receptor CD22	42108.3	51391.8	42295	39952.2	27902.7	27270.7	35460.4	23865.2	56292	40796.8	38322.9	32467.1	1	1	1	1.00443	1.27086	0.680788	0	0	0	-0.554723	0.345804	0.00638249	-0.0675122	0.821122	0.0855922
BTF3_HUMAN	BTF3	Transcription factor BTF3	167885	318089	211063	193885	136216	187566	183824	202422	249947	272760	174899	259649	1	1	1	1.25719	1.3495	0.699744	0	0	0	-0.5151	0.432429	0.3302	0.0825097	0.809258	0.0919131
AL5AP_HUMAN	ALOX5AP	Arachidonate 5-lipoxygenase-activating protein	420454	380873	357588	79194.4	186147	69551	131215	96881.5	322406	148418	244515	215127	1	1	1	0.850481	0.7049	0.758407	0	0	0	-0.398956	-0.50451	-0.23365	-0.379038	0.0406273	1.39118
ACM3_HUMAN	CHRM3	Muscarinic acetylcholine receptor M3	16458	15209.6	12860.7	10680.9	12949.2	19728	15852.3	14940.5	9893.32	16321.5	11366.5	13940.6	1	1	1	0.781425	1.22419	1.14891	0	0	0	0.200261	0.291829	-0.35582	0.0454236	0.843235	0.0740512
RAB3A_HUMAN	RAB3A	Ras-related protein Rab-3A	5899.32	3468.53	4444.26	5445.46	7421.56	7148.02	8558.33		3210.7	5387.88	8653.5	6698.07	1	1	1	0.753351	1.15317	2.69521	0	0	0	1.4304	0.205607	-0.408605	0.409132	0.528126	0.277262
RAB4A_HUMAN	RAB4A	Ras-related protein Rab-4A	60638.8	48301.9	52555.2	52831.9	72849.4	64711.6	66649.6	66302.6	65811.8	56746.8	64284.4	59552.1	1	1	1	0.866693	0.914896	0.976791	0	0	0	-0.0338776	-0.128321	-0.206408	-0.122869	0.132762	0.876928
RAB5A_HUMAN	RAB5A	Ras-related protein Rab-5A	216768	238119	240437	231122	215157	186935	193805	175345	267345	254492	234372	228382	1	1	1	1.10919	0.900761	0.876665	0	0	0	-0.189902	-0.150784	0.149507	-0.0637264	0.612535	0.212869
RAB6A_HUMAN	RAB6A	Ras-related protein Rab-6A	164177	159702	150616	184075	159003	191844	200053	195436	185913	188443	189244	192945	1	1	1	0.9174	1.25817	1.01792	0	0	0	0.0256199	0.331328	-0.124377	0.0775237	0.621579	0.206503
MSH3_HUMAN	MSH3	DNA mismatch repair protein Msh3	31241	27374.8	30567.7	30873.6	29496.5	27728.9	30767.3	26867	32168.6	32924.5	33934.6	29986.5	1	1	1	0.978448	1.04308	1.0549	0	0	0	0.0771039	0.0608541	-0.0314326	0.0355084	0.403654	0.393991
MX2_HUMAN	MX2	Interferon-induced GTP-binding protein Mx2	16115.7	224173	50341.5	256524	11880.9	36045.5	25188.2	53914.7	64696.1	74384.6	53851.6	71176.5	1	1	1	3.12376	2.12006	0.832378	0	0	0	-0.26469	1.0841	1.64328	0.820899	0.284207	0.546365
PSB1_HUMAN	PSMB1	Proteasome subunit beta type-1	452858	599782	522253	508302	437555	422376	451966	451548	516604	561541	500841	563773	1	1	1	1.15324	1.03294	0.969487	0	0	0	-0.0447061	0.0467499	0.20569	0.0692446	0.44377	0.352842
MPRD_HUMAN	M6PR	Cation-dependent mannose-6-phosphate receptor	51867.8	36956.9	59707.6	42172.3	91753.5	89405.8	58056.1	34667.4	42042.9	125456	89492.7	66127.1	1	1	1	1.15115	0.63274	2.1286	0	0	0	1.08991	-0.660316	0.203075	0.210889	0.716934	0.144521
COX5A_HUMAN	COX5A	Cytochrome c oxidase subunit 5A, mitochondrial	501553	496945	511256	438456	333380	347841	397407	294070	557898	578174	374108	533474	1	1	1	1.01935	1.19205	0.670567	0	0	0	-0.576547	0.25345	0.0276437	-0.0984844	0.729411	0.137028
LMNB1_HUMAN	LMNB1	Lamin-B1	1362300	1718060	1726710	1676620	1432340	1441350	1803360	1900300	1652190	1734470	1572350	1607800	1	1	1	1.2675	1.25903	0.951676	0	0	0	-0.0714572	0.332313	0.341981	0.200946	0.278165	0.555697
ITAL_HUMAN	ITGAL	Integrin alpha-L	209746	196077	200530	171914	152520	149997	155122	143247	170542	188950	162086	168189	1	1	1	0.956061	1.01706	0.950417	0	0	0	-0.0733676	0.0244049	-0.0648252	-0.0379293	0.348902	0.457297
ITAX_HUMAN	ITGAX	Integrin alpha-X	290527	292049	253980	289893	203338	233292	243062	219817	314632	309974	281359	277733	1	1	1	0.874204	1.19536	0.894248	0	0	0	-0.161253	0.257445	-0.193957	-0.0325887	0.843388	0.0739723
ICAL_HUMAN	CAST	Calpastatin	79231.5	85997.2	96612.7	78054.7	92988.5	89146.5	90177.7	79848.4	87426.6	113678	76991.4	97179.2	1	1	1	1.21937	0.969773	0.88064	0	0	0	-0.183375	-0.0442816	0.286139	0.019494	0.901483	0.0450426
IMDH1_HUMAN	IMPDH1	Inosine-5'-monophosphate dehydrogenase 1	68487.1	77837.3	67663.7	62831.3	57014.5	61801.6	65595.6	70382.5	67534.1	85915.2	59221.3	70331.3	1	1	1	0.987977	1.15051	0.87691	0	0	0	-0.1895	0.20227	-0.0174502	-0.00156001	0.990271	0.00424606
ASPG_HUMAN	AGA	N(4)-(beta-N-acetylglucosaminyl)-L-asparaginase	49388.1	46956.8	54393.9	39333.1	35195	40694.5	32819.4	37084.3	52040.6	58453	42994.7	46099.9	1	1	1	1.10136	0.932502	0.826176	0	0	0	-0.275479	-0.100822	0.139281	-0.0790063	0.578601	0.237621
RASA1_HUMAN	RASA1	Ras GTPase-activating protein 1	281408	261751	224528	220648	301396	327310	276351	277725	271425	284648	270165	288176	1	1	1	0.797874	0.916903	0.995358	0	0	0	-0.00671282	-0.125158	-0.325768	-0.152546	0.243032	0.614337
PTMS_HUMAN	PTMS	Parathymosin	233800	236980	220036	201608	98579.6	91760	192786	218237	240015	157470	207714	246138	1	1	1	0.941129	1.95564	0.865421	0	0	0	-0.208526	0.967639	-0.0875353	0.223859	0.609812	0.214804
CD11B_HUMAN	CDK11B	Cyclin-dependent kinase 11B	90079.3	101666	105161	105062	78466.9	84411.8	87946.5	102455	103606	102131	94083.9	96747.3	1	1	1	1.16743	1.12081	0.908093	0	0	0	-0.139088	0.164542	0.223332	0.0829288	0.537129	0.269922
GSTM3_HUMAN	GSTM3	Glutathione S-transferase Mu 3	191187	139787	175736	121556	174962	126537	169214	153560	156209	168399	186011	142822	1	1	1	0.919184	0.967147	1.19078	0	0	0	0.25191	-0.0481927	-0.121575	0.027381	0.832912	0.0794009
VATB2_HUMAN	ATP6V1B2	V-type proton ATPase subunit B, brain isoform	468672	453132	474226	462504	429036	438539	530420	497003	487246	466336	478386	486860	1	1	1	1.01185	1.23631	0.981816	0	0	0	-0.0264752	0.306036	0.0169962	0.0988525	0.443465	0.35314
VATC1_HUMAN	ATP6V1C1	V-type proton ATPase subunit C 1	176455	151993	164598	159533	172772	152649	175601	174570	172852	175789	168254	181729	1	1	1	0.932804	1.01637	0.973399	0	0	0	-0.0388965	0.0234316	-0.100354	-0.0386061	0.392934	0.405681
CSRP1_HUMAN	CSRP1	Cysteine and glycine-rich protein 1	492996	342442	423930	331264	444888	481470	436619	424816	370434	373339	353341	350861	1	1	1	0.859906	0.981413	0.953857	0	0	0	-0.0681554	-0.0270673	-0.21775	-0.104324	0.213573	0.670453
NF1_HUMAN	NF1	Neurofibromin	22855.6	19386.7	17325.5	25453.4	20583.7	21477.8	21892.7	22129.4	20070.2	23240.9	24669.7	21942.1	1	1	1	0.758042	1.06359	1.22917	0	0	0	0.297685	0.0889476	-0.399651	-0.00433932	0.985153	0.00649651
ACOHC_HUMAN	ACO1	Cytoplasmic aconitate hydratase	169241	109698	148180	121584	164170	184773	167213	153043	139361	132075	158929	139930	1	1	1	0.875556	1.01854	1.14041	0	0	0	0.189556	0.0264965	-0.191728	0.00810788	0.948163	0.023117
TNAP3_HUMAN	TNFAIP3	Tumor necrosis factor alpha-induced protein 3	7729.25	5280.01	9185.85	7531.02	11333.5	10111.8	15221.6	7939.49	9078.51	8213.35	13369.7	7837.78	1	1	1	1.18845	1.34306	1.47268	0	0	0	0.55844	0.425527	0.249085	0.411017	0.0443799	1.35281
5NTD_HUMAN	NT5E	5'-nucleotidase	60609.4	155507	55047.1	146282	71728.7	109549	71593.3	89599.1	44504.2	97594	47509.5	83234.4	1	1	1	0.908227	0.998112	1.06753	0	0	0	0.0942745	-0.0027259	-0.138875	-0.0157755	0.837235	0.0771527
TAF1_HUMAN	TAF1	Transcription initiation factor TFIID subunit 1	15367.3	11523	12097.3	13105.2	13962.6	13920.1	11959.9	14958.3	14093.4	12976.8	14461.7	13134	1	1	1	0.787211	0.856567	1.02613	0	0	0	0.0372175	-0.223362	-0.345179	-0.177108	0.256925	0.590194
C5AR1_HUMAN	C5AR1	C5a anaphylatoxin chemotactic receptor 1	34729.2	73156	35829	89426.1	30821.5	61396	56077.3	83034.7	41379.4	34323.9	39042.9	43521	1	1	1	1.03167	1.81942	0.943535	0	0	0	-0.0838525	0.86348	0.0449786	0.274869	0.45196	0.3449
MSRE_HUMAN	MSR1	Macrophage scavenger receptor types I and II	213806	370898	275089	283958	269251	477405	213734	300363	200205	335580	174920	295169	1	1	1	1.28663	0.793809	0.873704	0	0	0	-0.194783	-0.333135	0.363596	-0.054774	0.821068	0.0856208
VDAC1_HUMAN	VDAC1	Voltage-dependent anion-selective channel protein 1	1396550	2088190	1788650	2062040	1689300	1793570	1678240	1930980	1828860	1981880	1839480	2216390	1	1	1	1.28076	0.993453	1.00581	0	0	0	0.00835335	-0.00947651	0.357004	0.118627	0.424826	0.371789
SDHB_HUMAN	SDHB	Succinate dehydrogenase [ubiquinone] iron-sulfur subunit, mitochondrial	150687	183209	218118	223514	177430	165980	217462	224471	156873	183612	201939	213188	1	1	1	1.44749	1.22562	1.28728	0	0	0	0.364322	0.293513	0.533554	0.39713	0.0306797	1.51315
CD9_HUMAN	CD9	CD9 antigen	125536	128192	116507	128092	104291	185073	168405	120961	152295	133029	204445	169302	1	1	1	0.928076	1.61476	1.34243	0	0	0	0.424844	0.69132	-0.107685	0.33616	0.28868	0.539584
ODBB_HUMAN	BCKDHB	2-oxoisovalerate dehydrogenase subunit beta, mitochondrial	43004.9	59071.2	69788.6	64869	53823.8	35554	60652.9	75233.1	55007	60167.3	56373.3	53789.4	1	1	1	1.62281	1.12688	1.02484	0	0	0	0.0353968	0.172332	0.69849	0.302073	0.273633	0.562831
COMT_HUMAN	COMT	Catechol O-methyltransferase	196423	189206	192792	183614	170005	159197	199013	220943	214912	198810	176178	176739	1	1	1	0.981514	1.17063	0.819768	0	0	0	-0.286712	0.227285	-0.0269187	-0.0287818	0.864113	0.0634293
TGM2_HUMAN	TGM2	Protein-glutamine gamma-glutamyltransferase 2	17646.7	25525.5	15722	23774	18972.6	23033.1	20166	20415.8	23678.1	22609.1	20922.3	19670.5	1	1	1	0.890931	1.0629	0.883614	0	0	0	-0.178512	0.0880075	-0.166614	-0.085706	0.428084	0.368471
MUTA_HUMAN	MMUT	Methylmalonyl-CoA mutase, mitochondrial	85118.9	100359	90721.9	94904.6	97625.4	88141.3	104381	91215.4	113387	107333	110118	97975.9	1	1	1	1.06583	1.0692	0.97117	0	0	0	-0.0422049	0.0965307	0.0919713	0.0487657	0.396036	0.402265
OSBP1_HUMAN	OSBP	Oxysterol-binding protein 1	59293.2	55208	57803	55144.6	68707.8	62355.6	70861.7	64430.7	58372.2	60269.4	66904	59058.5	1	1	1	0.974867	1.03135	1.14616	0	0	0	0.196811	0.0445322	-0.0367223	0.068207	0.424	0.372634
PIMT_HUMAN	PCMT1	Protein-L-isoaspartate(D-aspartate) O-methyltransferase	161520	218388	214506	159543	162318	164432	174034	149301	201235	224732	178317	190316	1	1	1	1.32805	1.07218	0.886113	0	0	0	-0.174437	0.100546	0.409305	0.111805	0.575461	0.239984
FUT4_HUMAN	FUT4	Alpha-(1,3)-fucosyltransferase 4	21943.1	17788.3	21892.2	17526.8	20483.1	17760	16350.6	14669.7	22986.5	20504	21019	17915.3	1	1	1	0.99768	0.798248	0.914406	0	0	0	-0.129093	-0.32509	-0.00335041	-0.152511	0.244834	0.611129
FBRL_HUMAN	FBL	rRNA 2'-O-methyltransferase fibrillarin	460704	382975	546852	294758	308674	316063	272344	310666	619853	437880	471251	306985	1	1	1	1.18699	0.882303	0.760263	0	0	0	-0.39543	-0.180654	0.24731	-0.109591	0.620489	0.207266
RS4Y1_HUMAN	RPS4Y1	40S ribosomal protein S4, Y isoform 1	244559	248926	241982	218922	226364	247375	232110	234457	216885	242587	247965	247577	1	1	1	0.989463	1.02538	1.1433	0	0	0	0.193206	0.0361641	-0.0152828	0.0713625	0.373064	0.428217
PUR2_HUMAN	GART	Trifunctional purine biosynthetic protein adenosine-3	124722	107716	119809	116118	114476	89049.2	118689	108314	125575	113679	119105	115774	1	1	1	0.960608	1.0368	0.948477	0	0	0	-0.0763153	0.0521411	-0.0579797	-0.0273846	0.565275	0.24774
PUR6_HUMAN	PAICS	Bifunctional phosphoribosylaminoimidazole carboxylase/phosphoribosylaminoimidazole succinocarboxamide synthetase	298117	379651	390440	346982	339668	286218	330151	325227	386435	359300	337192	320070	1	1	1	1.30969	0.971981	0.872571	0	0	0	-0.196655	-0.0409993	0.389222	0.0505225	0.800213	0.0967942
SCP2_HUMAN	SCP2	Sterol carrier protein 2	1174310	1337930	1260430	1276940	1045470	1170290	1214120	1166030	1310920	1351770	1081900	1353790	1	1	1	1.07334	1.16132	0.825298	0	0	0	-0.277012	0.215759	0.102103	0.0136165	0.935503	0.0289548
UBA1_HUMAN	UBA1	Ubiquitin-like modifier-activating enzyme 1	790310	974955	847214	922016	818852	909096	864005	900049	867862	897757	844809	853788	1	1	1	1.072	1.05514	0.973437	0	0	0	-0.0388405	0.0774369	0.100308	0.0463014	0.394924	0.403486
NDKB_HUMAN	NME2	Nucleoside diphosphate kinase B	1297080	707606	692074	1058870	1218500	1299570	1278850	1153450	775595	1088770	1131980	1215480	1	1	1	0.533563	1.04953	1.4595	0	0	0	0.545473	0.0697408	-0.906269	-0.0970185	0.84148	0.0749562
H1T_HUMAN	H1-6	Histone H1t	887192	1602090	1741650	1233080	899047	912615	963478	1061290	1110270	1202560	1665500	1184650	1	1	1	1.9631	1.07167	1.50009	0	0	0	0.585045	0.0998552	0.973136	0.552679	0.160176	0.795402
ADRO_HUMAN	FDXR	NADPH:adrenodoxin oxidoreductase, mitochondrial	14331.6	16498.5	17641.2	18532.5	17670.3	19933.1	17173.2	17477.5	14465.5	17387.2	19202	17707.8	1	1	1	1.23093	0.971868	1.32743	0	0	0	0.40864	-0.0411676	0.299749	0.222407	0.242377	0.615508
ROA2_HUMAN	HNRNPA2B1	Heterogeneous nuclear ribonucleoproteins A2/B1	3807280	4054880	4640850	3546790	3468830	2913260	3813640	3750220	4266920	3666820	3528570	3394140	1	1	1	1.21894	1.0994	0.826959	0	0	0	-0.274111	0.13672	0.285628	0.0494122	0.795655	0.0992751
RFX1_HUMAN	RFX1	MHC class II regulatory factor RFX1	13152.9	11135.8	13409.1	11486.4	16195.2	10670.8	15825.5	10501.3	15378.4	12590.8	15562.1	12878.4	1	1	1	1.01948	0.977172	1.01195	0	0	0	0.0171313	-0.0333152	0.0278315	0.00388254	0.855905	0.0675746
CBL_HUMAN	CBL	E3 ubiquitin-protein ligase CBL	113656	99560.9	103008	98840.9	110497	122729	110006	113483	116453	117236	112605	113904	1	1	1	0.906314	0.995556	0.966957	0	0	0	-0.0484769	-0.00642499	-0.141917	-0.0656065	0.242978	0.614434
KAPCB_HUMAN	PRKACB	cAMP-dependent protein kinase catalytic subunit beta	27271	9241.04	16124.6	13235.1	19250.2	12726.8	18654.8	13591.3	26524	15526.8	26480.4	16037.4	1	1	1	0.591273	0.96907	0.998356	0	0	0	-0.00237345	-0.0453265	-0.758104	-0.268601	0.38742	0.411818
QCR2_HUMAN	UQCRC2	Cytochrome b-c1 complex subunit 2, mitochondrial	454117	503081	531206	535638	589772	468681	573461	620089	449199	552451	502863	516415	1	1	1	1.16976	0.972344	1.11947	0	0	0	0.162811	-0.040462	0.226207	0.116185	0.285444	0.544479
GTR5_HUMAN	SLC2A5	Solute carrier family 2, facilitated glucose transporter member 5	50927.3	51774.6	51598.7	52855.6	35250.6	37922.7	40377.5	37212.5	57071.9	57776.9	56809.3	58181.8	1	1	1	1.01318	1.14544	0.995399	0	0	0	-0.00665347	0.195904	0.0188955	0.0693819	0.389753	0.40921
GNLY_HUMAN	GNLY	Granulysin	10879.4	9284.76	12140	9148.77	9018.46	4885.98	8654.46	12440.1	9105.18	8377.63	8647.51	10847.1	1	1	1	1.11587	0.959638	0.949735	0	0	0	-0.0744028	-0.0594373	0.158169	0.00810979	0.923918	0.0343665
HEMH_HUMAN	FECH	Ferrochelatase, mitochondrial	25709.7	26058.1	27619.9	32972.7	32019.5	31225.1	36962	35594.7	27754.7	30327.6	32291.8	33094.6	1	1	1	1.0743	1.15436	1.16347	0	0	0	0.218436	0.207092	0.103395	0.176308	0.0405009	1.39254
XPA_HUMAN	XPA	DNA repair protein complementing XP-A cells	7015.52	7630.26	10034.4	6262.92	12486.9	9028.53	6589.34	10745.6	11704.8		9844.79	8096.68	1	1	1	1.43031	0.5277	0.84109	0	0	0	-0.249668	-0.922209	0.516332	-0.218515	0.651494	0.18609
EST1_HUMAN	CES1	Liver carboxylesterase 1	716715	638752	692125	788220	697513	638570	789448	667136	646670	619530	736581	707382	1	1	1	0.965691	1.1318	1.13904	0	0	0	0.187815	0.178624	-0.0503669	0.105357	0.30888	0.51021
TCEA1_HUMAN	TCEA1	Transcription elongation factor A protein 1	115996	93333.4	115117	90043.3	97419.8	92296.7	104267	85111.4	119741	95020.1	103744	91250.9	1	1	1	0.992422	1.07029	0.866403	0	0	0	-0.206889	0.0979957	-0.0109742	-0.0399559	0.698039	0.156121
PGH1_HUMAN	PTGS1	Prostaglandin G/H synthase 1	540137	595190	686875	626948	590280	470596	672609	680516	721961	607446	660371	588183	1	1	1	1.27167	1.13947	0.914691	0	0	0	-0.128644	0.188369	0.346722	0.135482	0.434587	0.361923
ITA6_HUMAN	ITGA6	Integrin alpha-6	32158.5	32373	29685.7	23744.6	37373.8	36179.9	22665	24350.9	41917.4	35338.9	27591.5	28059.6	1	1	1	0.923106	0.606441	0.658235	0	0	0	-0.603325	-0.721561	-0.115432	-0.480106	0.122463	0.911995
SFPQ_HUMAN	SFPQ	Splicing factor, proline- and glutamine-rich	861805	1052020	1139700	1023670	980953	927330	1038410	1021960	1045900	938298	974541	951242	1	1	1	1.32246	1.05857	0.931773	0	0	0	-0.10195	0.0821203	0.403221	0.127797	0.477871	0.320689
TBG1_HUMAN	TUBG1	Tubulin gamma-1 chain	75814.3	68183.1	70077.2	62678.3	89612.8	89405	79918.1	66252.4	69268.6	82671.4	87662.6	81615.6	1	1	1	0.924327	0.891816	1.26555	0	0	0	0.33976	-0.165183	-0.113525	0.0203509	0.910644	0.0406514
PPIB_HUMAN	PPIB	Peptidyl-prolyl cis-trans isomerase B	2872720	4685400	3586690	3904090	2233150	2849540	2827330	2356530	3533030	3570080	3306880	3522480	1	1	1	1.24853	1.26607	0.93599	0	0	0	-0.0954353	0.34036	0.320236	0.188387	0.315904	0.500444
MAOM_HUMAN	ME2	NAD-dependent malic enzyme, mitochondrial	243903	368924	285134	344828	249458	278614	279785	319757	299517	342502	280351	329058	1	1	1	1.16905	1.12157	0.93601	0	0	0	-0.0954037	0.165522	0.225333	0.0984835	0.422594	0.374077
SYWC_HUMAN	WARS1	Tryptophan--tRNA ligase, cytoplasmic	241588	268727	260366	287086	261375	241875	263885	253590	264615	249507	283483	271077	1	1	1	1.07773	1.0096	1.0713	0	0	0	0.0993674	0.0137882	0.107992	0.0737159	0.133778	0.873614
RS3_HUMAN	RPS3	40S ribosomal protein S3	838205	786138	818356	887474	717853	814740	939825	957732	908800	858613	922966	885451	1	1	1	0.97632	1.30922	1.01559	0	0	0	0.0223147	0.388704	-0.0345745	0.125481	0.443967	0.35265
GCSH_HUMAN	GCSH	Glycine cleavage system H protein, mitochondrial	11877.5	15104.8	28747.3	30338.7	11411.2	14907.8	19307.5	17526.3	32562.4	19141.5	16443.5	20372.9	1	1	1	2.42032	1.69198	0.504984	0	0	0	-0.98569	0.758711	1.2752	0.349405	0.660272	0.180277
KS6B1_HUMAN	RPS6KB1	Ribosomal protein S6 kinase beta-1	6904.88	7174.89	12057.1	7659.26	9103.66	6878.04	8087.79	6198.92	6606.53	6494	8295.5	4921.42	1	1	1	1.74617	0.888411	1.25565	0	0	0	0.328436	-0.170701	0.804195	0.320643	0.372668	0.428677
JAK1_HUMAN	JAK1	Tyrosine-protein kinase JAK1	46839.8	55854.3	34423.3	47647.6	52891.9	58947	39318.5	39276.6	46046.2	49888.7	36709	44403.8	1	1	1	0.734916	0.743375	0.797221	0	0	0	-0.326948	-0.427839	-0.44435	-0.399712	0.00832184	2.07978
PTPRE_HUMAN	PTPRE	Receptor-type tyrosine-protein phosphatase epsilon	227437	195100	231371	212025	236468	246026	226044	226405	222614	232770	253902	213157	1	1	1	1.0173	0.955918	1.14055	0	0	0	0.189727	-0.0650413	0.0247411	0.0498091	0.573095	0.241774
PTPRG_HUMAN	PTPRG	Receptor-type tyrosine-protein phosphatase gamma	25919.1	18195.1	13889.5	20054.2	20789.6	21554.9	17381.3	19857.6	21710.6	23253.9	22613.7	19298.9	1	1	1	0.535879	0.836057	1.0416	0	0	0	0.0587975	-0.258326	-0.900021	-0.366517	0.323361	0.490312
SP100_HUMAN	SP100	Nuclear autoantigen Sp-100	798969	1020250	882435	1046150	707828	873658	818412	902836	817263	808781	825526	770108	1	1	1	1.10447	1.15623	1.01011	0	0	0	0.0145132	0.209428	0.14335	0.122431	0.165807	0.780398
SAHH_HUMAN	AHCY	Adenosylhomocysteinase	644918	460655	558204	575518	625051	625585	656311	551117	613195	522427	656058	571631	1	1	1	0.865543	1.05001	1.0699	0	0	0	0.0974774	0.0704057	-0.208323	-0.01348	0.902933	0.0443446
COF1_HUMAN	CFL1	Cofilin-1	2067890	1895990	2479620	2185820	1820850	1341220	2082380	2638660	2111700	1967190	1724920	1790860	1	1	1	1.19911	1.14363	0.81684	0	0	0	-0.291875	0.193621	0.26196	0.0545685	0.783907	0.105736
IF4B_HUMAN	EIF4B	Eukaryotic translation initiation factor 4B	288023	289811	282635	222140	268323	291102	272171	233497	306083	323779	249387	274006	1	1	1	0.981293	1.01434	0.814769	0	0	0	-0.295537	0.0205426	-0.0272439	-0.100746	0.413455	0.383572
HAP40_HUMAN	F8A1	40-kDa huntingtin-associated protein	32607.4	36106.1	42197.5	32837.5	31653.1	42806.5	33132.5	31107.7	36529.1	32582.3	31642	31726	1	1	1	1.29411	1.04674	0.866214	0	0	0	-0.207205	0.0659003	0.371958	0.0768843	0.690917	0.160574
AT2B4_HUMAN	ATP2B4	Plasma membrane calcium-transporting ATPase 4	66480.7	77298.1	67583	75527	70799.8	75851.8	78155.6	80673.5	80928.8	86084.9	78757.5	78877.2	1	1	1	1.01658	1.1039	0.97317	0	0	0	-0.0392359	0.142604	0.0237248	0.0423643	0.510146	0.292305
DGKA_HUMAN	DGKA	Diacylglycerol kinase alpha	19932.5		20718.2	16860	21186.2	16822.4	22010.4	22998.2	15627.3	16733.4	20007.7	22752.5	1	1	1	1.03942	1.0389	1.2803	0	0	0	0.356487	0.0550605	0.055776	0.155774	0.260798	0.583696
CPT2_HUMAN	CPT2	Carnitine O-palmitoyltransferase 2, mitochondrial	256254	281886	285082	278768	260913	260310	263680	294487	269781	258925	264483	260750	1	1	1	1.1125	1.01061	0.980362	0	0	0	-0.0286138	0.0152193	0.153802	0.0468027	0.484256	0.314925
KTHY_HUMAN	DTYMK	Thymidylate kinase	191230	196989	189889	175665	186812	154858	147872	165876	187835	198209	176463	182733	1	1	1	0.992988	0.791555	0.939458	0	0	0	-0.0901002	-0.337238	-0.0101525	-0.14583	0.276704	0.557985
RIR1_HUMAN	RRM1	Ribonucleoside-diphosphate reductase large subunit	68750	36933.1	49051.4	30250.1	56513.4	33532.9	41344.3	23997.9	63821.6	45066.2	49270.2	40254.3	1	1	1	0.713475	0.731584	0.771999	0	0	0	-0.373329	-0.450905	-0.487065	-0.4371	0.00584006	2.23358
PRTN3_HUMAN	PRTN3	Myeloblastin	60869.4	67378.4	58474.3	57509	47544.2	35125.8	39495.5	47272.1	76347	100616	53878.1	65330.6	1	1	1	0.960652	0.830711	0.7057	0	0	0	-0.502872	-0.267581	-0.0579145	-0.276123	0.164714	0.78327
COX7B_HUMAN	COX7B	Cytochrome c oxidase subunit 7B, mitochondrial	86676.9	61898.1	58453.6	65400	64021.8	65314.4	59180.3	73173.3	84501.8	87624.2	62446.4	76352.7	1	1	1	0.674385	0.924377	0.738995	0	0	0	-0.436364	-0.113446	-0.568356	-0.372722	0.110135	0.958074
RAE1_HUMAN	CHM	Rab proteins geranylgeranyltransferase component A 1	26761.2	16058.6	19741.4	16166.2	22884.4	20141.8	23399.8	21170.1	24810.5	16679.3	21176.5	14153.8	1	1	1	0.737687	1.02252	0.85353	0	0	0	-0.228487	0.0321317	-0.438919	-0.211758	0.260341	0.584457
ERD21_HUMAN;ERD22_HUMAN	KDELR1;KDELR2	ER lumen protein-retaining receptor 1	12356.3	5860.6	4734.14	7469.9	7386.8		8936.78	8311.34	7244.51	5824.18	9241.34	6934.31	1	1	1	0.383136	1.20983	1.27563	0	0	0	0.351214	0.274806	-1.38407	-0.252684	0.699024	0.155508
EF1B_HUMAN	EEF1B2	Elongation factor 1-beta	1041120	1559490	1592100	1286840	1036560	1079370	1412900	1263220	1707230	1562690	1188630	1197050	1	1	1	1.52922	1.36307	0.696233	0	0	0	-0.522358	0.446856	0.612795	0.179098	0.663149	0.178389
AT5F1_HUMAN	ATP5PB	ATP synthase F(0) complex subunit B1, mitochondrial	502812	612028	639863	582034	421908	418798	579326	682014	501886	575077	495670	505631	1	1	1	1.27257	1.37311	0.987615	0	0	0	-0.0179798	0.457447	0.347744	0.262404	0.20943	0.678961
THAS_HUMAN	TBXAS1	Thromboxane-A synthase	15717	17184	15999.9	15437.5	18140.8	12969.6	17707.8	15805	13047.7	10639.9	19413.7	10504.7	1	1	1	1.018	0.976131	1.4879	0	0	0	0.57328	-0.0348531	0.025737	0.188055	0.433446	0.363065
PPAC_HUMAN	ACP1	Low molecular weight phosphotyrosine protein phosphatase	401001	274768	327635	258303	348148	308307	341782	262942	329289	367912	334154	301288	1	1	1	0.817043	0.981715	1.01477	0	0	0	0.0211588	-0.0266243	-0.291516	-0.0989939	0.415787	0.381129
KPCL_HUMAN	PRKCH	Protein kinase C eta type	17884.2	12095.3	13928.1	11068.8	17371.5	15012	15574.6	11554	18321.6	15921.2	21895.5	16740.3	1	1	1	0.778794	0.89656	1.19506	0	0	0	0.257089	-0.157527	-0.360687	-0.0870418	0.679308	0.167933
THIL_HUMAN	ACAT1	Acetyl-CoA acetyltransferase, mitochondrial	475245	752301	600978	678479	439846	525566	502391	603574	560887	536277	455433	514663	1	1	1	1.26456	1.1422	0.811987	0	0	0	-0.300471	0.191812	0.338641	0.0766605	0.729948	0.136708
MYL9_HUMAN	MYL9	Myosin regulatory light polypeptide 9	509265	498103	510077	429450	372152	349460	547328	466540	525923	492154	462922	443433	1	1	1	1.00159	1.47071	0.880209	0	0	0	-0.184082	0.556514	0.00229848	0.12491	0.630911	0.200032
CCNE1_HUMAN	CCNE1	G1/S-specific cyclin-E1	4721.68	4336.66	5307.01	4872.73	4111.01	5866.8	3121.45	3602.53	4442.74	4382.68	3162.43	5013.43	1	1	1	1.12397	0.75929	0.71182	0	0	0	-0.490416	-0.397277	0.168599	-0.239698	0.364476	0.438331
RPB1_HUMAN	POLR2A	DNA-directed RNA polymerase II subunit RPB1	68580	79581.2	79113.9	81775.9	73494.9	72467.2	73388.4	74128	79776.7	77127.6	74644.2	75903.1	1	1	1	1.1536	0.998551	0.935664	0	0	0	-0.0959373	-0.0020921	0.206143	0.036038	0.725488	0.13937
CDK2_HUMAN	CDK2	Cyclin-dependent kinase 2	18875.9	14404.9	17316.2	13141.1	20662.6	12845.6	16852.2	14270.1	15614.1	17794.6	20363.5	17076.9	1	1	1	0.917371	0.81559	1.30417	0	0	0	0.383136	-0.294085	-0.124423	-0.0117906	0.959055	0.0181567
APC_HUMAN	APC	Adenomatous polyposis coli protein	10487.5	10544	12209.1	9768.59	11342.8	11647.4	13792.1	10140.9	12530	12761	13834.9	12182.4	1	1	1	1.16416	1.21593	1.10414	0	0	0	0.142926	0.282065	0.219286	0.214759	0.0333456	1.47696
ARBK1_HUMAN	GRK2	Beta-adrenergic receptor kinase 1	277570	198363	256631	186353	254217	214316	233177	198280	263302	224041	245210	204334	1	1	1	0.924563	0.917236	0.931288	0	0	0	-0.102701	-0.124635	-0.113156	-0.113497	0.0031002	2.50861
MCM3_HUMAN	MCM3	DNA replication licensing factor MCM3	295618	276462	307668	273371	232995	175803	244391	207893	321079	262473	278158	245800	1	1	1	1.04076	1.04891	0.866323	0	0	0	-0.207024	0.0688922	0.0576403	-0.0268304	0.794073	0.100139
NFYB_HUMAN	NFYB	Nuclear transcription factor Y subunit beta	90267.1	131885	104132	95026	109160	102883	125239	81420	111437	78477.3	119369	110688	1	1	1	1.1536	1.1473	1.07118	0	0	0	0.0991999	0.19824	0.206141	0.16786	0.0395369	1.403
THTM_HUMAN	MPST	3-mercaptopyruvate sulfurtransferase	45841.9	66516	74026.4	63644.3	64575.6	70784.7	61903.5	68733.6	57434.1	69001.7	53285.9	58845.5	1	1	1	1.61482	0.958621	0.927775	0	0	0	-0.108154	-0.0609682	0.691373	0.174084	0.570746	0.243557
RS12_HUMAN	RPS12	40S ribosomal protein S12	563020	552575	654997	235337	358766	237721	269043	317144	552368	398469	569563	587460	1	1	1	1.16336	0.749912	1.03113	0	0	0	0.0442257	-0.415206	0.218302	-0.0508929	0.812918	0.0899535
BRD2_HUMAN	BRD2	Bromodomain-containing protein 2	19935.5	25965.8	28128.3	27690	31003.3	27363.7	28178.7	22434.2	26648.2	24842	28790.8	23780.5	1	1	1	1.41097	0.908894	1.0804	0	0	0	0.11157	-0.137817	0.496683	0.156812	0.484994	0.314263
TYY1_HUMAN	YY1	Transcriptional repressor protein YY1	54152.5	13877.9	52398.1	15301.5	53466.8	14370.5	48420.1	11073.4	55743.7	7252.85	49005	11420.5	1	1	1	0.967603	0.905611	0.879113	0	0	0	-0.18588	-0.143037	-0.0475134	-0.125477	0.0918317	1.03701
DNJB1_HUMAN	DNAJB1	DnaJ homolog subfamily B member 1	91230.9	95917.9	90457.3	79716.6	76297.9	95782.2	78903.8	83584.1	87362.2	114341	82930.6	106960	1	1	1	0.99152	1.03415	0.949273	0	0	0	-0.0751047	0.0484514	-0.0122856	-0.0129796	0.750809	0.12447
DNJB2_HUMAN	DNAJB2	DnaJ homolog subfamily B member 2	22577.3	21275.7	25301.3	20959.5	26081.9	24482.9	26051.7	23821	23852.6	19933.3	25736.8	24381.8	1	1	1	1.12065	0.998842	1.07899	0	0	0	0.109686	-0.00167145	0.164339	0.0907844	0.204186	0.689974
ATPA_HUMAN	ATP5F1A	ATP synthase subunit alpha, mitochondrial	1356360	2106820	1948740	1877240	1331840	1446260	1603360	1617010	1999900	1831250	1720940	1645950	1	1	1	1.43674	1.20387	0.860513	0	0	0	-0.216731	0.267678	0.522801	0.191249	0.470888	0.327083
CATS_HUMAN	CTSS	Cathepsin S	438343	521336	477989	314183	318582	323219	279594	328681	472221	556467	345265	547558	1	1	1	1.09045	0.87762	0.731151	0	0	0	-0.451758	-0.188331	0.124917	-0.171724	0.411174	0.385974
PSA1_HUMAN	PSMA1	Proteasome subunit alpha type-1	840873	906044	811586	972985	888361	935811	867211	943677	866080	994050	937870	993802	1	1	1	0.965171	0.976192	1.08289	0	0	0	0.114888	-0.034763	-0.0511439	0.00966024	0.871759	0.0596034
PSA2_HUMAN	PSMA2	Proteasome subunit alpha type-2	326824	413219	349115	430039	311112	367399	335822	369342	351432	353812	352180	328260	1	1	1	1.0682	1.07942	1.00213	0	0	0	0.00306742	0.110263	0.0951884	0.0695062	0.173718	0.760156
PSA3_HUMAN	PSMA3	Proteasome subunit alpha type-3	286290	319179	320269	340524	214458	208064	226473	284131	303935	240688	300480	290304	1	1	1	1.11869	1.05602	0.988632	0	0	0	-0.0164939	0.0786439	0.161807	0.0746523	0.284286	0.546245
PSA4_HUMAN	PSMA4	Proteasome subunit alpha type-4	478354	531357	480073	578462	395647	378541	387364	451858	452860	463401	489400	510115	1	1	1	1.00359	0.979065	1.08069	0	0	0	0.111949	-0.0305239	0.00517514	0.0288667	0.569538	0.244477
S100P_HUMAN	S100P	Protein S100-P	4116.61		5337.67	3219.79	3479.49		5098.79	3504.81	9000.17	7801.52	7198.17	8567.65	1	1	1	1.29662	1.46538	0.799782	0	0	0	-0.322322	0.551279	0.374753	0.201237	0.529258	0.276332
ITA3_HUMAN	ITGA3	Integrin alpha-3	30351	34203.6	41300.2	35812.1	38467.4	25053.3	36869.2	22655.2	36201.3	27615	31367.5	21139.2	1	1	1	1.36075	0.958453	0.866474	0	0	0	-0.206771	-0.0612202	0.444405	0.0588045	0.793805	0.100286
ITB7_HUMAN	ITGB7	Integrin beta-7	208109	346801	263171	345523	294303	259626	294519	255177	235918	282296	305047	322337	1	1	1	1.26458	1.00073	1.29302	0	0	0	0.370746	0.00105846	0.338661	0.236822	0.183122	0.737259
MOES_HUMAN	MSN	Moesin	4169770	4004500	4439310	3617450	3602260	3627300	3857650	3761710	4026150	4160990	3978540	4128360	1	1	1	1.06464	1.0709	0.988175	0	0	0	-0.0171618	0.0988199	0.0903676	0.0573419	0.264327	0.577858
DDX6_HUMAN	DDX6	Probable ATP-dependent RNA helicase DDX6	444572	379807	400148	391865	469960	484680	412846	426018	434466	400963	411746	366668	1	1	1	0.900075	0.878471	0.947706	0	0	0	-0.0774886	-0.186934	-0.151883	-0.138769	0.0500449	1.30064
DNMT1_HUMAN	DNMT1	DNA (cytosine-5)-methyltransferase 1	76207.9	71112.8	73163.4	72471.3	61321.8	59069	71212.7	68566.6	80158.5	67862.4	70551.2	69802.9	1	1	1	0.96005	1.1613	0.880146	0	0	0	-0.184185	0.215735	-0.0588184	-0.00908961	0.945655	0.0242673
U2AF2_HUMAN	U2AF2	Splicing factor U2AF 65 kDa subunit	455909	474945	450726	541445	453972	407902	484675	553276	497295	434095	528145	426068	1	1	1	0.988632	1.06763	1.06204	0	0	0	0.0868321	0.0944144	-0.0164952	0.0549171	0.264518	0.577546
RL13_HUMAN	RPL13	60S ribosomal protein L13	1635600	1784800	1661570	1872150	1384450	1833770	1714390	1699740	1842790	1824680	1636260	1733050	1	1	1	1.01588	1.23832	0.887925	0	0	0	-0.17149	0.308382	0.0227271	0.0532066	0.739368	0.131139
IVD_HUMAN	IVD	Isovaleryl-CoA dehydrogenase, mitochondrial	166216	224740	211090	130875	104080	94833.5	102986	160329	177182	157185	133531	191708	1	1	1	1.26997	0.989489	0.753638	0	0	0	-0.408057	-0.0152446	0.344799	-0.0261677	0.915194	0.0384866
S10A4_HUMAN	S100A4	Protein S100-A4	3270950	3408500	3131530	2608310	2327200	2742680	2932780	2730730	2711030	2869890	2670780	3053900	1	1	1	0.957376	1.26022	0.985153	0	0	0	-0.0215799	0.333674	-0.062842	0.0830839	0.577028	0.238803
MGAT1_HUMAN	MGAT1	Alpha-1,3-mannosyl-glycoprotein 2-beta-N-acetylglucosaminyltransferase	100484	166735	159693	154464	129466	159702	153105	112084	136999	126257	158659	164951	1	1	1	1.58924	1.18259	1.1581	0	0	0	0.211764	0.241948	0.668335	0.374016	0.126531	0.897803
HMGB2_HUMAN	HMGB2	High mobility group protein B2	457658	474969	483225	455572	440677	427396	445192	452606	452099	494214	398150	438888	1	1	1	1.05586	1.01025	0.88067	0	0	0	-0.183327	0.0147061	0.0784252	-0.0300651	0.739548	0.131033
PTBP1_HUMAN	PTBP1	Polypyrimidine tract-binding protein 1	1027740	1113260	1088530	1103130	1088870	1039410	1154280	1029370	1126750	1067320	1140620	1045380	1	1	1	1.05915	1.06007	1.01231	0	0	0	0.0176508	0.0841615	0.0829058	0.0615727	0.107176	0.969904
SYTC_HUMAN	TARS1	Threonine--tRNA ligase 1, cytoplasmic	248144	203717	200720	219287	187517	199566	213114	221817	210454	226295	215951	229954	1	1	1	0.808885	1.1365	1.02612	0	0	0	0.0371991	0.184604	-0.305993	-0.0280634	0.864716	0.0631266
SYVC_HUMAN	VARS1	Valine--tRNA ligase	610142	518710	526150	572864	622448	679942	632917	613141	558194	583073	624526	600050	1	1	1	0.86234	1.01682	1.11883	0	0	0	0.161995	0.024063	-0.213671	-0.00920429	0.940782	0.0265109
EF1G_HUMAN	EEF1G	Elongation factor 1-gamma	1077700	1114340	1063040	976423	927350	887938	1060430	999150	1084150	1003430	895127	925977	1	1	1	0.986397	1.14351	0.825649	0	0	0	-0.2764	0.193464	-0.0197597	-0.0342321	0.824559	0.0837783
FKBP2_HUMAN	FKBP2	Peptidyl-prolyl cis-trans isomerase FKBP2	216891	268694	221690	272218	210705	244638	207220	182192	205810	240278	229966	196381	1	1	1	1.02213	0.98346	1.11737	0	0	0	0.160107	-0.0240613	0.0315735	0.0558732	0.413324	0.383709
STOM_HUMAN	STOM	Stomatin	231474	253900	223565	267055	244069	259918	260506	256329	250580	246251	251021	254905	1	1	1	0.965832	1.06735	1.00176	0	0	0	0.00253679	0.0940275	-0.0501558	0.0154695	0.748646	0.125724
KAD4_HUMAN	AK4	Adenylate kinase 4, mitochondrial	28220.7	23040.8	35930.3	32679.8	33781.6	36819.2	33236.1	34509.9	23785.1	32530.6	38001.6	30008.4	1	1	1	1.27319	0.983852	1.59771	0	0	0	0.676002	-0.0234866	0.348447	0.333654	0.240482	0.618918
1433T_HUMAN	YWHAQ	14-3-3 protein theta	1004840	904939	1017940	964523	999788	886498	994020	1118820	907200	994537	963161	968908	1	1	1	1.01304	0.994231	1.06169	0	0	0	0.0863563	-0.00834733	0.0186867	0.0322319	0.370949	0.430686
MK03_HUMAN	MAPK3	Mitogen-activated protein kinase 3	44545.6	38887.7	40615.1	21384.8	31841.9	29474.7	43631.7	370729	38917.8	28902.3	15959	24648.3	1	1	1	0.911765	1.37026	0.410069	0	0	0	-1.28606	0.45445	-0.133267	-0.321625	0.593523	0.226563
MARK3_HUMAN	MARK3	MAP/microtubule affinity-regulating kinase 3	39432.3	40834.2	31640.6	40361.8	41245.7	55068.8	44610.7	51035.4	33988	40532.8	40098.6	42306.1	1	1	1	0.802403	1.08158	1.17979	0	0	0	0.238526	0.113146	-0.317601	0.0113572	0.95237	0.0211944
VATL_HUMAN	ATP6V0C	V-type proton ATPase 16 kDa proteolipid subunit c	50918.8	20707.2	20803.6	29155.6	45412.3	71433.5	39459.5	78060.8	33520.3	16858.9	29743	21507.7	1	1	1	0.408564	0.868917	0.887313	0	0	0	-0.172485	-0.20271	-1.29137	-0.55552	0.270245	0.568243
ARNT_HUMAN	ARNT	Aryl hydrocarbon receptor nuclear translocator	28639.1	28141.8	31810.6	33532.4	30390.8	36877.7	31340.3	31112.7	25535.9	31467	31058.1	33285.5	1	1	1	1.11074	1.03124	1.21625	0	0	0	0.282443	0.0443843	0.151521	0.159449	0.146497	0.834171
RL10_HUMAN	RPL10	60S ribosomal protein L10	1014530	909558	904616	881576	884817	897624	919347	1102690	876442	1016610	928544	951815	1	1	1	0.89166	1.03903	1.05945	0	0	0	0.0833117	0.0552304	-0.165434	-0.00896402	0.919673	0.0363666
RFA1_HUMAN	RPA1	Replication protein A 70 kDa DNA-binding subunit	86698.8	65041.5	65482.2	78360.6	69100.3	68665.3	75830.4	73354.2	80757.7	75549.7	82143.9	80748.2	1	1	1	0.755284	1.0974	1.01716	0	0	0	0.0245536	0.134084	-0.404909	-0.0820904	0.667201	0.175744
APEX1_HUMAN	APEX1	DNA-(apurinic or apyrimidinic site) endonuclease	609155	597527	578390	607969	454708	491781	584573	627193	623526	593124	497666	605746	1	1	1	0.949496	1.2856	0.798148	0	0	0	-0.325272	0.362443	-0.0747668	-0.0125319	0.955945	0.019567
CD82_HUMAN	CD82	CD82 antigen	65504.9	62877.9	60701.2	62115.3	75394.1	98546	76705.7	82472.9	108164	92364.7	89506	76942	1	1	1	0.926667	1.0174	0.827503	0	0	0	-0.273164	0.0248822	-0.109878	-0.119387	0.300187	0.522608
DCK_HUMAN	DCK	Deoxycytidine kinase	61375.1	45113.9	53441	53480.6	38424.1	38053.1	45129.5	38195.8	63931.2	47391.6	46159.9	50076.6	1	1	1	0.870728	1.17451	0.722025	0	0	0	-0.46988	0.232059	-0.199706	-0.145842	0.549578	0.25997
PYR1_HUMAN	CAD	CAD protein	114145	100749	108092	99506.6	108952	99146.4	112922	91249.6	111155	108032	117598	106720	1	1	1	0.946971	1.03644	1.05796	0	0	0	0.0812907	0.0516339	-0.0786079	0.0181056	0.747733	0.126253
CALR_HUMAN	CALR	Calreticulin	2043730	3204820	2347920	3163190	2129790	2056800	2319530	2404650	2719290	3036490	2426120	3052020	1	1	1	1.14884	1.08909	0.892189	0	0	0	-0.164579	0.123121	0.200179	0.052907	0.680604	0.167106
MAP4_HUMAN	MAP4	Microtubule-associated protein 4	338715	305987	315847	296036	334275	408793	371185	364762	325474	373529	310504	339502	1	1	1	0.932486	1.11042	0.954006	0	0	0	-0.0679304	0.151103	-0.100846	-0.00589117	0.947389	0.0234714
CALX_HUMAN	CANX	Calnexin	1648910	1483680	1410780	1600170	1409810	1617330	1698000	1612300	1657410	1730660	1826110	1838090	1	1	1	0.855583	1.20442	1.10179	0	0	0	0.139843	0.268336	-0.22502	0.0610531	0.719568	0.142928
P85A_HUMAN	PIK3R1	Phosphatidylinositol 3-kinase regulatory subunit alpha	96002.2	77729.1	87484.4	78860.6	88861.4	84965.8	85875.6	78283.6	91792.2	81867.3	94633.8	85339.4	1	1	1	0.911275	0.966399	1.03096	0	0	0	0.043984	-0.0493086	-0.134042	-0.0464554	0.461578	0.335755
IP3KB_HUMAN	ITPKB	Inositol-trisphosphate 3-kinase B	35332.3	32117.8	34534.1	32221.9	48087.4	37136.6	52734.2	35611.6	45165.4	38342.3	55264.3	40618.2	1	1	1	0.977409	1.09663	1.2236	0	0	0	0.29113	0.13308	-0.032966	0.130415	0.298053	0.525706
PSB8_HUMAN	PSMB8	Proteasome subunit beta type-8	369775	372331	322577	438036	327567	327547	335810	371059	324711	373807	411493	393036	1	1	1	0.87236	1.02516	1.26726	0	0	0	0.341712	0.0358552	-0.197004	0.0601876	0.736787	0.132658
PSB9_HUMAN	PSMB9	Proteasome subunit beta type-9	217806	259126	234954	321838	213111	178382	214867	232609	257951	244603	223588	275367	1	1	1	1.07873	1.00824	0.866785	0	0	0	-0.206254	0.0118389	0.109335	-0.0283603	0.789847	0.102457
PSA5_HUMAN	PSMA5	Proteasome subunit alpha type-5	575203	634447	625131	634414	467612	364681	455336	616660	594952	445397	519489	561586	1	1	1	1.0868	0.973747	0.873161	0	0	0	-0.19568	-0.0383804	0.120087	-0.0379911	0.717315	0.14429
PSB4_HUMAN	PSMB4	Proteasome subunit beta type-4	352011	408648	325234	517334	338856	449278	410277	358957	380802	401064	435765	501269	1	1	1	0.923931	1.21077	1.14433	0	0	0	0.194509	0.275926	-0.114142	0.118764	0.42277	0.373896
PSB6_HUMAN	PSMB6	Proteasome subunit beta type-6	136857	183520	188168	141199	146153	145847	126628	153700	137365	158473	141698	170775	1	1	1	1.37492	0.866407	1.03154	0	0	0	0.0448049	-0.206883	0.459352	0.0990913	0.66066	0.180022
PSB5_HUMAN	PSMB5	Proteasome subunit beta type-5	80427.9	72205.8	68076	78065.2	72400.5	76567.2	78737.4	87667	68321.9	63591.1	76428.8	75883	1	1	1	0.846423	1.08753	1.11866	0	0	0	0.161768	0.121049	-0.24055	0.0140893	0.922318	0.0351195
ABCD3_HUMAN	ABCD3	ATP-binding cassette sub-family D member 3	87747.4	81313.9	79079.1	93735.9	86247.5	82307.5	86590.8	100248	88995	75228	86557.3	85772.5	1	1	1	0.901213	1.00398	0.972609	0	0	0	-0.0400688	0.00573111	-0.15006	-0.0614659	0.315018	0.501665
TMOD1_HUMAN	TMOD1	Tropomodulin-1	4821.95		4021.08		9550.19	6234.85	5715.48	5784.15	5942.84	8457.42	5139.5	6142.74	1	1	1	0.833912	0.598468	0.864822	0	0	0	-0.209525	-0.740655	-0.262034	-0.404071	0.139255	0.856188
ITPI2_HUMAN	ITPRID2	Protein ITPRID2	41668.8	46041.1	42291.9	37491.5	44985	48865	42859.5	41864.8	50842.3	50556.6	40284.7	40893.4	1	1	1	1.01495	0.952751	0.792346	0	0	0	-0.335797	-0.069829	0.0214138	-0.128071	0.3545	0.450383
LYOX_HUMAN	LOX	Protein-lysine 6-oxidase	36741.9	28832.5	34231.6	18944.1	21929.2	29505.5	26032.9	21797.9	32223.3	22435.7	28294.6	32262.1	1	1	1	0.931677	1.18713	0.878079	0	0	0	-0.187578	0.247483	-0.102098	-0.0140641	0.925481	0.0336327
NDUS1_HUMAN	NDUFS1	NADH-ubiquinone oxidoreductase 75 kDa subunit, mitochondrial	94714.2	131732	126233	143002	93536.7	110374	121090	139128	116447	112853	108867	111449	1	1	1	1.33278	1.29457	0.934906	0	0	0	-0.0971068	0.372475	0.414436	0.229935	0.295888	0.528872
DPOD1_HUMAN	POLD1	DNA polymerase delta catalytic subunit	451695	381596	412494	349301	369966	317744	345363	281419	471777	377204	478528	386265	1	1	1	0.913214	0.933499	1.01431	0	0	0	0.0204983	-0.0992792	-0.130976	-0.0699189	0.268806	0.570562
MK01_HUMAN	MAPK1	Mitogen-activated protein kinase 1	174071	134758	162580	133852	166606	134094	158140	145082	147144	120349	139141	118598	1	1	1	0.933987	0.949186	0.945611	0	0	0	-0.0806811	-0.075238	-0.0985261	-0.0848151	0.00680638	2.16708
GRAN_HUMAN	GCA	Grancalcin	68987.5	45401	49097.8	35101.3	25075.9	39704.4	43792	41957.8	52660	46173.3	49232.6	37577.3	1	1	1	0.711691	1.74638	0.934915	0	0	0	-0.0970936	0.804366	-0.490677	0.0721986	0.867978	0.0614912
RXRB_HUMAN	RXRB	Retinoic acid receptor RXR-beta	20404.5	20832.9	16850.9	11309.9	9611.21	14632.7	12008.7	9565.97	20401.4	17738.2	17498.9	12932.3	1	1	1	0.825842	1.24945	0.85773	0	0	0	-0.221404	0.32129	-0.276062	-0.0587252	0.787194	0.103918
ERCC5_HUMAN	ERCC5	DNA excision repair protein ERCC-5	29687.3	26747.1	28887.6	30857.6	23685.6	26621.4	28301.2	25515.4	34792.9	28027.4	30200.3	26739.4	1	1	1	0.973063	1.19487	0.868002	0	0	0	-0.20423	0.256853	-0.0393955	0.00440914	0.976894	0.0101527
RBL1_HUMAN	RBL1	Retinoblastoma-like protein 1	9170.02	4888.82	4894.88	4163.39	6425.26	5526.73	4106.74	3587.78	4161.93	4873.58	6990.31		1	1	1	0.533792	0.639155	1.67958	0	0	0	0.748104	-0.645761	-0.905651	-0.26777	0.65401	0.184416
GRN_HUMAN	GRN	Progranulin	15130.4	42834	31872.9	36462.8	20865	22380	18798.3	36936.3	26569.1	24521	8254.27	22625	1	1	1	2.10655	0.900949	0.310672	0	0	0	-1.68654	-0.150483	1.07488	-0.254046	0.780603	0.10757
AMPL_HUMAN	LAP3	Cytosol aminopeptidase	284781	548179	341398	617511	264702	347765	334583	442649	374322	382930	313625	402390	1	1	1	1.19881	1.264	0.837848	0	0	0	-0.255239	0.337995	0.261602	0.114786	0.600628	0.221395
DHI1_HUMAN	HSD11B1	11-beta-hydroxysteroid dehydrogenase 1	10852.2	16703	12035.7	23235.7	13782.6	16248.6	17799.9	21702	14145.2	13388.4	12778.9	22856.8	1	1	1	1.10906	1.29148	0.903409	0	0	0	-0.146549	0.369021	0.149333	0.123935	0.493972	0.306297
CD38_HUMAN	CD38	ADP-ribosyl cyclase/cyclic ADP-ribose hydrolase 1	10058	9185.96	8391.11	14104.7	16116.1	9987.29	10146.4	11515.7	14749.4	15132.6	15521.6	17116.3	1	1	1	0.834272	0.629582	1.05235	0	0	0	0.073621	-0.667535	-0.26141	-0.285108	0.31477	0.502007
T2EA_HUMAN	GTF2E1	General transcription factor IIE subunit 1	23629.3	27134.7	24474.9	26163.6	24251	22653.5	23759.9	25876.9	25850.6	22087.4	22201.8	22422.3	1	1	1	1.03579	0.979749	0.85885	0	0	0	-0.219521	-0.0295155	0.0507261	-0.0661035	0.496131	0.304404
T2EB_HUMAN	GTF2E2	Transcription initiation factor IIE subunit beta	22437.9	19159.8	17990.2	19459.3	19918.5	19438.7	18888.4	18030.9	19155.2	20308.1	20329.8	18244.7	1	1	1	0.801777	0.948284	1.06132	0	0	0	0.0858599	-0.0766085	-0.318726	-0.103158	0.472719	0.325397
PCSK6_HUMAN	PCSK6	Proprotein convertase subtilisin/kexin type 6	76501.4	46048.5	47023.2	44240	51007	61910.9	41840.5	35783.2	52610.7	64235.7	48559.6	51112.7	1	1	1	0.614671	0.820289	0.922999	0	0	0	-0.1156	-0.285795	-0.702113	-0.367836	0.169147	0.771736
TPP2_HUMAN	TPP2	Tripeptidyl-peptidase 2	174421	135079	141744	139803	148566	152409	152288	150559	152648	151795	153274	152029	1	1	1	0.812654	1.02505	1.0041	0	0	0	0.0059043	0.0356983	-0.299286	-0.0858945	0.506498	0.295422
IMPA1_HUMAN	IMPA1	Inositol monophosphatase 1	197764	221086	209090	202602	135887	120429	177323	208054	222398	186637	160395	174542	1	1	1	1.05727	1.30493	0.721207	0	0	0	-0.471515	0.383972	0.0803442	-0.00239939	0.993224	0.00295259
PTN6_HUMAN	PTPN6	Tyrosine-protein phosphatase non-receptor type 6	699180	653680	648353	637153	689385	710069	765467	709323	672333	651058	778173	741858	1	1	1	0.927305	1.11036	1.15742	0	0	0	0.210915	0.15103	-0.108884	0.0843536	0.480679	0.318145
SHC1_HUMAN	SHC1	SHC-transforming protein 1	49267.2	48850.3	50272.8	45739.5	48676.6	47628.2	44692.2	47187.6	45617.3	40699.9	44180.1	43962.2	1	1	1	1.02041	0.918145	0.968494	0	0	0	-0.0461844	-0.123205	0.0291506	-0.0467464	0.399209	0.398799
3MG_HUMAN	MPG	DNA-3-methyladenine glycosylase	99759.1	110447	100324	91990.2	70380.7	89860.3	64824.8	67832.7	94218.4	96183.5	88085.6	77496.9	1	1	1	1.00566	0.921059	0.934909	0	0	0	-0.0971026	-0.118634	0.00814642	-0.0691967	0.21932	0.658921
TKT_HUMAN	TKT	Transketolase	810344	797873	743311	841673	789149	751705	735420	818648	744046	817068	726823	743356	1	1	1	0.917278	0.931915	0.976852	0	0	0	-0.0337877	-0.101729	-0.124569	-0.0866952	0.0862841	1.06407
CASP1_HUMAN	CASP1	Caspase-1	64766.2	64320.4	63228.1	84997.2	51026	73755.7	57010.9	77018	64006.8	62274.8	56580.2	59390.6	1	1	1	0.976252	1.11729	0.883972	0	0	0	-0.177928	0.160005	-0.0346752	-0.0175326	0.874406	0.058287
RBMS1_HUMAN	RBMS1	RNA-binding motif, single-stranded-interacting protein 1	20943.4	18027.5	17625.6	15705.7	37209.9	21673.1	25629.7	24673.7	18247.2	21389.7	18029.3	25970.2	1	1	1	0.841583	0.688787	0.988058	0	0	0	-0.0173317	-0.53787	-0.248823	-0.268008	0.217047	0.663445
PML_HUMAN	PML	Protein PML	77876	203537	113733	228189	73215.9	88109.7	88601.4	120939	102416	115506	100525	121018	1	1	1	1.46044	1.21014	0.981536	0	0	0	-0.0268868	0.275173	0.5464	0.264895	0.250759	0.600744
TYK2_HUMAN	TYK2	Non-receptor tyrosine-protein kinase TYK2	32077.3	44470.5	36648.9	42520.5	29690.7	37135.3	39016.5	36688.2	38811.6	40458.8	36391.3	37079.6	1	1	1	1.14252	1.3141	0.93764	0	0	0	-0.0928943	0.394073	0.192217	0.164465	0.36441	0.43841
EF1D_HUMAN	EEF1D	Elongation factor 1-delta	935614	975057	1011920	832436	864558	868276	909846	908455	933060	864464	815895	758952	1	1	1	1.08156	1.05238	0.874429	0	0	0	-0.193586	0.0736596	0.11311	-0.00227228	0.983323	0.00730373
OAS2_HUMAN	OAS2	2'-5'-oligoadenylate synthase 2	31925.7	113095	43057.9	144716	25278.3	60413.1	34713.8	63873	66149.5	87382.4	92358.5	85615.3	1	1	1	1.34869	1.37326	1.39621	0	0	0	0.481514	0.45761	0.43156	0.456895	0.000995311	3.00204
RABP1_HUMAN	CRABP1	Cellular retinoic acid-binding protein 1	50022.1	39247.4	41641.7	43791.1	40598	43015.9	45308.5	43544	43168.8	48858.6	49833	48768.3	1	1	1	0.832466	1.11603	1.15438	0	0	0	0.207112	0.158373	-0.264537	0.0336496	0.843084	0.0741294
MARCS_HUMAN	MARCKS	Myristoylated alanine-rich C-kinase substrate	164973	292205	196795	275356	133473	166997	171816	140872	168356	217305	142666	232120	1	1	1	1.19289	1.28727	0.847407	0	0	0	-0.238874	0.364316	0.254464	0.126636	0.56525	0.247759
GNA11_HUMAN	GNA11	Guanine nucleotide-binding protein subunit alpha-11	49627.8	76067.2	57131.9	50286	47282.5	57437.7	61815.5	49773.4	61916.3	56504.1	51410.5	52541.3	1	1	1	1.15121	1.30737	0.830323	0	0	0	-0.268256	0.386662	0.203148	0.107185	0.637814	0.195306
AL4A1_HUMAN	ALDH4A1	Delta-1-pyrroline-5-carboxylate dehydrogenase, mitochondrial	40238.9	45564.6	44050.2	42718.9	40311.2	45050.1	40118.1	43742.9	40642.9	45947	44636.8	43304	1	1	1	1.09472	0.99521	1.09827	0	0	0	0.13523	-0.00692745	0.130558	0.0862868	0.205447	0.687301
PBLD_HUMAN	PBLD	Phenazine biosynthesis-like domain-containing protein	5394.62	2762.36	6004.08		4111.45	4580.14	5479.86	3687.39	4433.01	4369.86	3022.39	3879.97	1	1	1	1.11298	1.33283	0.681792	0	0	0	-0.552597	0.414492	0.154422	0.00543894	0.986691	0.0058189
ERP29_HUMAN	ERP29	Endoplasmic reticulum resident protein 29	2037680	2758090	2454500	2424850	2049410	2200970	2133120	1837050	2534570	2452090	2228990	2514740	1	1	1	1.20456	1.04085	0.879435	0	0	0	-0.185351	0.0577565	0.268502	0.0469691	0.754471	0.122358
PRDX6_HUMAN	PRDX6	Peroxiredoxin-6	1559570	2297740	1923880	2134500	1358640	1516550	1593770	1812500	2011500	2191900	1469530	1938330	1	1	1	1.2336	1.17306	0.730564	0	0	0	-0.452917	0.23028	0.302871	0.0267446	0.921688	0.0354161
BLVRB_HUMAN	BLVRB	Flavin reductase (NADPH)	177168	204573	194050	178854	177475	215718	173717	222094	193452	246244	176315	222593	1	1	1	1.09529	0.978825	0.911415	0	0	0	-0.13382	-0.0308769	0.13131	-0.011129	0.898553	0.0464564
PRDX5_HUMAN	PRDX5	Peroxiredoxin-5, mitochondrial	391037	419739	326945	345629	353452	452454	351339	367641	362495	417643	378296	364899	1	1	1	0.836097	0.994022	1.04359	0	0	0	0.0615544	-0.00865058	-0.258257	-0.0684511	0.553666	0.256752
DOPD_HUMAN	DDT	D-dopachrome decarboxylase	649374	624806	670340	538264	707270	809758	631975	644800	573597	752032	601857	690142	1	1	1	1.03229	0.893541	1.04927	0	0	0	0.0693833	-0.162394	0.0458434	-0.0157223	0.850742	0.0702021
PRDX3_HUMAN	PRDX3	Thioredoxin-dependent peroxide reductase, mitochondrial	1413790	2007990	1832830	1817190	1544510	1369570	1461690	1457600	1804880	1644320	1772890	1820510	1	1	1	1.29639	0.946378	0.982276	0	0	0	-0.0257999	-0.0795118	0.374505	0.0897311	0.594969	0.225506
ATPD_HUMAN	ATP5F1D	ATP synthase subunit delta, mitochondrial	981977	1233870	1163340	899366	1038130	995495	1008580	753880	1013840	1224820	1018300	1086420	1	1	1	1.18469	0.971535	1.0044	0	0	0	0.00633266	-0.0416616	0.244512	0.0697276	0.513246	0.289675
RL12_HUMAN	RPL12	60S ribosomal protein L12	799075	1111510	1025730	830307	868412	746570	969125	1222140	940130	826316	807181	1005140	1	1	1	1.28365	1.11597	0.858584	0	0	0	-0.219968	0.158303	0.360248	0.0995277	0.617601	0.209292
ECHM_HUMAN	ECHS1	Enoyl-CoA hydratase, mitochondrial	235604	224813	232068	242065	283196	227163	263879	240644	257634	255207	301192	267197	1	1	1	0.984992	0.931789	1.16907	0	0	0	0.22536	-0.101924	-0.0218164	0.0338732	0.763711	0.117071
KCY_HUMAN	CMPK1	UMP-CMP kinase	763532	690773	678916	649942	727346	833318	614845	625838	659846	713789	662941	786718	1	1	1	0.889178	0.845327	1.00469	0	0	0	0.00675112	-0.242419	-0.169456	-0.135041	0.209405	0.679012
PEBP1_HUMAN	PEBP1	Phosphatidylethanolamine-binding protein 1	1155590	1201400	1067740	946041	1002870	1138110	1012420	994060	1073570	1274200	1064440	1236880	1	1	1	0.923978	1.00952	0.991496	0	0	0	-0.0123216	0.0136733	-0.114069	-0.0375725	0.436776	0.359741
PDIA3_HUMAN	PDIA3	Protein disulfide-isomerase A3	2392950	3396390	2774450	3497570	2359270	2509750	2611530	2672560	2723480	2778910	2537160	2854260	1	1	1	1.15943	1.10692	0.931588	0	0	0	-0.102237	0.146555	0.213412	0.0859098	0.465408	0.332166
2AAA_HUMAN	PPP2R1A	Serine/threonine-protein phosphatase 2A 65 kDa regulatory subunit A alpha isoform	557126	481484	510893	506265	546656	516019	537349	563026	494857	508032	530022	486195	1	1	1	0.917015	0.982975	1.07106	0	0	0	0.0990406	-0.0247739	-0.124982	-0.0169053	0.81856	0.0869496
2AAB_HUMAN	PPP2R1B	Serine/threonine-protein phosphatase 2A 65 kDa regulatory subunit A beta isoform	39618.4	35891.5	34443.7	21949.7	51068.3	41340.8	49000.6	32866.3	31436.9	31896.8	59134.8	32057	1	1	1	0.869386	0.959511	1.88106	0	0	0	0.911548	-0.0596286	-0.20193	0.216663	0.598876	0.222663
CDC27_HUMAN	CDC27	Cell division cycle protein 27 homolog	35885.5	36955.7	33729.7	33493.9	32046.2	34282.9	32707.7	32899.1	35779.4	37364.9	36354.3	36237.7	1	1	1	0.939926	1.02064	1.01607	0	0	0	0.0229968	0.029477	-0.0893815	-0.0123026	0.780063	0.10787
FCERG_HUMAN	FCER1G	High affinity immunoglobulin epsilon receptor subunit gamma	1543300	1377370	1221620	975482	1447050	1241220	936518	836469	1406920	1571890	1150530	1457440	1	1	1	0.791564	0.647191	0.817765	0	0	0	-0.290242	-0.627736	-0.337223	-0.4184	0.0581381	1.23554
CCND3_HUMAN	CCND3	G1/S-specific cyclin-D3	18852.3	15953.4	12556.5	12472.2	17531.3	19657.9	6940.28	8323.25	11116.9	17686.4	10944	11401.9	1	1	1	0.666046	0.395879	0.984447	0	0	0	-0.0226144	-1.33687	-0.586306	-0.648596	0.230526	0.637281
PPIF_HUMAN	PPIF	Peptidyl-prolyl cis-trans isomerase F, mitochondrial	478566	791280	637478	781954	476773	530774	557969	684286	583978	456664	519633	498549	1	1	1	1.33206	1.1703	0.889816	0	0	0	-0.168421	0.226882	0.413658	0.157373	0.455881	0.341149
NKTR_HUMAN	NKTR	NK-tumor recognition protein	7924.7	15418	16147.1	13501.5	14006	15117.7	12714.2	13837.8	10030	18632.6	12857.6	16058.3	1	1	1	2.03757	0.907768	1.28191	0	0	0	0.3583	-0.139604	1.02685	0.415181	0.344165	0.463233
NMT1_HUMAN	NMT1	Glycylpeptide N-tetradecanoyltransferase 1	248673	246893	226654	205425	195867	263924	220133	220428	223621	242041	208290	225422	1	1	1	0.911454	1.12389	0.931442	0	0	0	-0.102462	0.168501	-0.133758	-0.0225731	0.835924	0.0778332
HMOX2_HUMAN	HMOX2	Heme oxygenase 2	44351.8	59765.4	53559.2	76209.2	54669.4	59476	62646.1	73545.3	57500.6	69511.7	62652.7	75483.2	1	1	1	1.2076	1.14591	1.0896	0	0	0	0.1238	0.196491	0.272142	0.197478	0.0439521	1.35702
PURA2_HUMAN	ADSS2	Adenylosuccinate synthetase isozyme 2	159299	155907	151864	165168	128322	127363	155581	146013	151622	137472	135566	134931	1	1	1	0.953327	1.21243	0.894105	0	0	0	-0.161484	0.277897	-0.0689573	0.0158188	0.91665	0.0377962
AMRP_HUMAN	LRPAP1	Alpha-2-macroglobulin receptor-associated protein	180788	213808	211047	238262	223047	145162	207375	154455	222377	172110	212996	159493	1	1	1	1.16737	0.929737	0.957815	0	0	0	-0.0621812	-0.105106	0.223265	0.0186595	0.873	0.0589856
TSPO_HUMAN	TSPO	Translocator protein	404557	386857	410406	311536	187518	250715	221799	350838	350945	181682	459087	446669	1	1	1	1.01446	1.18281	1.30815	0	0	0	0.387523	0.242224	0.0207088	0.216818	0.179085	0.74694
PUR8_HUMAN	ADSL	Adenylosuccinate lyase	157803	154301	152392	156237	170001	140714	157243	149012	157053	145472	139333	141813	1	1	1	0.96571	0.924953	0.887172	0	0	0	-0.172715	-0.112547	-0.0503375	-0.111866	0.0869294	1.06083
CLIP1_HUMAN	CLIP1	CAP-Gly domain-containing linker protein 1	54747.7	46413.4	47205.4	44001.6	55704.2	60098.7	56931	55295.6	51112.4	53124.2	48268.1	48607.6	1	1	1	0.862235	1.02202	0.944352	0	0	0	-0.0826033	0.0314283	-0.213846	-0.0883405	0.338735	0.47014
SORCN_HUMAN	SRI	Sorcin	308519	296779	339310	149334	147293	146968	170634	177399	323321	248415	187589	214232	1	1	1	1.0998	1.15847	0.580194	0	0	0	-0.785392	0.212216	0.137245	-0.14531	0.694947	0.158048
GNA15_HUMAN	GNA15	Guanine nucleotide-binding protein subunit alpha-15	19020.5	21767.8	16259	25335.6	18920.3	27905.4	21064.5	26014.9	18448.4	21114.2	18913	19529.7	1	1	1	0.854815	1.11333	1.02518	0	0	0	0.0358825	0.154879	-0.226317	-0.0118518	0.925778	0.033493
ILEU_HUMAN	SERPINB1	Leukocyte elastase inhibitor	203916	180518	176688	172579	183876	193919	171496	182327	180023	212055	191994	188652	1	1	1	0.866474	0.932672	1.0665	0	0	0	0.09288	-0.100558	-0.206771	-0.0714831	0.500712	0.300412
CTR1_HUMAN	SLC7A1	High affinity cationic amino acid transporter 1	26787.2	26497.1	17628.9	14980.1	22322.1	20089	24361.7	17568.4	29344.6	23480.2	27567.4	22116.8	1	1	1	0.658109	1.09137	0.939437	0	0	0	-0.0901318	0.126142	-0.603601	-0.189197	0.474162	0.324073
AL1B1_HUMAN	ALDH1B1	Aldehyde dehydrogenase X, mitochondrial	104605	112020	107148	127467	84424.3	109897	121634	109596	109264	104138	117947	113078	1	1	1	1.02431	1.44075	1.07947	0	0	0	0.110321	0.526816	0.0346531	0.22393	0.280889	0.551465
RPB2_HUMAN	POLR2B	DNA-directed RNA polymerase II subunit RPB2	96185.6	86134.9	89855.4	92847.8	95205	86175	96053.9	96464	87826.3	90891.9	94003.7	89783.7	1	1	1	0.934188	1.00892	1.07034	0	0	0	0.0980645	0.0128068	-0.0982157	0.00421855	0.947577	0.0233854
SDHA_HUMAN	SDHA	Succinate dehydrogenase [ubiquinone] flavoprotein subunit, mitochondrial	176813	170157	178221	194761	172110	171509	209419	191145	172417	174415	211482	211389	1	1	1	1.00796	1.21677	1.22657	0	0	0	0.294633	0.283061	0.011443	0.196379	0.167824	0.775147
COR1A_HUMAN	CORO1A	Coronin-1A	2555860	2340440	2388670	2080180	2117510	2044200	2278080	2292660	2225730	2246860	2123000	2182360	1	1	1	0.934586	1.07583	0.953844	0	0	0	-0.0681742	0.10545	-0.0976013	-0.0201086	0.781002	0.107348
GDIA_HUMAN	GDI1	Rab GDP dissociation inhibitor alpha	158650	103478	129358	122668	142710	164098	144113	144435	132949	137731	141467	126945	1	1	1	0.815367	1.00983	1.06407	0	0	0	0.0895926	0.0141141	-0.294478	-0.0635905	0.642546	0.192096
METK2_HUMAN	MAT2A	S-adenosylmethionine synthase isoform type-2	312318	307210	282241	330080	263703	305430	311708	269450	301936	317537	309723	323960	1	1	1	0.903698	1.18204	1.02579	0	0	0	0.0367357	0.241281	-0.146088	0.0439763	0.732217	0.13536
KAP1_HUMAN	PRKAR1B	cAMP-dependent protein kinase type I-beta regulatory subunit	7716.79	9832.41	7354.53	6633.72	8923.47	8783.47	7014.95	6182.7	7248.64	11851.6	7461.9		1	1	1	0.953056	0.786124	1.02942	0	0	0	0.0418327	-0.347172	-0.0693677	-0.124902	0.393159	0.405432
KAP3_HUMAN	PRKAR2B	cAMP-dependent protein kinase type II-beta regulatory subunit	18882.4	10511.8	12178	18104	15237.1	12317.5	15763.2	13279.7	12642.8	18475	9967.57	12668.2	1	1	1	0.644939	1.03453	0.788399	0	0	0	-0.343002	0.0489721	-0.632765	-0.308932	0.258284	0.587903
RIR2_HUMAN	RRM2	Ribonucleoside-diphosphate reductase subunit M2	41129.1	25312.5	17254.1	23078.7	28991.8	21024.9	24022.8	12472.2	42830	33861	31434.4	24854.4	1	1	1	0.419511	0.828607	0.733934	0	0	0	-0.446277	-0.271241	-1.25322	-0.656913	0.161948	0.790623
TIA1_HUMAN	TIA1	Cytotoxic granule associated RNA binding protein TIA1	55673.7	52305	53350	51212.7	37397.6	62153.7	54050.6	53090	51125.3	55945.5	50464.9	42646.1	1	1	1	0.958262	1.4453	0.987083	0	0	0	-0.0187571	0.531365	-0.0615077	0.150367	0.513411	0.289535
DNJA1_HUMAN	DNAJA1	DnaJ homolog subfamily A member 1	138958	180722	127808	162125	232470	250369	159677	153278	167107	276551	238978	248234	1	1	1	0.91976	0.686871	1.43009	0	0	0	0.516106	-0.541888	-0.120671	-0.0488177	0.888451	0.0513667
AKT1_HUMAN	AKT1	RAC-alpha serine/threonine-protein kinase	130360	89656.2	99050.3	89368.6	111354	125533	103642	115821	107191	101372	113912	95865.9	1	1	1	0.759821	0.930743	1.0627	0	0	0	0.087736	-0.103545	-0.396268	-0.137359	0.432006	0.36451
AKT2_HUMAN	AKT2	RAC-beta serine/threonine-protein kinase	47748.2	47035	39611.3	39478.5	50557.8	48156.4	36938.8	42729.8	41075.6	36196.2	39082.8	41356.7	1	1	1	0.829587	0.730625	0.951485	0	0	0	-0.0717478	-0.452797	-0.269534	-0.264693	0.137921	0.860369
QCR1_HUMAN	UQCRC1	Cytochrome b-c1 complex subunit 1, mitochondrial	537907	509264	510643	475776	522640	486568	541245	587789	482532	477087	524433	488398	1	1	1	0.949315	1.0356	1.08684	0	0	0	0.120134	0.0504642	-0.0750417	0.0318521	0.6331	0.198528
3HIDH_HUMAN	HIBADH	3-hydroxyisobutyrate dehydrogenase, mitochondrial	91011.9	107611	123330	68580	67451.2	74140.9	58946.3	65439	107595	98478.3	76504.1	58974.8	1	1	1	1.3551	0.87391	0.711038	0	0	0	-0.492002	-0.194443	0.438397	-0.0826827	0.791563	0.101514
PUR9_HUMAN	ATIC	Bifunctional purine biosynthesis protein ATIC	473863	459356	480758	468877	416140	396024	456483	422453	487758	475337	447368	454624	1	1	1	1.01455	1.09695	0.917193	0	0	0	-0.124703	0.133492	0.0208408	0.00987651	0.90696	0.042412
HNRH3_HUMAN	HNRNPH3	Heterogeneous nuclear ribonucleoprotein H3	180055	302693	284492	255661	171736	157600	235875	209422	300067	275914	268073	273481	1	1	1	1.58003	1.37347	0.893377	0	0	0	-0.162659	0.45783	0.65995	0.318374	0.327112	0.485303
HNRH1_HUMAN	HNRNPH1	Heterogeneous nuclear ribonucleoprotein H	923954	1045950	1245370	1181390	877545	768229	1075260	1202770	1109520	1032790	1001880	1068990	1	1	1	1.34787	1.2253	0.902985	0	0	0	-0.147226	0.293141	0.430681	0.192199	0.385095	0.414432
1433B_HUMAN	YWHAB	14-3-3 protein beta/alpha	1301640	1216130	1292790	1171160	1000930	1203490	1247940	1195150	1254560	1401880	1251540	1202000	1	1	1	0.993201	1.24678	0.997593	0	0	0	-0.00347707	0.318207	-0.00984255	0.101629	0.447114	0.349582
STIP1_HUMAN	STIP1	Stress-induced-phosphoprotein 1	1113630	1247410	1156280	1179120	1222240	1273360	1410330	1424940	1140170	1194330	1181000	1154090	1	1	1	1.0383	1.15389	1.03581	0	0	0	0.05076	0.206505	0.0542208	0.103829	0.180534	0.74344
S10AB_HUMAN	S100A11	Protein S100-A11	2142310	2807170	2639230	2206360	2376070	2053310	1919970	1765180	2181440	2834640	1916570	2506960	1	1	1	1.23196	0.808044	0.87858	0	0	0	-0.186754	-0.307494	0.30095	-0.0644326	0.762067	0.118007
I5P2_HUMAN	INPP5B	Type II inositol 1,4,5-trisphosphate 5-phosphatase	17560.4	13120.8	16440.5	16669.6	17496.8	16186	23270.7	14885.6	21228.9	19031.9	25772.3	21436.9	1	1	1	0.936226	1.33	1.21402	0	0	0	0.279792	0.411424	-0.0950715	0.198715	0.320531	0.494129
PRDX2_HUMAN	PRDX2	Peroxiredoxin-2	881106	1051500	884979	861621	442900	626543	633402	766648	797986	974844	732600	846010	1	1	1	1.0044	1.43012	0.918061	0	0	0	-0.123338	0.51614	0.00632763	0.133043	0.565793	0.247342
ARRB2_HUMAN	ARRB2	Beta-arrestin-2	92224.9	76923.6	52684.7	75513.7	43214.3	71547.8	54436.3	74225	78367.7	73817.7	60529.7	46453.3	1	1	1	0.571263	1.25968	0.772381	0	0	0	-0.372616	0.33306	-0.807772	-0.282443	0.484981	0.314275
GLPK_HUMAN	GK	Glycerol kinase	31239.1	24751.2	28463.5	28030.6	25783.3	33730.6	35498.5	28752.7	17541.3	24049.6	38755.5	25778.5	1	1	1	0.91115	1.3768	2.20939	0	0	0	1.14365	0.461321	-0.13424	0.490242	0.315481	0.501027
CCR1_HUMAN	CCR1	C-C chemokine receptor type 1	11982.5	5615.76	6095.7	14118.2	8043.71	11662.5	7481.11	7806.27	5202.99	7954.42	11008.3	8665.27	1	1	1	0.508717	0.930057	2.11576	0	0	0	1.08118	-0.104609	-0.975065	0.000501665	0.999405	0.000258603
DCTD_HUMAN	DCTD	Deoxycytidylate deaminase	82482.4	82619.8	73363.5	71685.1	77214.1	78821.8	72843.8	66555.7	68829.6	74118.7	63796.1	78829.5	1	1	1	0.889444	0.9434	0.92687	0	0	0	-0.109561	-0.0840581	-0.169024	-0.120881	0.0407322	1.39006
P5CR1_HUMAN	PYCR1	Pyrroline-5-carboxylate reductase 1, mitochondrial	25441.5	32289.8	27363.3	35536.3	23120.1	29861.8	30484.3	35481.6	23619.5	26558.8	25425.4	29323.4	1	1	1	1.07554	1.31852	1.07646	0	0	0	0.106292	0.398919	0.105058	0.203423	0.172902	0.762199
NAC1_HUMAN	SLC8A1	Sodium/calcium exchanger 1	21065.4	16145.8	16097.1	14916.1	27795.1	21552.9	23347.4	19116	15016.1	14166.6	18167.8	13120.3	1	1	1	0.764149	0.839983	1.20989	0	0	0	0.274874	-0.251569	-0.388075	-0.12159	0.608551	0.215703
GBP1_HUMAN	GBP1	Guanylate-binding protein 1	13207.8	31928.8	15325.3	43749.8	12167.8	12452.9	8851.52	11986.6	11271.3	13737.9	12612.5	13946	1	1	1	1.16032	0.727454	1.11899	0	0	0	0.1622	-0.459071	0.214525	-0.0274486	0.910643	0.0406519
ELF1_HUMAN	ELF1	ETS-related transcription factor Elf-1	85840.1	67837.4	67027.5	57817.2	68044.4	67547.8	71025.7	55994.8	72187.2	66903.8	68742.4	61887	1	1	1	0.780841	1.04381	0.95228	0	0	0	-0.0705428	0.0618647	-0.356899	-0.121859	0.428046	0.368509
TF2H1_HUMAN	GTF2H1	General transcription factor IIH subunit 1	9082.93	7551.57	7154.81	8495.92	10003.9	9286.22	9272.91	11767.2	7384.39	9227.52	12355.5	11337	1	1	1	0.78772	0.926929	1.67319	0	0	0	0.742603	-0.109468	-0.344244	0.0962967	0.798025	0.0979833
ICAM3_HUMAN	ICAM3	Intercellular adhesion molecule 3	14163.6	26564	15507.4	13140.7	12938.4	13537.2	9937.28	10303.3	17060.5	23420.9	13771	16723.5	1	1	1	1.09488	0.768046	0.807186	0	0	0	-0.309027	-0.380736	0.130769	-0.186331	0.36407	0.438815
RL9_HUMAN	RPL9	60S ribosomal protein L9	388284	374979	354763	374025	338754	366281	360830	477235	395682	462369	368810	381448	1	1	1	0.913669	1.06517	0.932087	0	0	0	-0.101464	0.0910813	-0.130257	-0.0468797	0.569394	0.244587
CD70_HUMAN	CD70	CD70 antigen	15876.6	15303.8	28154.1	16557.3	26406.4	10605.6	22088	14527.6	18998.7	25459.1	25782.1	27491.3	1	1	1	1.77331	0.836464	1.35705	0	0	0	0.440469	-0.257625	0.826443	0.336429	0.40006	0.397875
ACSL1_HUMAN	ACSL1	Long-chain-fatty-acid--CoA ligase 1	192434	225472	200392	245506	212432	186943	221951	200466	217728	199349	278611	212391	1	1	1	1.04135	1.04481	1.27963	0	0	0	0.355725	0.0632401	0.0584612	0.159142	0.246883	0.607509
KINH_HUMAN	KIF5B	Kinesin-1 heavy chain	200587	170644	181943	172778	200431	218319	217860	216335	180938	181679	194020	178042	1	1	1	0.907053	1.08696	1.0723	0	0	0	0.10071	0.120296	-0.140742	0.0267547	0.780132	0.107832
CSTF2_HUMAN	CSTF2	Cleavage stimulation factor subunit 2	91244.7	164438	167617	146471	83034.5	108847	127452	83878.4	166894	164460	124767	159850	1	1	1	1.83701	1.53493	0.747582	0	0	0	-0.419696	0.618171	0.877356	0.35861	0.461012	0.336288
LSP1_HUMAN	LSP1	Lymphocyte-specific protein 1	142084	129946	179560	168847	181702	98869.1	232614	114204	153937	91241.1	187829	118696	1	1	1	1.26376	1.2802	1.22017	0	0	0	0.28708	0.356364	0.337722	0.327055	0.00398176	2.39993
DUT_HUMAN	DUT	Deoxyuridine 5'-triphosphate nucleotidohydrolase, mitochondrial	228851	198294	253530	161041	176952	137342	140169	144168	263791	244516	197038	213774	1	1	1	1.10784	0.79213	0.746947	0	0	0	-0.420921	-0.336191	0.147748	-0.203121	0.370176	0.431592
MRP1_HUMAN	ABCC1	Multidrug resistance-associated protein 1	33360.7	29588.9	26819.8	34525.8	28148.1	25835.4	27843.3	29834.8	32249.7	32409.7	33685.5	34070.4	1	1	1	0.803934	0.989172	1.04452	0	0	0	0.062842	-0.0157073	-0.314851	-0.0892388	0.519152	0.284705
ABCD1_HUMAN	ABCD1	ATP-binding cassette sub-family D member 1	101976	147882	114823	160471	104737	125728	116554	129001	124701	125441	121016	120143	1	1	1	1.12598	1.11283	0.970449	0	0	0	-0.0432752	0.154227	0.171182	0.0940447	0.305194	0.515423
MA1A1_HUMAN	MAN1A1	Mannosyl-oligosaccharide 1,2-alpha-mannosidase IA	63406.5	64076.9	51629.8	54719.4	53101.8	48813.6	75170.4	81128.7	85712.4	61066.7	66979.9	47172.4	1	1	1	0.814267	1.41559	0.781449	0	0	0	-0.355776	0.501404	-0.296427	-0.0502662	0.87244	0.0592642
TTK_HUMAN	TTK	Dual specificity protein kinase TTK	8666.51	6341.31	9984.48		4695.18	5733	6243.06		11538.9	8355.9	7411.57		1	1	1	1.15208	1.32967	0.642312	0	0	0	-0.638655	0.411073	0.204236	-0.00778186	0.982862	0.00750726
MCM4_HUMAN	MCM4	DNA replication licensing factor MCM4	136031	128375	134940	127612	111171	96171.7	117303	100198	143154	128610	124523	115535	1	1	1	0.99198	1.05516	0.869853	0	0	0	-0.201156	0.0774594	-0.0116174	-0.0451046	0.638095	0.195115
MCM5_HUMAN	MCM5	DNA replication licensing factor MCM5	493258	375670	424621	379075	389384	341449	366438	327624	484448	377442	414046	347815	1	1	1	0.86085	0.941071	0.854676	0	0	0	-0.226551	-0.0876245	-0.216167	-0.176781	0.0583414	1.23402
MCM7_HUMAN	MCM7	DNA replication licensing factor MCM7	155841	150814	165054	155743	128020	113691	132595	115675	170406	152692	152866	134627	1	1	1	1.05912	1.03574	0.897069	0	0	0	-0.156709	0.0506572	0.0828633	-0.00772938	0.927384	0.0327402
GALNS_HUMAN	GALNS	N-acetylgalactosamine-6-sulfatase	32958.4	46373.8	32421.2	45415.1	45092.9	50399.1	44725.8	44932.5	35186	45846.4	35183.2	47523.5	1	1	1	0.983701	0.991859	0.99992	0	0	0	-0.00011481	-0.011793	-0.0237087	-0.0118722	0.223444	0.650831
SDC2_HUMAN	SDC2	Syndecan-2	645742	688680	488035	552392	642323	701644	628738	597635	646082	700572	593757	668483	1	1	1	0.755774	0.97885	0.919012	0	0	0	-0.121845	-0.03084	-0.403973	-0.185553	0.240354	0.619149
CD68_HUMAN	CD68	Macrosialin	29203	65104.1	44508.8	56429.9	33229.6	39675.5	32229	16786.4	35727.6	47405.1	34274.5	59517.4	1	1	1	1.52412	0.969888	0.959328	0	0	0	-0.0599034	-0.0441095	0.607974	0.167987	0.524966	0.279869
BMP8B_HUMAN	BMP8B	Bone morphogenetic protein 8B	43486	32501.7	35437.3	34673.4	36457.9	39460.1	28686.9	28909	37139.4	34754.5	29200.2	28043	1	1	1	0.814913	0.78685	0.786232	0	0	0	-0.346972	-0.345839	-0.295282	-0.329365	0.00266725	2.57394
GLYC_HUMAN	SHMT1	Serine hydroxymethyltransferase, cytosolic	21615.8	15193.3	17806.1	16942.9	14981.3	18346.8	16986.2	14084.6	23189.5	17276.3	24660.2	21420.9	1	1	1	0.823754	1.13383	1.06342	0	0	0	0.0887128	0.1812	-0.279715	-0.00326719	0.983592	0.00718514
GLYM_HUMAN	SHMT2	Serine hydroxymethyltransferase, mitochondrial	449698	699095	605135	645821	463012	459894	502387	558874	620009	552733	524567	617751	1	1	1	1.34565	1.08504	0.846064	0	0	0	-0.241162	0.11775	0.428301	0.101629	0.651732	0.185931
EVI2B_HUMAN	EVI2B	Protein EVI2B	108588	192162	98615.5	76376.6	129683	193338	128394	75975.6	134299	114990	128564	51915.2	1	1	1	0.908162	0.99006	0.957297	0	0	0	-0.0629618	-0.0144116	-0.138978	-0.0721173	0.184944	0.732959
HYES_HUMAN	EPHX2	Bifunctional epoxide hydrolase 2	24162.5	10633.2	18800.2	4907.57	3808.29	9519.82	7655.66	3621.05	17053.8	8097.24	11232.4		1	1	1	0.778073	2.01026	0.658645	0	0	0	-0.602427	1.00738	-0.362022	0.0143116	0.97982	0.00885392
HS71L_HUMAN	HSPA1L	Heat shock 70 kDa protein 1-like	139662	123881	161707	158866	100086	129283	127767	159019	151775	124279	108322	137222	1	1	1	1.15785	1.27657	0.713701	0	0	0	-0.486608	0.352275	0.211443	0.0257033	0.930096	0.0314723
HSP74_HUMAN	HSPA4	Heat shock 70 kDa protein 4	460648	442225	448559	491430	445989	447751	508330	504606	511912	470022	474097	477639	1	1	1	0.973757	1.13978	0.92613	0	0	0	-0.110714	0.188757	-0.038367	0.0132256	0.896892	0.0472599
MPI_HUMAN	MPI	Mannose-6-phosphate isomerase	35722.8	31279.5	48134.6	32581.6	49908.1	28691.7	43828.1	45330.6	36585.5	47539.5	33192.5	35486.8	1	1	1	1.34745	0.878176	0.907258	0	0	0	-0.140415	-0.187418	0.430229	0.0341322	0.879309	0.0558585
CTNA1_HUMAN	CTNNA1	Catenin alpha-1	55051.4	60129.9	51984.4	53488.6	59254	68487.8	56730.2	60183.3	57348.2	67438	51514.2	63717	1	1	1	0.944288	0.957407	0.898271	0	0	0	-0.154778	-0.0627956	-0.0827005	-0.100091	0.069858	1.15578
CTNB1_HUMAN	CTNNB1	Catenin beta-1	8198.57	7539.08	9614.77	7605.45	9653.79	7401.84	9422.61	6968.55	7439.73	8282.13	9123.48	7557.47	1	1	1	1.17274	0.976053	1.22632	0	0	0	0.294334	-0.0349687	0.22988	0.163082	0.246959	0.607376
BMI1_HUMAN	BMI1	Polycomb complex protein BMI-1	13116.5	20056.2	21827.7	27158.8	31533.5	29403.9	25304.6	18645.7	27169	27717	31001.9	27727.3	1	1	1	1.66414	0.802467	1.14108	0	0	0	0.190395	-0.317486	0.734777	0.202562	0.573575	0.24141
PHB1_HUMAN	PHB1	Prohibitin 1	475857	716302	627137	671236	386782	435647	554065	563511	599199	668570	574589	675155	1	1	1	1.31791	1.4325	0.958929	0	0	0	-0.0605048	0.518535	0.398253	0.285427	0.247086	0.607151
PTN7_HUMAN	PTPN7	Tyrosine-protein phosphatase non-receptor type 7	152033	104573	121001	103196	145003	121962	131526	111073	131277	117840	136608	113942	1	1	1	0.795886	0.907057	1.04061	0	0	0	0.0574278	-0.140735	-0.329366	-0.137557	0.343189	0.464466
SPB6_HUMAN	SERPINB6	Serpin B6	122626	136792	112996	127288	124325	125733	117117	138228	116506	144222	129324	157034	1	1	1	0.921469	0.942023	1.11002	0	0	0	0.150586	-0.0861659	-0.117993	-0.0178578	0.852583	0.0692634
MERL_HUMAN	NF2	Merlin	41289.2	36564.1	39039.9	34879.6	34842	36866.7	33138.9	29174.8	40903.1	37378.2	37627	34191.2	1	1	1	0.945523	0.951119	0.919906	0	0	0	-0.120442	-0.0723017	-0.0808151	-0.0911863	0.0254541	1.59424
RADI_HUMAN	RDX	Radixin	125186	119919	127622	87725.5	121864	133098	100897	78585.9	117326	150032	109311	91852.3	1	1	1	1.01946	0.827948	0.931686	0	0	0	-0.102084	-0.272389	0.0278038	-0.115556	0.315062	0.501604
RFA3_HUMAN	RPA3	Replication protein A 14 kDa subunit	29129.1	41652.2	45353.6	30838.8	33503.3	22271.2	32765.3	30586.4	34738.6	33761.8	26886.1	36289.5	1	1	1	1.55699	0.977972	0.773955	0	0	0	-0.369679	-0.0321345	0.638756	0.0789808	0.814816	0.0889404
RFC4_HUMAN	RFC4	Replication factor C subunit 4	94456	91624.4	92591.6	67412.6	58073.6	61194.1	62509.3	61394	95734.7	74782.3	77766.5	62685	1	1	1	0.980262	1.07638	0.812313	0	0	0	-0.299893	0.106188	-0.0287611	-0.0741553	0.597913	0.223362
RFC2_HUMAN	RFC2	Replication factor C subunit 2	89777.1	64730.2	71292.5	82258.9	91474.8	81336.6	85367.2	81849.8	85383.3	80924.2	89060.4	85268.7	1	1	1	0.794106	0.933232	1.04307	0	0	0	0.0608302	-0.0996925	-0.332597	-0.12382	0.391605	0.407152
RFC1_HUMAN	RFC1	Replication factor C subunit 1	11623.9	10975.7	11339.8	11123.8	11502.1	10491.6	11541.4	9850.46	12583.6	11628.7	11534.2	9835.15	1	1	1	0.975559	1.00342	0.916606	0	0	0	-0.125627	0.00492095	-0.035699	-0.0521349	0.309066	0.509948
RL22_HUMAN	RPL22	60S ribosomal protein L22	871988	909600	907992	948184	402284	640526	1085740	989941	988005	512755	724871	605464	1	1	1	1.04129	2.69894	0.733671	0	0	0	-0.446794	1.43239	0.0583713	0.34799	0.598602	0.222862
T2FA_HUMAN	GTF2F1	General transcription factor IIF subunit 1	50103.1	55098.7	55369.1	58080.7	52612.8	50802.7	62973.2	55564.4	58478.3	49366.1	54997	48966.1	1	1	1	1.1051	1.19692	0.940469	0	0	0	-0.0885484	0.259324	0.144181	0.104986	0.412739	0.384324
SPRE_HUMAN	SPR	Sepiapterin reductase	105024	100173	124569	104639	116963	104297	92688.8	102725	95345.1	112134	86780.9	106899	1	1	1	1.1861	0.792463	0.910177	0	0	0	-0.135781	-0.335585	0.246226	-0.0750468	0.703105	0.15298
PE2R4_HUMAN	PTGER4	Prostaglandin E2 receptor EP4 subtype	21714.7	13968.2	12654.5	19483.2	13558.2	18010.2	16786.8	17177.5	22292	23299	23060.6	19396.5	1	1	1	0.582762	1.23813	1.03448	0	0	0	0.048904	0.308162	-0.779022	-0.140652	0.709698	0.148926
IDUA_HUMAN	IDUA	Alpha-L-iduronidase	12526	10064.1	9604.2		15102.4	15946	17456.7	11379.9	11523.6	7094.46	10654.7	9156.69	1	1	1	0.766741	1.15589	0.924598	0	0	0	-0.113102	0.209003	-0.383188	-0.0957623	0.632144	0.199184
CBS_HUMAN	CBS	Cystathionine beta-synthase	47155.6	43282.9	47149.6	53931.9	47956.8	54008.1	46674.8	59572.5	39419.6	50170.4	41469.9	54777.9	1	1	1	0.999873	0.973268	1.05201	0	0	0	0.0731514	-0.0390916	-0.000183578	0.0112921	0.76419	0.116799
K1C9_HUMAN	KRT9	Keratin, type I cytoskeletal 9	666396	146257	204066	326934	91129.8	555403	171363	257496	257589	68856.7	422659	1405430	1	1	1	0.306223	1.88043	1.64083	0	0	0	0.714423	0.911061	-1.70734	-0.0272866	0.977089	0.0100657
GDE_HUMAN	AGL	Glycogen debranching enzyme	70710	51873.6	57546.3	47232.8	60808	67352.4	62073.4	55276.1	58539.4	64207.9	68649	58412.5	1	1	1	0.813835	1.02081	1.1727	0	0	0	0.229831	0.029714	-0.297191	-0.0125488	0.942327	0.0257985
MYH9_HUMAN	MYH9	Myosin-9	1565120	1373110	1466860	1327870	1470040	1420860	1571340	1512420	1456510	1482170	1437000	1478470	1	1	1	0.937219	1.06891	0.986605	0	0	0	-0.0194555	0.09614	-0.0935421	-0.00561922	0.928193	0.0323615
MYH10_HUMAN	MYH10	Myosin-10	33564.5	24547.8	22012.4	37067.8	33937.7	31338.7	41323.9	29274.9	34061.2	29150.6	35321.5	34458.1	1	1	1	0.655824	1.21764	1.037	0	0	0	0.0524173	0.284088	-0.60862	-0.0907049	0.766802	0.115317
COPB2_HUMAN	COPB2	Coatomer subunit beta'	320333	250122	258255	265587	261926	261320	297294	287958	304987	266582	307050	280067	1	1	1	0.806208	1.13503	1.00676	0	0	0	0.00972585	0.182731	-0.310776	-0.0394397	0.810586	0.0912007
SOAT1_HUMAN	SOAT1	Sterol O-acyltransferase 1	17519	24812.8	14109.8	22298.8	21439.5	16833.8	16450.1	26747.6	17732.8	20506.8	18412.8	19845.3	1	1	1	0.8054	0.76728	1.03835	0	0	0	0.0542887	-0.382175	-0.312223	-0.21337	0.255619	0.592407
ADDA_HUMAN	ADD1	Alpha-adducin	61933.8	47922.6	52379.7	43269	43277.4	49495	46346.9	37014.6	53802.2	43473.6	54886.7	41708.8	1	1	1	0.845737	1.07093	1.02016	0	0	0	0.0287914	0.098859	-0.241719	-0.0380229	0.749339	0.125322
ADDB_HUMAN	ADD2	Beta-adducin	21067.9	20828.2	21816.5	20303.5	20110.5	18852.4	23400.4	16969.9	25670.3	22743.8	28101.9	16806.9	1	1	1	1.03553	1.16359	1.09472	0	0	0	0.130568	0.218584	0.0503732	0.133175	0.111274	0.953607
BASI_HUMAN	BSG	Basigin	1418500	1937530	1553290	1371500	1222190	1159220	1267730	1011020	1574580	1360940	1220020	1336340	1	1	1	1.09502	1.03726	0.774822	0	0	0	-0.368062	0.0527789	0.130961	-0.0614408	0.73005	0.136647
TIMP3_HUMAN	TIMP3	Metalloproteinase inhibitor 3	16364	12203.6	21636.9	28230.2	20765	23971.9	25102.7	37787	11654.8	12220.3	26798.3	32550.9	1	1	1	1.32223	1.20889	2.29934	0	0	0	1.20122	0.273689	0.402968	0.625958	0.163581	0.786267
FUS_HUMAN	FUS	RNA-binding protein FUS	797052	793512	824125	722577	780025	847363	877008	656757	831382	948296	851094	950612	1	1	1	1.03397	1.12433	1.02371	0	0	0	0.033807	0.16907	0.0481893	0.0836886	0.190316	0.720524
NU214_HUMAN	NUP214	Nuclear pore complex protein Nup214	83185.2	93321.8	97103.2	93567.6	89762.4	94483.6	96985.9	92660.7	88631	94914.7	91155.8	98833.9	1	1	1	1.16731	1.08047	1.02849	0	0	0	0.0405231	0.111664	0.223192	0.125126	0.14282	0.84521
DEK_HUMAN	DEK	Protein DEK	199815	214543	215997	215954	190250	185383	214191	207726	229694	202198	214576	200931	1	1	1	1.08098	1.12584	0.934182	0	0	0	-0.0982244	0.171001	0.112346	0.0617078	0.529077	0.276481
GLRX1_HUMAN	GLRX	Glutaredoxin-1	84412.3	64625.3	81229.9	47837.7	54409.5	80253.9	53851.8	46101.2	62959.4	77709.2	58986.9	63689.8	1	1	1	0.962299	0.98975	0.936904	0	0	0	-0.0940272	-0.014864	-0.0554424	-0.0547779	0.138749	0.857769
ZNF93_HUMAN	ZNF93	Zinc finger protein 93	9772.85	9040.77	8954.56	9582.61	6895.53	7483.36	7273.52	9204.28	9332.74	5593.9	7706.17	7187.99	1	1	1	0.916269	1.05482	0.825714	0	0	0	-0.276287	0.0769923	-0.126157	-0.108484	0.400321	0.397592
PPM1A_HUMAN	PPM1A	Protein phosphatase 1A	78264.2	56465.5	57000.7	56434.3	58165.7	60882.1	68127.2	70156.6	62482.3	54519.3	54690.1	47689.1	1	1	1	0.728311	1.17126	0.875289	0	0	0	-0.192168	0.228062	-0.457373	-0.140493	0.554332	0.25623
K22E_HUMAN	KRT2	Keratin, type II cytoskeletal 2 epidermal	1468360	636499	394006	1117480	175096	613564	589046	703138	627489	343132	766352	2283960	1	1	1	0.268331	3.36413	1.2213	0	0	0	0.288417	1.75023	-1.89792	0.0469117	0.968722	0.0138007
HMGCL_HUMAN	HMGCL	Hydroxymethylglutaryl-CoA lyase, mitochondrial	54612.6	60100	62828.3	78095.6	72793.4	61484.7	59151	73967.8	47427.8	61824.4	68407	63701.6	1	1	1	1.15044	0.812587	1.44234	0	0	0	0.528411	-0.299405	0.202181	0.143729	0.611088	0.213896
PRS7_HUMAN	PSMC2	26S proteasome regulatory subunit 7	326720	294801	307975	293444	301390	335141	317028	305552	318767	319270	321596	305778	1	1	1	0.942627	1.05189	1.00887	0	0	0	0.0127472	0.0729787	-0.0852415	0.000161456	0.997524	0.00107673
CH3L1_HUMAN	CHI3L1	Chitinase-3-like protein 1	775934	941390	907294	971251	763912	670761	725945	664793	841024	813713	860243	1002440	1	1	1	1.16929	0.950299	1.02285	0	0	0	0.0325973	-0.0735462	0.225636	0.0615624	0.554873	0.255806
ARL2_HUMAN	ARL2	ADP-ribosylation factor-like protein 2	92757.9	50373.6	30823	46569.1	91731	128596	41767.9	44426	67132.3	62989.2	51555.8	49020.5	1	1	1	0.332295	0.45533	0.767973	0	0	0	-0.380872	-1.13501	-1.58946	-1.03512	0.0990141	1.0043
ARL3_HUMAN	ARL3	ADP-ribosylation factor-like protein 3	222646	132218	180235	146885	200481	214769	175033	178913	178452	166081	190023	185747	1	1	1	0.809514	0.873065	1.06484	0	0	0	0.090638	-0.195839	-0.304872	-0.136691	0.366145	0.436347
MP2K2_HUMAN	MAP2K2	Dual specificity mitogen-activated protein kinase kinase 2	179035	173674	193797	163838	226273	230070	209037	182566	179304	172243	174025	170110	1	1	1	1.08245	0.923827	0.970558	0	0	0	-0.0431131	-0.114306	0.114305	-0.0143715	0.851214	0.0699611
ATPG_HUMAN	ATP5F1C	ATP synthase subunit gamma, mitochondrial	650743	724758	683100	807899	696787	597486	729580	773312	741530	730130	749443	792951	1	1	1	1.04972	1.04706	1.01067	0	0	0	0.0153137	0.0663485	0.0700089	0.050557	0.103364	0.985632
VATE1_HUMAN	ATP6V1E1	V-type proton ATPase subunit E 1	314360	279748	342877	265074	275900	279687	315428	328898	314355	295725	293277	292515	1	1	1	1.09071	1.14327	0.932948	0	0	0	-0.100131	0.193165	0.125273	0.0727693	0.497973	0.302794
HEM6_HUMAN	CPOX	Oxygen-dependent coproporphyrinogen-III oxidase, mitochondrial	116532	130087	109889	135039	114811	122608	120896	137031	117275	127505	112697	129419	1	1	1	0.942994	1.053	0.960964	0	0	0	-0.0574464	0.0745056	-0.0846792	-0.02254	0.691568	0.160165
RL4_HUMAN	RPL4	60S ribosomal protein L4	1497620	1564010	1644510	1345140	1417510	1267160	1522780	1504030	1468230	1488500	1555770	1520360	1	1	1	1.09808	1.07426	1.05962	0	0	0	0.0835508	0.103349	0.134986	0.107295	0.018937	1.72269
8ODP_HUMAN	NUDT1	Oxidized purine nucleoside triphosphate hydrolase	63382.8	52421.4	60365.6	54078.7	63384.2	67399.3	52746.9	49122.2	62656.4	69301.6	64855.3	68604.3	1	1	1	0.952397	0.832177	1.03509	0	0	0	0.0497626	-0.265037	-0.0703647	-0.095213	0.408269	0.389054
LONM_HUMAN	LONP1	Lon protease homolog, mitochondrial	269815	343980	292698	350744	286689	295736	311853	331850	349256	341521	326835	326132	1	1	1	1.08481	1.08777	0.935804	0	0	0	-0.0957224	0.12138	0.117442	0.0476998	0.574428	0.240764
PGM1_HUMAN	PGM1	Phosphoglucomutase-1	42585.5	27314.9	32581.1	35166.4	33760.6	38353.6	36195.1	36238.6	35475.4	32993.2	40631.1	35670	1	1	1	0.765075	1.07211	1.14533	0	0	0	0.195765	0.100454	-0.386327	-0.0300359	0.882986	0.0540462
PP1G_HUMAN	PPP1CC	Serine/threonine-protein phosphatase PP1-gamma catalytic subunit	96148.8	109489	100660	53969.2	56207.9	44708.2	55657.5	60476.7	91951.2	61709.3	77327.3	66217.1	1	1	1	1.04692	0.990208	0.84096	0	0	0	-0.249891	-0.0141968	0.0661497	-0.0659792	0.558575	0.252919
TGFR1_HUMAN	TGFBR1	TGF-beta receptor type-1	23919.4	20031.4	25330.9	16222.8	25522.4	19148.4	17299.4	13870.5	29825.5	20275.2	20364.1	17699.5	1	1	1	1.05901	0.677812	0.682775	0	0	0	-0.550518	-0.561042	0.0827171	-0.342948	0.248447	0.604766
GNL1_HUMAN	GNL1	Guanine nucleotide-binding protein-like 1	26415.3	24855.9	28001.1	25834.9	29761.4	26154.4	30320.6	30711.7	26303	25202.5	27094.5	24947.3	1	1	1	1.06003	1.01879	1.03009	0	0	0	0.0427727	0.0268559	0.0841097	0.0512461	0.0952744	1.02102
RPB9_HUMAN	POLR2I	DNA-directed RNA polymerase II subunit RPB9	26001.7	27143.1	21338.4	21413.7	28763.4	28966.5	20337.7	20426.8	23426.1	29656.3	20093	27439.5	1	1	1	0.820654	0.707069	0.857719	0	0	0	-0.221424	-0.500078	-0.285154	-0.335552	0.0577001	1.23882
ODO2_HUMAN	DLST	Dihydrolipoyllysine-residue succinyltransferase component of 2-oxoglutarate dehydrogenase complex, mitochondrial	503753	483272	388537	474192	433516	442919	487201	416372	467462	462676	486787	432650	1	1	1	0.771285	1.12384	1.04134	0	0	0	0.0584415	0.168432	-0.374665	-0.0492637	0.794352	0.0999868
GPX4_HUMAN	GPX4	Phospholipid hydroperoxide glutathione peroxidase	62359.7	43213.1	45869.8	52868.7	47866.9	45197	49779.2	56357.8	46448.2	47172.5	58223.7	48437	1	1	1	0.735568	1.03995	1.25352	0	0	0	0.325984	0.0565147	-0.443069	-0.0201903	0.936758	0.0283726
SRP14_HUMAN	SRP14	Signal recognition particle 14 kDa protein	227539	279816	261257	249658	230117	217798	242736	233622	253865	258933	241882	251523	1	1	1	1.14819	1.05484	0.952798	0	0	0	-0.0697581	0.0770205	0.199356	0.0688728	0.469377	0.328478
NUP62_HUMAN	NUP62	Nuclear pore glycoprotein p62	111466	165092	130918	132519	135244	142863	139996	125715	159140	179015	131696	166755	1	1	1	1.17451	1.03514	0.827548	0	0	0	-0.273085	0.049821	0.23206	0.00293193	0.985964	0.00613874
HPCL1_HUMAN	HPCAL1	Hippocalcin-like protein 1	322791	355271	386757	352466	361094	387949	372088	364411	338774	427061	316244	377514	1	1	1	1.19817	1.03045	0.933495	0	0	0	-0.099285	0.0432694	0.260827	0.0682705	0.581303	0.235597
FDFT_HUMAN	FDFT1	Squalene synthase	59148.3	76150.2	60847.3	65755.7	53240.1	36424.8	50487.3	40722.9	79469.5	63192.9	65719.4	50205.5	1	1	1	1.02872	0.948295	0.826976	0	0	0	-0.274082	-0.0765928	0.0408565	-0.103273	0.377832	0.422701
TAGL2_HUMAN	TAGLN2	Transgelin-2	3108060	2886100	3247430	2232130	2569740	2618690	2768350	2457930	2906350	3125800	2364650	2801000	1	1	1	1.04484	1.07729	0.813615	0	0	0	-0.297582	0.107404	0.0632841	-0.0422979	0.772928	0.111861
TALDO_HUMAN	TALDO1	Transaldolase	930069	932460	887991	1059510	925744	917187	977267	1023890	802344	915865	845570	820867	1	1	1	0.954758	1.05566	1.05387	0	0	0	0.0757033	0.0781395	-0.0667927	0.0290167	0.606322	0.217297
ETFB_HUMAN	ETFB	Electron transfer flavoprotein subunit beta	301334	505508	400530	452501	264671	306114	382796	416005	392863	400903	327626	337020	1	1	1	1.32919	1.44631	0.833945	0	0	0	-0.261976	0.532376	0.410547	0.226982	0.455123	0.341871
RBMX_HUMAN	RBMX	RNA-binding motif protein, X chromosome	846944	819089	1002780	807557	836763	727645	835261	812596	852959	831122	949233	904442	1	1	1	1.184	0.998205	1.11287	0	0	0	0.154286	-0.00259198	0.243667	0.131787	0.208571	0.680746
COIL_HUMAN	COIL	Coilin	47734.1	49036.8	47145.8	50154.4	45633.5	43335.9	26486.7	45661.1	50119.1	54995.5	48051.4	52298.3	1	1	1	0.987675	0.580422	0.958744	0	0	0	-0.060782	-0.784825	-0.017891	-0.287833	0.366835	0.43553
VKGC_HUMAN	GGCX	Vitamin K-dependent gamma-carboxylase	29429	36451	34124.4	40065.3	34383.9	34157.3	33540.6	34574.5	30921.3	35599.5	32957.8	37520.6	1	1	1	1.15955	0.975474	1.06586	0	0	0	0.092019	-0.0358247	0.213565	0.0899198	0.338067	0.470997
LICH_HUMAN	LIPA	Lysosomal acid lipase/cholesteryl ester hydrolase	174085	201934	162463	179743	171733	249862	153092	150573	224837	285677	175711	226375	1	1	1	0.93324	0.891454	0.781504	0	0	0	-0.355675	-0.165768	-0.0996807	-0.207041	0.114269	0.94207
VATA_HUMAN	ATP6V1A	V-type proton ATPase catalytic subunit A	392748	293158	359820	353173	347038	333113	381580	343318	360609	354608	374755	347089	1	1	1	0.91616	1.09953	1.03923	0	0	0	0.0555123	0.136892	-0.126329	0.0220252	0.803732	0.094889
GRP75_HUMAN	HSPA9	Stress-70 protein, mitochondrial	1201310	1760620	1406180	1770040	1277230	1432070	1603390	1681040	1513870	1529360	1446460	1642430	1	1	1	1.17054	1.25537	0.955472	0	0	0	-0.0657149	0.328107	0.227173	0.163188	0.301149	0.521218
IF4A3_HUMAN	EIF4A3	Eukaryotic initiation factor 4A-III	338181	358723	361717	362326	346206	333486	343829	370850	385172	368242	391122	360431	1	1	1	1.0696	0.993134	1.01545	0	0	0	0.0221159	-0.00993949	0.0970658	0.0364141	0.369595	0.432274
SMBP2_HUMAN	IGHMBP2	DNA-binding protein SMUBP-2	8299	9224.29	9907.25	7739.11	12114.7	12365.8	11387.3	8975.38	9678.31	9545.03	11258.6	10812.6	1	1	1	1.19379	0.939957	1.16328	0	0	0	0.2182	-0.089333	0.255547	0.128138	0.361688	0.441666
CDN1A_HUMAN	CDKN1A	Cyclin-dependent kinase inhibitor 1	23179.9	21447.2	18743.7	19041.1	22227.6	25186.4	17622.1	20156.8	19640.1	20033.5	19074.2	23928.8	1	1	1	0.808619	0.792803	0.971187	0	0	0	-0.0421797	-0.334966	-0.306469	-0.227872	0.134397	0.87161
RS19_HUMAN	RPS19	40S ribosomal protein S19	1375350	1088950	1337880	1095630	1377130	1424830	1296730	1314730	1295950	1349360	1316990	1264230	1	1	1	0.972756	0.941618	1.01624	0	0	0	0.0232343	-0.0867866	-0.0398501	-0.0344675	0.392584	0.406067
RL3_HUMAN	RPL3	60S ribosomal protein L3	954523	1017200	896192	990394	1240210	1499800	1148770	1025740	944762	1238640	1302270	1268450	1	1	1	0.93889	0.926271	1.37841	0	0	0	0.463006	-0.110494	-0.0909721	0.0871797	0.688418	0.162148
COIA1_HUMAN	COL18A1	Collagen alpha-1(XVIII) chain	8240.51	6713.75	13611.3	11094.5	14457.9	9333.08	12637.3	7955.87	5705.19	7935.23	12273	11873.6	1	1	1	1.65175	0.874076	2.1512	0	0	0	1.10514	-0.19417	0.723999	0.54499	0.293117	0.532959
MPV17_HUMAN	MPV17	Protein Mpv17	27307.3	34214.8	37288.5	22337.1	30405.6	38795.8	31799.2	22694	10006.5	33477	26690.1	31672.5	1	1	1	1.36551	1.04583	2.66728	0	0	0	1.41537	0.0646534	0.449444	0.643155	0.250564	0.601082
OST48_HUMAN	DDOST	Dolichyl-diphosphooligosaccharide--protein glycosyltransferase 48 kDa subunit	1520540	1784740	1879480	1942180	1652790	1367670	1839450	2032490	2168560	2206020	1923370	2272140	1	1	1	1.23606	1.11294	0.886934	0	0	0	-0.173101	0.154371	0.30575	0.0956733	0.568199	0.245499
AN32A_HUMAN	ANP32A	Acidic leucine-rich nuclear phosphoprotein 32 family member A	723470	834367	860858	790298	658256	606373	682387	638010	835819	752270	799680	796572	1	1	1	1.1899	1.03666	0.956762	0	0	0	-0.0637677	0.0519414	0.250842	0.0796719	0.477251	0.321253
FEN1_HUMAN	FEN1	Flap endonuclease 1	132881	143895	130803	132025	141063	127746	146781	141199	156509	150002	137143	143925	1	1	1	0.984362	1.04054	0.876263	0	0	0	-0.190565	0.0573256	-0.0227392	-0.0519927	0.550393	0.259327
CUX1_HUMAN	CUX1	Homeobox protein cut-like 1	28345.8	23400.5	29930.2	20620.7	26762.5	20302.4	21179.7	16448.1	27532.6	21047.6	24698.2	19247.3	1	1	1	1.0559	0.791395	0.897053	0	0	0	-0.156735	-0.337531	0.0784669	-0.1386	0.368805	0.433203
CAPG_HUMAN	CAPG	Macrophage-capping protein	2320490	2180380	2487320	2107390	2142320	2215240	2404520	2167110	2317890	2504630	2388320	2432330	1	1	1	1.07189	1.12239	1.03039	0	0	0	0.043184	0.166575	0.100163	0.103307	0.101332	0.994252
CAP2_HUMAN	CAP2	Adenylyl cyclase-associated protein 2	31858.3	32965.7	31045.5	30419.2	36993.8	43229.3	37386.4	39001.9	33179.5	35945	36507.6	39205.9	1	1	1	0.974487	1.01061	1.10031	0	0	0	0.137905	0.0152301	-0.0372851	0.0386165	0.534434	0.272106
TXLNA_HUMAN	TXLNA	Alpha-taxilin	94544.8	82699.9	85915.7	89304.7	95412.9	99436.7	98099.6	98478.8	87887.7	88793.2	102450	94163	1	1	1	0.90873	1.02816	1.16569	0	0	0	0.221187	0.0400629	-0.138076	0.0410578	0.73043	0.136421
TCPZ_HUMAN	CCT6A	T-complex protein 1 subunit zeta	760921	846989	876435	743766	777287	640893	792572	792951	871084	764822	792645	818426	1	1	1	1.15181	1.01966	0.909952	0	0	0	-0.136137	0.0280946	0.2039	0.0319527	0.775732	0.110288
PSB10_HUMAN	PSMB10	Proteasome subunit beta type-10	215382	293376	230737	290372	208248	159575	218413	211469	243161	260929	234179	267625	1	1	1	1.07129	1.04881	0.963062	0	0	0	-0.0543001	0.0687561	0.0993517	0.0379359	0.503964	0.297601
VHL_HUMAN	VHL	von Hippel-Lindau disease tumor suppressor	7112.65	4099.67	8017.85	7360.68	15475.6	17736.3	10138	6589.51	6844.38	15519.3	15324.5	15283.3	1	1	1	1.12727	0.655096	2.23899	0	0	0	1.16285	-0.610222	0.172828	0.241818	0.683788	0.165078
PBX2_HUMAN	PBX2	Pre-B-cell leukemia transcription factor 2	18525	14589.1	14733.9	18893.5	16417.3	15552.3	17775.1	13002.6	19632.4	14878.4	14972.3	13191.5	1	1	1	0.795352	1.08271	0.762632	0	0	0	-0.390941	0.114641	-0.330334	-0.202211	0.332237	0.478553
[truncated: 4,914 more rows]

## Sheet: Sig Mod proteins (Ld)
Protein name	Gene	Protein description	1-A	1-B	1-C	1-D	2-A	2-B	2-C	2-D	3-A	3-B	3-C	3-D	1-A/1-A	2-A/2-A	3-A/3-A	1-C/1-A	2-C/2-A	3-C/3-A	Log2(1-A/1-A)	Log 2 (2-A/2-A)	Log 2 (3-A/3-A)	Log 2(1-C/1-A)	Log 2 (2-C/2-A)	Log 2(3-C/3-A)	Average (Log2 (C/A))	p-value	Rank	Adjusted p-value (FDR)	-Log10(p-value)	absolute average value										-log10(p-value)
[truncated: 252 more rows]

[truncated: 4 more sheets: All 3 (C-D(YY1 dep), Ld mod YY1 dep proteins, Ld upreg YY1 KD recover, LD down YY1 KD recover]
